# Supplementary material for: A single-cell atlas of the sexually dimorphic Drosophila foreleg and its sensory organs during development
Source: PLoS Biol. 2023 Jun 28;21(6):e3002148. doi: 10.1371/journal.pbio.3002148 (PMC10335707; doi:10.1371/journal.pbio.3002148)
Supplement: S1 Data — (CSV) [file pbio.3002148.s019.csv]

	barcodes	orig.ident	Class
1	Male30h_AAACCCAAGTGGTGAC-1	Dmel30hm	Epithelial non-joint
2	Male30h_AAACCCAGTAATGATG-1	Dmel30hm	Epithelial non-joint
3	Male30h_AAACCCAGTTTGATCG-1	Dmel30hm	Epithelial non-joint
4	Male30h_AAACCCATCACCTGGG-1	Dmel30hm	Epithelial non-joint
5	Male30h_AAACCCATCGTTCTGC-1	Dmel30hm	Epithelial non-joint
6	Male30h_AAACGAAGTCCTACAA-1	Dmel30hm	Epithelial non-joint
7	Male30h_AAACGAAGTGCATCTA-1	Dmel30hm	Epithelial non-joint
8	Male30h_AAACGAATCGAAGAAT-1	Dmel30hm	Epithelial non-joint
9	Male30h_AAACGAATCGAAGCAG-1	Dmel30hm	Epithelial non-joint
10	Male30h_AAACGCTCACATGACT-1	Dmel30hm	Epithelial non-joint
11	Male30h_AAACGCTCAGAGAGGG-1	Dmel30hm	Epithelial non-joint
12	Male30h_AAACGCTTCTAAGCCA-1	Dmel30hm	Epithelial non-joint
13	Male30h_AAAGAACCATCGTGCG-1	Dmel30hm	Epithelial non-joint
14	Male30h_AAAGAACGTAGTCTGT-1	Dmel30hm	Epithelial non-joint
15	Male30h_AAAGAACTCACCTCGT-1	Dmel30hm	Epithelial non-joint
16	Male30h_AAAGAACTCTTCGATT-1	Dmel30hm	Epithelial non-joint
17	Male30h_AAAGGATAGAATAGTC-1	Dmel30hm	Epithelial non-joint
18	Male30h_AAAGGATAGGCCATAG-1	Dmel30hm	Epithelial non-joint
19	Male30h_AAAGGATGTGTTACTG-1	Dmel30hm	Epithelial non-joint
20	Male30h_AAAGGATTCAGCATTG-1	Dmel30hm	Epithelial non-joint
21	Male30h_AAAGGGCAGCGTGAGT-1	Dmel30hm	Epithelial non-joint
22	Male30h_AAAGGGCAGTTAACAG-1	Dmel30hm	Epithelial non-joint
23	Male30h_AAAGGGCCAACACTAC-1	Dmel30hm	Epithelial non-joint
24	Male30h_AAAGGGCCATGACTGT-1	Dmel30hm	Epithelial non-joint
25	Male30h_AAAGGGCGTATCGATC-1	Dmel30hm	Epithelial non-joint
26	Male30h_AAAGGGCGTCACTCTC-1	Dmel30hm	Epithelial non-joint
27	Male30h_AAAGGGCGTGTCTTAG-1	Dmel30hm	Epithelial non-joint
28	Male30h_AAAGGTAAGTTCATCG-1	Dmel30hm	Epithelial non-joint
29	Male30h_AAAGGTACAGTCGGTC-1	Dmel30hm	Epithelial non-joint
30	Male30h_AAAGGTAGTGCTATTG-1	Dmel30hm	Epithelial non-joint
31	Male30h_AAAGGTATCTAGGCAT-1	Dmel30hm	Epithelial non-joint
32	Male30h_AAAGTCCAGCAACAAT-1	Dmel30hm	Epithelial non-joint
33	Male30h_AAAGTCCAGTTGAAAC-1	Dmel30hm	Epithelial non-joint
34	Male30h_AAAGTCCCACCGTGAC-1	Dmel30hm	Epithelial non-joint
35	Male30h_AAAGTCCCAGTCAGCC-1	Dmel30hm	Epithelial non-joint
36	Male30h_AAAGTCCGTGGGATTG-1	Dmel30hm	Epithelial non-joint
37	Male30h_AAAGTGAAGGATGAGA-1	Dmel30hm	Epithelial non-joint
38	Male30h_AAAGTGACAAGACGGT-1	Dmel30hm	Epithelial non-joint
39	Male30h_AAAGTGAGTACTGGGA-1	Dmel30hm	Epithelial non-joint
40	Male30h_AAAGTGAGTATGGAGC-1	Dmel30hm	Epithelial non-joint
41	Male30h_AAAGTGAGTCATATGC-1	Dmel30hm	Epithelial non-joint
42	Male30h_AAAGTGATCCACTTTA-1	Dmel30hm	Epithelial non-joint
43	Male30h_AAAGTGATCTACAGGT-1	Dmel30hm	Epithelial non-joint
44	Male30h_AAATGGAAGACAGCGT-1	Dmel30hm	Epithelial non-joint
45	Male30h_AAATGGACACGATAGG-1	Dmel30hm	Epithelial non-joint
46	Male30h_AAATGGACAGTTAAAG-1	Dmel30hm	Epithelial non-joint
47	Male30h_AAATGGAGTACACTCA-1	Dmel30hm	Epithelial non-joint
48	Male30h_AAATGGAGTTCGGTTA-1	Dmel30hm	Epithelial non-joint
49	Male30h_AACAAAGAGACTCATC-1	Dmel30hm	Epithelial non-joint
50	Male30h_AACAAAGCACGTACAT-1	Dmel30hm	Epithelial non-joint
51	Male30h_AACAAAGGTATCGCAT-1	Dmel30hm	Epithelial non-joint
52	Male30h_AACAAAGGTTTCGTAG-1	Dmel30hm	Epithelial non-joint
53	Male30h_AACAAAGTCAGCCTTC-1	Dmel30hm	Epithelial non-joint
54	Male30h_AACAAAGTCTCAGGCG-1	Dmel30hm	Epithelial non-joint
55	Male30h_AACAAAGTCTCTATGT-1	Dmel30hm	Epithelial non-joint
56	Male30h_AACAACCAGCACTGGA-1	Dmel30hm	Epithelial non-joint
57	Male30h_AACAACCCAGCGTAGA-1	Dmel30hm	Epithelial non-joint
58	Male30h_AACAACCGTCATAGTC-1	Dmel30hm	Epithelial non-joint
59	Male30h_AACAACCTCTGGAAGG-1	Dmel30hm	Epithelial non-joint
60	Male30h_AACAACCTCTTGATTC-1	Dmel30hm	Epithelial non-joint
61	Male30h_AACAAGAAGCGCATCC-1	Dmel30hm	Epithelial non-joint
62	Male30h_AACAAGAAGTCAATCC-1	Dmel30hm	Epithelial non-joint
63	Male30h_AACAAGAAGTGTACCT-1	Dmel30hm	Epithelial non-joint
64	Male30h_AACAAGAGTACTCGCG-1	Dmel30hm	Epithelial non-joint
65	Male30h_AACACACGTGCATACT-1	Dmel30hm	Epithelial non-joint
66	Male30h_AACACACGTGCCAAGA-1	Dmel30hm	Epithelial non-joint
67	Male30h_AACACACTCACGGGAA-1	Dmel30hm	Epithelial non-joint
68	Male30h_AACAGGGAGTGGTTAA-1	Dmel30hm	Epithelial non-joint
69	Male30h_AACAGGGCAAATCCCA-1	Dmel30hm	Epithelial non-joint
70	Male30h_AACAGGGCACACCTTC-1	Dmel30hm	Epithelial non-joint
71	Male30h_AACAGGGCAGACATCT-1	Dmel30hm	Epithelial non-joint
72	Male30h_AACAGGGCAGCTCGGT-1	Dmel30hm	Epithelial non-joint
73	Male30h_AACAGGGGTTACCTTT-1	Dmel30hm	Epithelial non-joint
74	Male30h_AACAGGGTCCCGAGGT-1	Dmel30hm	Epithelial non-joint
75	Male30h_AACAGGGTCCGACATA-1	Dmel30hm	Epithelial non-joint
76	Male30h_AACCAACAGGGCAGTT-1	Dmel30hm	Epithelial non-joint
77	Male30h_AACCAACGTTGGGTTT-1	Dmel30hm	Epithelial non-joint
78	Male30h_AACCAACTCAAGAGGC-1	Dmel30hm	Epithelial non-joint
79	Male30h_AACCAACTCATGCCCT-1	Dmel30hm	Epithelial non-joint
80	Male30h_AACCAACTCCGGACGT-1	Dmel30hm	Epithelial non-joint
81	Male30h_AACCACAAGACGTCGA-1	Dmel30hm	Epithelial non-joint
82	Male30h_AACCACAAGCTAATGA-1	Dmel30hm	Epithelial non-joint
83	Male30h_AACCACAAGTACTGTC-1	Dmel30hm	Epithelial non-joint
84	Male30h_AACCACACACATCATG-1	Dmel30hm	Epithelial non-joint
85	Male30h_AACCACAGTCGCGTTG-1	Dmel30hm	Epithelial non-joint
86	Male30h_AACCACAGTGATTGGG-1	Dmel30hm	Epithelial non-joint
87	Male30h_AACCACATCATGCCCT-1	Dmel30hm	Epithelial non-joint
88	Male30h_AACCACATCCTACGAA-1	Dmel30hm	Epithelial non-joint
89	Male30h_AACCATGAGTGCTCAT-1	Dmel30hm	Epithelial non-joint
90	Male30h_AACCCAAAGCGAACTG-1	Dmel30hm	Epithelial non-joint
91	Male30h_AACCCAACATAATCGC-1	Dmel30hm	Epithelial non-joint
92	Male30h_AACCCAAGTAGCTCGC-1	Dmel30hm	Epithelial non-joint
93	Male30h_AACCCAAGTTGGGACA-1	Dmel30hm	Epithelial non-joint
94	Male30h_AACCCAATCCCAAGTA-1	Dmel30hm	Epithelial non-joint
95	Male30h_AACCTGAAGCACTCGC-1	Dmel30hm	Epithelial non-joint
96	Male30h_AACCTGAAGTAATACG-1	Dmel30hm	Epithelial non-joint
97	Male30h_AACCTGACAATCGTCA-1	Dmel30hm	Epithelial non-joint
98	Male30h_AACCTGACATATCTCT-1	Dmel30hm	Epithelial non-joint
99	Male30h_AACCTGACATCCAATG-1	Dmel30hm	Epithelial non-joint
100	Male30h_AACCTGACATGAGAAT-1	Dmel30hm	Epithelial non-joint
101	Male30h_AACCTGAGTTAAAGTG-1	Dmel30hm	Epithelial non-joint
102	Male30h_AACCTGATCCACACAA-1	Dmel30hm	Epithelial non-joint
103	Male30h_AACCTGATCGTCGACG-1	Dmel30hm	Epithelial non-joint
104	Male30h_AACCTGATCTTCCCGA-1	Dmel30hm	Epithelial non-joint
105	Male30h_AACCTTTCAGCGTTTA-1	Dmel30hm	Epithelial non-joint
106	Male30h_AACGAAAAGGATTACA-1	Dmel30hm	Epithelial non-joint
107	Male30h_AACGAAAAGGTCTTTG-1	Dmel30hm	Epithelial non-joint
108	Male30h_AACGAAAAGTAAACAC-1	Dmel30hm	Epithelial non-joint
109	Male30h_AACGAAACAGTTACCA-1	Dmel30hm	Epithelial non-joint
110	Male30h_AACGAAAGTGCATGAG-1	Dmel30hm	Epithelial non-joint
111	Male30h_AACGAAATCCCTCGAT-1	Dmel30hm	Epithelial non-joint
112	Male30h_AACGGGAAGGCAGGGA-1	Dmel30hm	Epithelial non-joint
113	Male30h_AACGGGAAGTACTGGG-1	Dmel30hm	Epithelial non-joint
114	Male30h_AACGGGAAGTCTGTAC-1	Dmel30hm	Epithelial non-joint
115	Male30h_AACGGGAGTCCCTCAT-1	Dmel30hm	Epithelial non-joint
116	Male30h_AACGGGAGTTAACAGA-1	Dmel30hm	Epithelial non-joint
117	Male30h_AACGGGATCAATCCGA-1	Dmel30hm	Epithelial non-joint
118	Male30h_AACGTCAAGGTGCGAT-1	Dmel30hm	Epithelial non-joint
119	Male30h_AACGTCAAGTGGCGAT-1	Dmel30hm	Epithelial non-joint
120	Male30h_AACGTCACAACAAGAT-1	Dmel30hm	Epithelial non-joint
121	Male30h_AACGTCACACTCCGAG-1	Dmel30hm	Epithelial non-joint
122	Male30h_AACGTCACAGCTCCTT-1	Dmel30hm	Epithelial non-joint
123	Male30h_AACGTCATCATTGAGC-1	Dmel30hm	Epithelial non-joint
124	Male30h_AACGTCATCCTTGAAG-1	Dmel30hm	Epithelial non-joint
125	Male30h_AACGTCATCTCTGGTC-1	Dmel30hm	Epithelial non-joint
126	Male30h_AACTTCTAGCGACCCT-1	Dmel30hm	Epithelial non-joint
127	Male30h_AACTTCTCAAAGGAGA-1	Dmel30hm	Epithelial non-joint
128	Male30h_AACTTCTCACCCTAGG-1	Dmel30hm	Epithelial non-joint
129	Male30h_AACTTCTCAGTATTCG-1	Dmel30hm	Epithelial non-joint
130	Male30h_AACTTCTGTACGACTT-1	Dmel30hm	Epithelial non-joint
131	Male30h_AACTTCTGTCGGTAAG-1	Dmel30hm	Epithelial non-joint
132	Male30h_AACTTCTGTGAGTCAG-1	Dmel30hm	Epithelial non-joint
133	Male30h_AACTTCTTCTACCAGA-1	Dmel30hm	Epithelial non-joint
134	Male30h_AAGAACAAGTAGCTCT-1	Dmel30hm	Epithelial non-joint
135	Male30h_AAGAACACAGAGGGTT-1	Dmel30hm	Epithelial non-joint
136	Male30h_AAGAACACAGCAGGAT-1	Dmel30hm	Epithelial non-joint
137	Male30h_AAGAACAGTCACCACG-1	Dmel30hm	Epithelial non-joint
138	Male30h_AAGAACAGTCGCTTAA-1	Dmel30hm	Epithelial non-joint
139	Male30h_AAGAACAGTGCACGCT-1	Dmel30hm	Epithelial non-joint
140	Male30h_AAGAACAGTTTACACG-1	Dmel30hm	Epithelial non-joint
141	Male30h_AAGAACATCCTCTAGC-1	Dmel30hm	Epithelial non-joint
142	Male30h_AAGAACATCTGCCCTA-1	Dmel30hm	Epithelial non-joint
143	Male30h_AAGACAAAGCACGATG-1	Dmel30hm	Epithelial non-joint
144	Male30h_AAGACAAAGTCACTGT-1	Dmel30hm	Epithelial non-joint
145	Male30h_AAGACAACAGCTTCGG-1	Dmel30hm	Epithelial non-joint
146	Male30h_AAGACAAGTGAGGATC-1	Dmel30hm	Epithelial non-joint
147	Male30h_AAGACAATCCAGTGCG-1	Dmel30hm	Epithelial non-joint
148	Male30h_AAGACAATCTACAGGT-1	Dmel30hm	Epithelial non-joint
149	Male30h_AAGACTCCAACTAGAA-1	Dmel30hm	Epithelial non-joint
150	Male30h_AAGACTCCACGCGCAT-1	Dmel30hm	Epithelial non-joint
151	Male30h_AAGACTCCACTGGCCA-1	Dmel30hm	Epithelial non-joint
152	Male30h_AAGATAGAGCATACTC-1	Dmel30hm	Epithelial non-joint
153	Male30h_AAGATAGAGCCTCAAT-1	Dmel30hm	Epithelial non-joint
154	Male30h_AAGATAGCAAAGGGCT-1	Dmel30hm	Epithelial non-joint
155	Male30h_AAGATAGCATCGAAGG-1	Dmel30hm	Epithelial non-joint
156	Male30h_AAGATAGGTAGGATAT-1	Dmel30hm	Epithelial non-joint
157	Male30h_AAGATAGGTCCTTTGC-1	Dmel30hm	Epithelial non-joint
158	Male30h_AAGATAGGTGGTCTGC-1	Dmel30hm	Epithelial non-joint
159	Male30h_AAGATAGTCCAAAGGG-1	Dmel30hm	Epithelial non-joint
160	Male30h_AAGCATCAGAAACTGT-1	Dmel30hm	Epithelial non-joint
161	Male30h_AAGCATCAGGCACAAC-1	Dmel30hm	Epithelial non-joint
162	Male30h_AAGCATCAGTCAGGGT-1	Dmel30hm	Epithelial non-joint
163	Male30h_AAGCATCGTAAGGTCG-1	Dmel30hm	Epithelial non-joint
164	Male30h_AAGCATCGTAGAGCTG-1	Dmel30hm	Epithelial non-joint
165	Male30h_AAGCCATAGCCAACCC-1	Dmel30hm	Epithelial non-joint
166	Male30h_AAGCCATCAACTGCTA-1	Dmel30hm	Epithelial non-joint
167	Male30h_AAGCCATTCAAGAAAC-1	Dmel30hm	Epithelial non-joint
168	Male30h_AAGCGAGAGGACAGCT-1	Dmel30hm	Epithelial non-joint
169	Male30h_AAGCGAGAGGAGTATT-1	Dmel30hm	Epithelial non-joint
170	Male30h_AAGCGAGCAAGCGCTC-1	Dmel30hm	Epithelial non-joint
171	Male30h_AAGCGAGGTTGATCGT-1	Dmel30hm	Epithelial non-joint
172	Male30h_AAGCGTTAGCTAGCCC-1	Dmel30hm	Epithelial non-joint
173	Male30h_AAGCGTTAGCTGTGCC-1	Dmel30hm	Epithelial non-joint
174	Male30h_AAGCGTTAGGGAACAA-1	Dmel30hm	Epithelial non-joint
175	Male30h_AAGCGTTAGGTGCCTC-1	Dmel30hm	Epithelial non-joint
176	Male30h_AAGCGTTAGTCGCTAT-1	Dmel30hm	Epithelial non-joint
177	Male30h_AAGCGTTCACGTTCGG-1	Dmel30hm	Epithelial non-joint
178	Male30h_AAGCGTTCATGTCGTA-1	Dmel30hm	Epithelial non-joint
179	Male30h_AAGCGTTGTCTAGGTT-1	Dmel30hm	Epithelial non-joint
180	Male30h_AAGCGTTTCATGACAC-1	Dmel30hm	Epithelial non-joint
181	Male30h_AAGCGTTTCATTGTGG-1	Dmel30hm	Epithelial non-joint
182	Male30h_AAGCGTTTCCGATCGG-1	Dmel30hm	Epithelial non-joint
183	Male30h_AAGCGTTTCGCCAACG-1	Dmel30hm	Epithelial non-joint
184	Male30h_AAGCGTTTCTACTGAG-1	Dmel30hm	Epithelial non-joint
185	Male30h_AAGGAATCAAGAGAGA-1	Dmel30hm	Epithelial non-joint
186	Male30h_AAGGAATTCCAACCAA-1	Dmel30hm	Epithelial non-joint
187	Male30h_AAGGAATTCTGCACCT-1	Dmel30hm	Epithelial non-joint
188	Male30h_AAGGTAAAGACGCCCT-1	Dmel30hm	Epithelial non-joint
189	Male30h_AAGGTAACACGCAGTC-1	Dmel30hm	Epithelial non-joint
190	Male30h_AAGGTAACAGACTGCC-1	Dmel30hm	Epithelial non-joint
191	Male30h_AAGGTAATCAACACGT-1	Dmel30hm	Epithelial non-joint
192	Male30h_AAGGTAATCATGGTAC-1	Dmel30hm	Epithelial non-joint
193	Male30h_AAGGTAATCGCACGGT-1	Dmel30hm	Epithelial non-joint
194	Male30h_AAGGTAATCTACTCAT-1	Dmel30hm	Epithelial non-joint
195	Male30h_AAGGTAATCTCCTGAC-1	Dmel30hm	Epithelial non-joint
196	Male30h_AAGTACCAGGTTGCCC-1	Dmel30hm	Epithelial non-joint
197	Male30h_AAGTACCCAACGACTT-1	Dmel30hm	Epithelial non-joint
198	Male30h_AAGTACCCAATTGAGA-1	Dmel30hm	Epithelial non-joint
199	Male30h_AAGTACCGTTGAGGAC-1	Dmel30hm	Epithelial non-joint
200	Male30h_AAGTACCTCCGATTAG-1	Dmel30hm	Epithelial non-joint
201	Male30h_AAGTACCTCGTCCTCA-1	Dmel30hm	Epithelial non-joint
202	Male30h_AAGTCGTCAATCTCTT-1	Dmel30hm	Epithelial non-joint
203	Male30h_AAGTCGTGTTTACCTT-1	Dmel30hm	Epithelial non-joint
204	Male30h_AAGTCGTTCACCTCAC-1	Dmel30hm	Epithelial non-joint
205	Male30h_AAGTGAAAGCTGTCCG-1	Dmel30hm	Epithelial non-joint
206	Male30h_AAGTGAAAGGACGCAT-1	Dmel30hm	Epithelial non-joint
207	Male30h_AAGTGAACAATGTCAC-1	Dmel30hm	Epithelial non-joint
208	Male30h_AAGTTCGAGAGTCAGC-1	Dmel30hm	Epithelial non-joint
209	Male30h_AAGTTCGAGTGGTTCT-1	Dmel30hm	Epithelial non-joint
210	Male30h_AAGTTCGCAAGGACAC-1	Dmel30hm	Epithelial non-joint
211	Male30h_AAGTTCGCACTCCTTG-1	Dmel30hm	Epithelial non-joint
212	Male30h_AAGTTCGGTAACAGTA-1	Dmel30hm	Epithelial non-joint
213	Male30h_AAGTTCGGTCGTATGT-1	Dmel30hm	Epithelial non-joint
214	Male30h_AAGTTCGTCACCATAG-1	Dmel30hm	Epithelial non-joint
215	Male30h_AAGTTCGTCAGACCGC-1	Dmel30hm	Epithelial non-joint
216	Male30h_AAGTTCGTCCATTTGT-1	Dmel30hm	Epithelial non-joint
217	Male30h_AAGTTCGTCGTGCGAC-1	Dmel30hm	Epithelial non-joint
218	Male30h_AATAGAGAGGATTCCT-1	Dmel30hm	Epithelial non-joint
219	Male30h_AATAGAGGTAGCTGCC-1	Dmel30hm	Epithelial non-joint
220	Male30h_AATAGAGTCATCTACT-1	Dmel30hm	Epithelial non-joint
221	Male30h_AATAGAGTCCATTGGA-1	Dmel30hm	Epithelial non-joint
222	Male30h_AATCACGAGACTTGTC-1	Dmel30hm	Epithelial non-joint
223	Male30h_AATCACGAGAGCATCG-1	Dmel30hm	Epithelial non-joint
224	Male30h_AATCACGAGTGATAAC-1	Dmel30hm	Epithelial non-joint
225	Male30h_AATCACGCAAAGCTCT-1	Dmel30hm	Epithelial non-joint
226	Male30h_AATCACGGTATAATGG-1	Dmel30hm	Epithelial non-joint
227	Male30h_AATCACGTCCGCGGAT-1	Dmel30hm	Epithelial non-joint
228	Male30h_AATCACGTCTCGTGGG-1	Dmel30hm	Epithelial non-joint
229	Male30h_AATCGACAGCTGCCTG-1	Dmel30hm	Epithelial non-joint
230	Male30h_AATCGACCACTAGAGG-1	Dmel30hm	Epithelial non-joint
231	Male30h_AATCGACGTATGACAA-1	Dmel30hm	Epithelial non-joint
232	Male30h_AATCGACGTTCTCCCA-1	Dmel30hm	Epithelial non-joint
233	Male30h_AATCGACTCAAGGTGG-1	Dmel30hm	Epithelial non-joint
234	Male30h_AATCGACTCATAGGCT-1	Dmel30hm	Epithelial non-joint
235	Male30h_AATCGTGAGAGCAGAA-1	Dmel30hm	Epithelial non-joint
236	Male30h_AATCGTGAGAGGTCGT-1	Dmel30hm	Epithelial non-joint
237	Male30h_AATCGTGCAATTGAAG-1	Dmel30hm	Epithelial non-joint
238	Male30h_AATCGTGCATCTTCGC-1	Dmel30hm	Epithelial non-joint
239	Male30h_AATGAAGAGCAGAAAG-1	Dmel30hm	Epithelial non-joint
240	Male30h_AATGAAGAGTGACACG-1	Dmel30hm	Epithelial non-joint
241	Male30h_AATGAAGAGTGAGTGC-1	Dmel30hm	Epithelial non-joint
242	Male30h_AATGAAGAGTGCTAGG-1	Dmel30hm	Epithelial non-joint
243	Male30h_AATGAAGCACTAGTAC-1	Dmel30hm	Epithelial non-joint
244	Male30h_AATGAAGCAGACGGAT-1	Dmel30hm	Epithelial non-joint
245	Male30h_AATGAAGCAGGTCAGA-1	Dmel30hm	Epithelial non-joint
246	Male30h_AATGAAGCATGAGTAA-1	Dmel30hm	Epithelial non-joint
247	Male30h_AATGAAGGTAGAGTTA-1	Dmel30hm	Epithelial non-joint
248	Male30h_AATGAAGGTAGCCCTG-1	Dmel30hm	Epithelial non-joint
249	Male30h_AATGAAGGTATTTCGG-1	Dmel30hm	Epithelial non-joint
250	Male30h_AATGAAGGTCATCCCT-1	Dmel30hm	Epithelial non-joint
251	Male30h_AATGAAGGTGTCGATT-1	Dmel30hm	Epithelial non-joint
252	Male30h_AATGAAGTCACTGTTT-1	Dmel30hm	Epithelial non-joint
253	Male30h_AATGAAGTCTTCGGAA-1	Dmel30hm	Epithelial non-joint
254	Male30h_AATGACCAGATTAGAC-1	Dmel30hm	Epithelial non-joint
255	Male30h_AATGACCAGCTGCCAC-1	Dmel30hm	Epithelial non-joint
256	Male30h_AATGACCCATCCTATT-1	Dmel30hm	Epithelial non-joint
257	Male30h_AATGACCCATGGAGAC-1	Dmel30hm	Epithelial non-joint
258	Male30h_AATGACCTCAGACATC-1	Dmel30hm	Epithelial non-joint
259	Male30h_AATGACCTCCAACCAA-1	Dmel30hm	Epithelial non-joint
260	Male30h_AATGACCTCCTACTGC-1	Dmel30hm	Epithelial non-joint
261	Male30h_AATGCCAAGTCCCGAC-1	Dmel30hm	Epithelial non-joint
262	Male30h_AATGCCACATGACGGA-1	Dmel30hm	Epithelial non-joint
263	Male30h_AATGCCATCGCAGATT-1	Dmel30hm	Epithelial non-joint
264	Male30h_AATGGAAAGCCGTAAG-1	Dmel30hm	Epithelial non-joint
265	Male30h_AATGGAAAGGTACCTT-1	Dmel30hm	Epithelial non-joint
266	Male30h_AATGGAAAGTTGCCTA-1	Dmel30hm	Epithelial non-joint
267	Male30h_AATGGAAGTACAATAG-1	Dmel30hm	Epithelial non-joint
268	Male30h_AATGGAATCCTACACC-1	Dmel30hm	Epithelial non-joint
269	Male30h_AATGGAATCGTGGCGT-1	Dmel30hm	Epithelial non-joint
270	Male30h_AATGGCTAGAAGTCCG-1	Dmel30hm	Epithelial non-joint
271	Male30h_AATGGCTAGTTGCTGT-1	Dmel30hm	Epithelial non-joint
272	Male30h_AATGGCTCACATTCGA-1	Dmel30hm	Epithelial non-joint
273	Male30h_AATGGCTCATCGGAAG-1	Dmel30hm	Epithelial non-joint
274	Male30h_AATTCCTAGCCGCACT-1	Dmel30hm	Epithelial non-joint
275	Male30h_AATTCCTAGCCGGAAT-1	Dmel30hm	Epithelial non-joint
276	Male30h_AATTCCTAGCGTGTCC-1	Dmel30hm	Epithelial non-joint
277	Male30h_AATTCCTAGGAAGTGA-1	Dmel30hm	Epithelial non-joint
278	Male30h_AATTCCTGTTAAGACA-1	Dmel30hm	Epithelial non-joint
279	Male30h_AATTCCTGTTGGTAGG-1	Dmel30hm	Epithelial non-joint
280	Male30h_AATTCCTTCAGTCAGT-1	Dmel30hm	Epithelial non-joint
281	Male30h_AATTCCTTCCTCCACA-1	Dmel30hm	Epithelial non-joint
282	Male30h_AATTTCCGTAACCCTA-1	Dmel30hm	Epithelial non-joint
283	Male30h_ACAAAGACATGGTACT-1	Dmel30hm	Epithelial non-joint
284	Male30h_ACAAAGATCCCGTGAG-1	Dmel30hm	Epithelial non-joint
285	Male30h_ACAACCACAGAGGAAA-1	Dmel30hm	Epithelial non-joint
286	Male30h_ACAACCACAGAGGGTT-1	Dmel30hm	Epithelial non-joint
287	Male30h_ACAACCACATAGTCAC-1	Dmel30hm	Epithelial non-joint
288	Male30h_ACAACCAGTATTGAGA-1	Dmel30hm	Epithelial non-joint
289	Male30h_ACAACCAGTGACCGTC-1	Dmel30hm	Epithelial non-joint
290	Male30h_ACAACCATCACGAGGA-1	Dmel30hm	Epithelial non-joint
291	Male30h_ACAAGCTAGGTGGCTA-1	Dmel30hm	Epithelial non-joint
292	Male30h_ACAAGCTCATCCTGTC-1	Dmel30hm	Epithelial non-joint
293	Male30h_ACACAGTAGCCGATAG-1	Dmel30hm	Epithelial non-joint
294	Male30h_ACACAGTAGCTGTGCC-1	Dmel30hm	Epithelial non-joint
295	Male30h_ACACAGTCAATACCTG-1	Dmel30hm	Epithelial non-joint
296	Male30h_ACACAGTGTGAGTAGC-1	Dmel30hm	Epithelial non-joint
297	Male30h_ACACAGTTCCGGTTCT-1	Dmel30hm	Epithelial non-joint
298	Male30h_ACACAGTTCCGTGCGA-1	Dmel30hm	Epithelial non-joint
299	Male30h_ACACAGTTCTCATTTG-1	Dmel30hm	Epithelial non-joint
300	Male30h_ACACCAAAGAAGGGAT-1	Dmel30hm	Epithelial non-joint
301	Male30h_ACACCAAAGCAAGCCA-1	Dmel30hm	Epithelial non-joint
302	Male30h_ACACCAAAGGTCTACT-1	Dmel30hm	Epithelial non-joint
303	Male30h_ACACCAAAGTTTGAGA-1	Dmel30hm	Epithelial non-joint
304	Male30h_ACACCAACACAGGATG-1	Dmel30hm	Epithelial non-joint
305	Male30h_ACACCAAGTAAGACCG-1	Dmel30hm	Epithelial non-joint
306	Male30h_ACACCAAGTCCTATAG-1	Dmel30hm	Epithelial non-joint
307	Male30h_ACACCAATCACTGTTT-1	Dmel30hm	Epithelial non-joint
308	Male30h_ACACCAATCCAGCCTT-1	Dmel30hm	Epithelial non-joint
309	Male30h_ACACCAATCGGCTGAC-1	Dmel30hm	Epithelial non-joint
310	Male30h_ACACCAATCGTCGACG-1	Dmel30hm	Epithelial non-joint
311	Male30h_ACACCAATCTCGGTAA-1	Dmel30hm	Epithelial non-joint
312	Male30h_ACACGCGAGCGATGAC-1	Dmel30hm	Epithelial non-joint
313	Male30h_ACACGCGCACTGGCGT-1	Dmel30hm	Epithelial non-joint
314	Male30h_ACACGCGGTTATCCAG-1	Dmel30hm	Epithelial non-joint
315	Male30h_ACACGCGTCCCGTAAA-1	Dmel30hm	Epithelial non-joint
316	Male30h_ACACGCGTCTCGCTTG-1	Dmel30hm	Epithelial non-joint
317	Male30h_ACACTGACAGCGAACA-1	Dmel30hm	Epithelial non-joint
318	Male30h_ACACTGAGTACGTTCA-1	Dmel30hm	Epithelial non-joint
319	Male30h_ACACTGAGTAGCTTGT-1	Dmel30hm	Epithelial non-joint
320	Male30h_ACACTGAGTCTCAGGC-1	Dmel30hm	Epithelial non-joint
321	Male30h_ACACTGATCCCTTGGT-1	Dmel30hm	Epithelial non-joint
322	Male30h_ACACTGATCCTTCGAC-1	Dmel30hm	Epithelial non-joint
323	Male30h_ACACTGATCGCATAGT-1	Dmel30hm	Epithelial non-joint
324	Male30h_ACAGAAACATCATCTT-1	Dmel30hm	Epithelial non-joint
325	Male30h_ACAGCCGAGATGACCG-1	Dmel30hm	Epithelial non-joint
326	Male30h_ACAGCCGAGGTGCCAA-1	Dmel30hm	Epithelial non-joint
327	Male30h_ACAGCCGCAGACCATT-1	Dmel30hm	Epithelial non-joint
328	Male30h_ACAGCCGGTACCTGTA-1	Dmel30hm	Epithelial non-joint
329	Male30h_ACAGCCGGTATCGCTA-1	Dmel30hm	Epithelial non-joint
330	Male30h_ACAGCCGGTGACGTCC-1	Dmel30hm	Epithelial non-joint
331	Male30h_ACAGGGAAGTCTGCAT-1	Dmel30hm	Epithelial non-joint
332	Male30h_ACAGGGACACCAATTG-1	Dmel30hm	Epithelial non-joint
333	Male30h_ACAGGGACAGACCGCT-1	Dmel30hm	Epithelial non-joint
334	Male30h_ACAGGGACAGTAGGAC-1	Dmel30hm	Epithelial non-joint
335	Male30h_ACAGGGACATGTGCCG-1	Dmel30hm	Epithelial non-joint
336	Male30h_ACAGGGACATTGGCAT-1	Dmel30hm	Epithelial non-joint
337	Male30h_ACAGGGATCGGTCTAA-1	Dmel30hm	Epithelial non-joint
338	Male30h_ACAGGGATCTTAATCC-1	Dmel30hm	Epithelial non-joint
339	Male30h_ACATCCCAGAGCGACT-1	Dmel30hm	Epithelial non-joint
340	Male30h_ACATCCCAGCTCGGCT-1	Dmel30hm	Epithelial non-joint
341	Male30h_ACATCCCAGTCGCCCA-1	Dmel30hm	Epithelial non-joint
342	Male30h_ACATCCCCAGCAGTCC-1	Dmel30hm	Epithelial non-joint
343	Male30h_ACATCCCGTCGCTTGG-1	Dmel30hm	Epithelial non-joint
344	Male30h_ACATCCCTCTATCCAT-1	Dmel30hm	Epithelial non-joint
345	Male30h_ACATCGAAGTTAACAG-1	Dmel30hm	Epithelial non-joint
346	Male30h_ACATCGACAGGTTCAT-1	Dmel30hm	Epithelial non-joint
347	Male30h_ACATCGAGTATCTTCT-1	Dmel30hm	Epithelial non-joint
348	Male30h_ACATCGATCACTAGCA-1	Dmel30hm	Epithelial non-joint
349	Male30h_ACATCGATCCTATTTG-1	Dmel30hm	Epithelial non-joint
350	Male30h_ACATGCAAGTAACGTA-1	Dmel30hm	Epithelial non-joint
351	Male30h_ACATGCAAGTCGGCCT-1	Dmel30hm	Epithelial non-joint
352	Male30h_ACATGCAGTAGGAGGG-1	Dmel30hm	Epithelial non-joint
353	Male30h_ACATGCATCCAACCAA-1	Dmel30hm	Epithelial non-joint
354	Male30h_ACATGCATCCTCAGGG-1	Dmel30hm	Epithelial non-joint
355	Male30h_ACATGCATCGCAGATT-1	Dmel30hm	Epithelial non-joint
356	Male30h_ACATGCATCGCTATTT-1	Dmel30hm	Epithelial non-joint
357	Male30h_ACATGCATCGTGGCGT-1	Dmel30hm	Epithelial non-joint
358	Male30h_ACATTTCAGCGCCATC-1	Dmel30hm	Epithelial non-joint
359	Male30h_ACATTTCAGTATGGAT-1	Dmel30hm	Epithelial non-joint
360	Male30h_ACATTTCCAAATCAAG-1	Dmel30hm	Epithelial non-joint
361	Male30h_ACATTTCCACCACATA-1	Dmel30hm	Epithelial non-joint
362	Male30h_ACATTTCCACCAGTAT-1	Dmel30hm	Epithelial non-joint
363	Male30h_ACATTTCCACGACTAT-1	Dmel30hm	Epithelial non-joint
364	Male30h_ACATTTCCATGGCTAT-1	Dmel30hm	Epithelial non-joint
365	Male30h_ACATTTCGTTTCGGCG-1	Dmel30hm	Epithelial non-joint
366	Male30h_ACATTTCTCACCCTGT-1	Dmel30hm	Epithelial non-joint
367	Male30h_ACATTTCTCTGTACAG-1	Dmel30hm	Epithelial non-joint
368	Male30h_ACATTTCTCTTACCGC-1	Dmel30hm	Epithelial non-joint
369	Male30h_ACCAAACAGCACCGTC-1	Dmel30hm	Epithelial non-joint
370	Male30h_ACCAAACAGCGCCGTT-1	Dmel30hm	Epithelial non-joint
371	Male30h_ACCAAACCACACCTGG-1	Dmel30hm	Epithelial non-joint
372	Male30h_ACCAAACCAGCTCATA-1	Dmel30hm	Epithelial non-joint
373	Male30h_ACCAAACCATCTGGGC-1	Dmel30hm	Epithelial non-joint
374	Male30h_ACCAAACGTACATACC-1	Dmel30hm	Epithelial non-joint
375	Male30h_ACCAAACGTAGCGCCT-1	Dmel30hm	Epithelial non-joint
376	Male30h_ACCAAACGTCTGCCTT-1	Dmel30hm	Epithelial non-joint
377	Male30h_ACCAAACGTGGAACAC-1	Dmel30hm	Epithelial non-joint
378	Male30h_ACCAAACGTGGAGGTT-1	Dmel30hm	Epithelial non-joint
379	Male30h_ACCAAACGTGGCAACA-1	Dmel30hm	Epithelial non-joint
380	Male30h_ACCAAACTCACTCGAA-1	Dmel30hm	Epithelial non-joint
381	Male30h_ACCAACAAGCGTATGG-1	Dmel30hm	Epithelial non-joint
382	Male30h_ACCAACAAGCTCCGAC-1	Dmel30hm	Epithelial non-joint
383	Male30h_ACCAACAGTACCGGCT-1	Dmel30hm	Epithelial non-joint
384	Male30h_ACCAACAGTCGTATGT-1	Dmel30hm	Epithelial non-joint
385	Male30h_ACCAACATCACCTTGC-1	Dmel30hm	Epithelial non-joint
386	Male30h_ACCAACATCGCCTTTG-1	Dmel30hm	Epithelial non-joint
387	Male30h_ACCAACATCGGTGCAC-1	Dmel30hm	Epithelial non-joint
388	Male30h_ACCAACATCGGTGTAT-1	Dmel30hm	Epithelial non-joint
389	Male30h_ACCACAACACATTCGA-1	Dmel30hm	Epithelial non-joint
390	Male30h_ACCACAACAGTGTGGA-1	Dmel30hm	Epithelial non-joint
391	Male30h_ACCACAAGTACAGTAA-1	Dmel30hm	Epithelial non-joint
392	Male30h_ACCACAAGTTGACGGA-1	Dmel30hm	Epithelial non-joint
393	Male30h_ACCATTTAGATGACAT-1	Dmel30hm	Epithelial non-joint
394	Male30h_ACCATTTAGTGTCATC-1	Dmel30hm	Epithelial non-joint
395	Male30h_ACCATTTGTACTCGTA-1	Dmel30hm	Epithelial non-joint
396	Male30h_ACCCAAAAGAGGGTGG-1	Dmel30hm	Epithelial non-joint
397	Male30h_ACCCAAAAGAGGTTAT-1	Dmel30hm	Epithelial non-joint
398	Male30h_ACCCAAAAGCTCGCAC-1	Dmel30hm	Epithelial non-joint
399	Male30h_ACCCAAACAAATGAGT-1	Dmel30hm	Epithelial non-joint
400	Male30h_ACCCAAACACCCAACG-1	Dmel30hm	Epithelial non-joint
401	Male30h_ACCCAAACAGCTTCCT-1	Dmel30hm	Epithelial non-joint
402	Male30h_ACCCAAACATGTGTCA-1	Dmel30hm	Epithelial non-joint
403	Male30h_ACCCAAAGTCTTTCAT-1	Dmel30hm	Epithelial non-joint
404	Male30h_ACCCAAATCGTTAGAC-1	Dmel30hm	Epithelial non-joint
405	Male30h_ACCCTCACAATTGAAG-1	Dmel30hm	Epithelial non-joint
406	Male30h_ACCCTCAGTCGATGCC-1	Dmel30hm	Epithelial non-joint
407	Male30h_ACCCTCAGTGCGACAA-1	Dmel30hm	Epithelial non-joint
408	Male30h_ACCCTCATCGCCTATC-1	Dmel30hm	Epithelial non-joint
409	Male30h_ACCCTTGAGATCCCGC-1	Dmel30hm	Epithelial non-joint
410	Male30h_ACCCTTGAGGACCCAA-1	Dmel30hm	Epithelial non-joint
411	Male30h_ACCCTTGGTAAGTCAA-1	Dmel30hm	Epithelial non-joint
412	Male30h_ACCCTTGGTCATGCAT-1	Dmel30hm	Epithelial non-joint
413	Male30h_ACCCTTGGTGCGACAA-1	Dmel30hm	Epithelial non-joint
414	Male30h_ACCCTTGTCATTTACC-1	Dmel30hm	Epithelial non-joint
415	Male30h_ACCCTTGTCGAACCAT-1	Dmel30hm	Epithelial non-joint
416	Male30h_ACCCTTGTCTATACGG-1	Dmel30hm	Epithelial non-joint
417	Male30h_ACCGTTCAGAGTGACC-1	Dmel30hm	Epithelial non-joint
418	Male30h_ACCGTTCAGCTCTTCC-1	Dmel30hm	Epithelial non-joint
419	Male30h_ACCGTTCAGGTACTGG-1	Dmel30hm	Epithelial non-joint
420	Male30h_ACCGTTCCACAATGCT-1	Dmel30hm	Epithelial non-joint
421	Male30h_ACCGTTCGTAGCGTAG-1	Dmel30hm	Epithelial non-joint
422	Male30h_ACCGTTCTCAGTGCGC-1	Dmel30hm	Epithelial non-joint
423	Male30h_ACCGTTCTCCAACTAG-1	Dmel30hm	Epithelial non-joint
424	Male30h_ACCGTTCTCTTAGGAC-1	Dmel30hm	Epithelial non-joint
425	Male30h_ACCTACCAGACCTCAT-1	Dmel30hm	Epithelial non-joint
426	Male30h_ACCTACCAGGTTAAAC-1	Dmel30hm	Epithelial non-joint
427	Male30h_ACCTGAAAGAAGTCCG-1	Dmel30hm	Epithelial non-joint
428	Male30h_ACCTGAACAACCGTAT-1	Dmel30hm	Epithelial non-joint
429	Male30h_ACCTGAACACACGGAA-1	Dmel30hm	Epithelial non-joint
430	Male30h_ACCTGAAGTACGGCAA-1	Dmel30hm	Epithelial non-joint
431	Male30h_ACCTGAAGTACTCGTA-1	Dmel30hm	Epithelial non-joint
432	Male30h_ACCTGAAGTGTACGCC-1	Dmel30hm	Epithelial non-joint
433	Male30h_ACCTGAAGTTACCCTC-1	Dmel30hm	Epithelial non-joint
434	Male30h_ACCTGAATCACGACTA-1	Dmel30hm	Epithelial non-joint
435	Male30h_ACCTGAATCCAGTACA-1	Dmel30hm	Epithelial non-joint
436	Male30h_ACCTGTCAGCTTAGTC-1	Dmel30hm	Epithelial non-joint
437	Male30h_ACCTGTCCACCTCAGG-1	Dmel30hm	Epithelial non-joint
438	Male30h_ACCTGTCCACTCCCTA-1	Dmel30hm	Epithelial non-joint
439	Male30h_ACCTGTCCAGTCGGTC-1	Dmel30hm	Epithelial non-joint
440	Male30h_ACCTGTCGTCCATCTC-1	Dmel30hm	Epithelial non-joint
441	Male30h_ACCTGTCTCGAGAGCA-1	Dmel30hm	Epithelial non-joint
442	Male30h_ACCTGTCTCTTCTCAA-1	Dmel30hm	Epithelial non-joint
443	Male30h_ACGATCAAGGCACTCC-1	Dmel30hm	Epithelial non-joint
444	Male30h_ACGATCAAGTGGACGT-1	Dmel30hm	Epithelial non-joint
445	Male30h_ACGATCACAAGACGGT-1	Dmel30hm	Epithelial non-joint
446	Male30h_ACGATCAGTCCTCATC-1	Dmel30hm	Epithelial non-joint
447	Male30h_ACGATCAGTCGTGGAA-1	Dmel30hm	Epithelial non-joint
448	Male30h_ACGATCAGTCTCAAGT-1	Dmel30hm	Epithelial non-joint
449	Male30h_ACGATCAGTGCGGATA-1	Dmel30hm	Epithelial non-joint
450	Male30h_ACGATCATCACAAGAA-1	Dmel30hm	Epithelial non-joint
451	Male30h_ACGATCATCATCACAG-1	Dmel30hm	Epithelial non-joint
452	Male30h_ACGATCATCCGCAAAT-1	Dmel30hm	Epithelial non-joint
453	Male30h_ACGATGTTCAGTGCGC-1	Dmel30hm	Epithelial non-joint
454	Male30h_ACGATGTTCCCTTGGT-1	Dmel30hm	Epithelial non-joint
455	Male30h_ACGCACGAGACTTGTC-1	Dmel30hm	Epithelial non-joint
456	Male30h_ACGCACGAGCACCGAA-1	Dmel30hm	Epithelial non-joint
457	Male30h_ACGCACGAGCCACAAG-1	Dmel30hm	Epithelial non-joint
458	Male30h_ACGCACGAGTGGCAGT-1	Dmel30hm	Epithelial non-joint
459	Male30h_ACGCACGTCGAAGCCC-1	Dmel30hm	Epithelial non-joint
460	Male30h_ACGGAAGCAATGGCCC-1	Dmel30hm	Epithelial non-joint
461	Male30h_ACGGAAGCACGTATAC-1	Dmel30hm	Epithelial non-joint
462	Male30h_ACGGAAGGTAACTTCG-1	Dmel30hm	Epithelial non-joint
463	Male30h_ACGGAAGGTCATTGCA-1	Dmel30hm	Epithelial non-joint
464	Male30h_ACGGAAGGTGAGTGAC-1	Dmel30hm	Epithelial non-joint
465	Male30h_ACGGAAGTCCAGGACC-1	Dmel30hm	Epithelial non-joint
466	Male30h_ACGGGTCAGGAGGGTG-1	Dmel30hm	Epithelial non-joint
467	Male30h_ACGGGTCAGGTGATCG-1	Dmel30hm	Epithelial non-joint
468	Male30h_ACGGGTCGTGAGCAGT-1	Dmel30hm	Epithelial non-joint
469	Male30h_ACGGGTCTCTTCGACC-1	Dmel30hm	Epithelial non-joint
470	Male30h_ACGGTCGCAACATCGT-1	Dmel30hm	Epithelial non-joint
471	Male30h_ACGGTCGGTCATGGCC-1	Dmel30hm	Epithelial non-joint
472	Male30h_ACGGTCGTCGCAGTGC-1	Dmel30hm	Epithelial non-joint
473	Male30h_ACGGTCGTCGGAATTC-1	Dmel30hm	Epithelial non-joint
474	Male30h_ACGGTTACACAAATAG-1	Dmel30hm	Epithelial non-joint
475	Male30h_ACGGTTAGTATGCGTT-1	Dmel30hm	Epithelial non-joint
476	Male30h_ACGGTTAGTGATCGTT-1	Dmel30hm	Epithelial non-joint
477	Male30h_ACGGTTAGTTGCATGT-1	Dmel30hm	Epithelial non-joint
478	Male30h_ACGTAACAGCCTGGAA-1	Dmel30hm	Epithelial non-joint
479	Male30h_ACGTAACCACATTCGA-1	Dmel30hm	Epithelial non-joint
480	Male30h_ACGTAACCATGTAACC-1	Dmel30hm	Epithelial non-joint
481	Male30h_ACGTAACGTCAGTTTG-1	Dmel30hm	Epithelial non-joint
482	Male30h_ACGTAACGTCCTGTCT-1	Dmel30hm	Epithelial non-joint
483	Male30h_ACGTAACGTCCTTGTC-1	Dmel30hm	Epithelial non-joint
484	Male30h_ACGTAACGTCTGATCA-1	Dmel30hm	Epithelial non-joint
485	Male30h_ACGTAACTCGTTACCC-1	Dmel30hm	Epithelial non-joint
486	Male30h_ACGTACAAGGAGGCAG-1	Dmel30hm	Epithelial non-joint
487	Male30h_ACGTACAAGGCCCAAA-1	Dmel30hm	Epithelial non-joint
488	Male30h_ACGTACACATACAGGG-1	Dmel30hm	Epithelial non-joint
489	Male30h_ACGTACAGTACCCAGC-1	Dmel30hm	Epithelial non-joint
490	Male30h_ACGTACAGTAGACTGG-1	Dmel30hm	Epithelial non-joint
491	Male30h_ACGTACATCACCGGGT-1	Dmel30hm	Epithelial non-joint
492	Male30h_ACGTACATCGCACGAC-1	Dmel30hm	Epithelial non-joint
493	Male30h_ACGTACATCTACCCAC-1	Dmel30hm	Epithelial non-joint
494	Male30h_ACGTAGTCAAGCTCTA-1	Dmel30hm	Epithelial non-joint
495	Male30h_ACGTAGTCAGTCGTTA-1	Dmel30hm	Epithelial non-joint
496	Male30h_ACGTAGTGTATCAGCT-1	Dmel30hm	Epithelial non-joint
497	Male30h_ACGTAGTGTCCAGTTA-1	Dmel30hm	Epithelial non-joint
498	Male30h_ACGTAGTTCTCTTGCG-1	Dmel30hm	Epithelial non-joint
499	Male30h_ACGTCCTCAAGCGATG-1	Dmel30hm	Epithelial non-joint
500	Male30h_ACGTCCTCATCCTTGC-1	Dmel30hm	Epithelial non-joint
501	Male30h_ACGTCCTCATTGTCGA-1	Dmel30hm	Epithelial non-joint
502	Male30h_ACGTCCTGTCGCATGC-1	Dmel30hm	Epithelial non-joint
503	Male30h_ACGTCCTTCGGTAGAG-1	Dmel30hm	Epithelial non-joint
504	Male30h_ACGTTCCCACACCGAC-1	Dmel30hm	Epithelial non-joint
505	Male30h_ACGTTCCGTAATTAGG-1	Dmel30hm	Epithelial non-joint
506	Male30h_ACGTTCCGTCTCAAGT-1	Dmel30hm	Epithelial non-joint
507	Male30h_ACGTTCCTCACTGATG-1	Dmel30hm	Epithelial non-joint
508	Male30h_ACGTTCCTCTGCCCTA-1	Dmel30hm	Epithelial non-joint
509	Male30h_ACTACGAAGCCTCACG-1	Dmel30hm	Epithelial non-joint
510	Male30h_ACTACGACACTCCGGA-1	Dmel30hm	Epithelial non-joint
511	Male30h_ACTACGAGTAACATGA-1	Dmel30hm	Epithelial non-joint
512	Male30h_ACTACGAGTCGCGTTG-1	Dmel30hm	Epithelial non-joint
513	Male30h_ACTACGATCGCACGAC-1	Dmel30hm	Epithelial non-joint
514	Male30h_ACTATCTAGCCTATCA-1	Dmel30hm	Epithelial non-joint
515	Male30h_ACTATCTAGTGAGTTA-1	Dmel30hm	Epithelial non-joint
516	Male30h_ACTATCTGTGTCACAT-1	Dmel30hm	Epithelial non-joint
517	Male30h_ACTATCTTCTACTCAT-1	Dmel30hm	Epithelial non-joint
518	Male30h_ACTATGGAGACGCCAA-1	Dmel30hm	Epithelial non-joint
519	Male30h_ACTATGGAGTATGTAG-1	Dmel30hm	Epithelial non-joint
520	Male30h_ACTATGGCAACGGGTA-1	Dmel30hm	Epithelial non-joint
521	Male30h_ACTATGGCAGGGAGAG-1	Dmel30hm	Epithelial non-joint
522	Male30h_ACTATTCAGAGTCGAC-1	Dmel30hm	Epithelial non-joint
523	Male30h_ACTATTCGTTCGTGCG-1	Dmel30hm	Epithelial non-joint
524	Male30h_ACTATTCTCCGAAGGA-1	Dmel30hm	Epithelial non-joint
525	Male30h_ACTATTCTCGCTCTAC-1	Dmel30hm	Epithelial non-joint
526	Male30h_ACTCCCAAGTTAGTGA-1	Dmel30hm	Epithelial non-joint
527	Male30h_ACTCCCACACAGAGCA-1	Dmel30hm	Epithelial non-joint
528	Male30h_ACTCCCACAGCTCTGG-1	Dmel30hm	Epithelial non-joint
529	Male30h_ACTCCCACATTGACCA-1	Dmel30hm	Epithelial non-joint
530	Male30h_ACTCCCATCATCCCGT-1	Dmel30hm	Epithelial non-joint
531	Male30h_ACTCCCATCCAGTTCC-1	Dmel30hm	Epithelial non-joint
532	Male30h_ACTCCCATCCCATGGG-1	Dmel30hm	Epithelial non-joint
533	Male30h_ACTCCCATCTCGTCGT-1	Dmel30hm	Epithelial non-joint
534	Male30h_ACTCTCGCATCCAATG-1	Dmel30hm	Epithelial non-joint
535	Male30h_ACTGATGAGACTTGTC-1	Dmel30hm	Epithelial non-joint
536	Male30h_ACTGATGCACGTCATA-1	Dmel30hm	Epithelial non-joint
537	Male30h_ACTGATGCAGCTAACT-1	Dmel30hm	Epithelial non-joint
538	Male30h_ACTGATGGTATCGTGT-1	Dmel30hm	Epithelial non-joint
539	Male30h_ACTGATGGTGAATTGA-1	Dmel30hm	Epithelial non-joint
540	Male30h_ACTGATGTCTCGAACA-1	Dmel30hm	Epithelial non-joint
541	Male30h_ACTGCAAAGCATCAGG-1	Dmel30hm	Epithelial non-joint
542	Male30h_ACTGCAAAGGGAGTGG-1	Dmel30hm	Epithelial non-joint
543	Male30h_ACTGCAATCTTTCCGG-1	Dmel30hm	Epithelial non-joint
544	Male30h_ACTGTCCGTGTCCGTG-1	Dmel30hm	Epithelial non-joint
545	Male30h_ACTGTCCTCAATCCGA-1	Dmel30hm	Epithelial non-joint
546	Male30h_ACTGTCCTCCCTGGTT-1	Dmel30hm	Epithelial non-joint
547	Male30h_ACTGTCCTCGAGTTGT-1	Dmel30hm	Epithelial non-joint
548	Male30h_ACTGTCCTCGATCCAA-1	Dmel30hm	Epithelial non-joint
549	Male30h_ACTGTGACAAGTCCAT-1	Dmel30hm	Epithelial non-joint
550	Male30h_ACTGTGACACTGTGTA-1	Dmel30hm	Epithelial non-joint
551	Male30h_ACTGTGACAGGGCTTC-1	Dmel30hm	Epithelial non-joint
552	Male30h_ACTGTGACATCGGAGA-1	Dmel30hm	Epithelial non-joint
553	Male30h_ACTGTGACATCGTGCG-1	Dmel30hm	Epithelial non-joint
554	Male30h_ACTGTGAGTCTACAAC-1	Dmel30hm	Epithelial non-joint
555	Male30h_ACTGTGATCGGTTCAA-1	Dmel30hm	Epithelial non-joint
556	Male30h_ACTTAGGAGAAGCTGC-1	Dmel30hm	Epithelial non-joint
557	Male30h_ACTTAGGAGAGCCATG-1	Dmel30hm	Epithelial non-joint
558	Male30h_ACTTAGGAGTCTACCA-1	Dmel30hm	Epithelial non-joint
559	Male30h_ACTTAGGAGTGTACAA-1	Dmel30hm	Epithelial non-joint
560	Male30h_ACTTAGGGTCGTTTCC-1	Dmel30hm	Epithelial non-joint
561	Male30h_ACTTAGGTCCATATGG-1	Dmel30hm	Epithelial non-joint
562	Male30h_ACTTAGGTCGCCATAA-1	Dmel30hm	Epithelial non-joint
563	Male30h_ACTTATCAGAAACCCG-1	Dmel30hm	Epithelial non-joint
564	Male30h_ACTTATCAGAGTAACT-1	Dmel30hm	Epithelial non-joint
565	Male30h_ACTTATCGTCTCTCTG-1	Dmel30hm	Epithelial non-joint
566	Male30h_ACTTATCTCACGTCCT-1	Dmel30hm	Epithelial non-joint
567	Male30h_ACTTATCTCATTACCT-1	Dmel30hm	Epithelial non-joint
568	Male30h_ACTTCCGCATGGATCT-1	Dmel30hm	Epithelial non-joint
569	Male30h_ACTTCCGGTCAACCTA-1	Dmel30hm	Epithelial non-joint
570	Male30h_ACTTCCGGTGACTGTT-1	Dmel30hm	Epithelial non-joint
571	Male30h_ACTTCCGGTGATACTC-1	Dmel30hm	Epithelial non-joint
572	Male30h_ACTTCCGTCGAGAGCA-1	Dmel30hm	Epithelial non-joint
573	Male30h_ACTTCCGTCGTCGACG-1	Dmel30hm	Epithelial non-joint
574	Male30h_ACTTCGCAGCATGATA-1	Dmel30hm	Epithelial non-joint
575	Male30h_ACTTCGCCAAAGTATG-1	Dmel30hm	Epithelial non-joint
576	Male30h_ACTTCGCTCATTCCTA-1	Dmel30hm	Epithelial non-joint
577	Male30h_ACTTCGCTCCTGGGTG-1	Dmel30hm	Epithelial non-joint
578	Male30h_ACTTTCAAGCCGTTGC-1	Dmel30hm	Epithelial non-joint
579	Male30h_ACTTTCAAGGGCAGGA-1	Dmel30hm	Epithelial non-joint
580	Male30h_ACTTTCAGTAGGTACG-1	Dmel30hm	Epithelial non-joint
581	Male30h_ACTTTCAGTGCTCTCT-1	Dmel30hm	Epithelial non-joint
582	Male30h_ACTTTCATCAAGTCTG-1	Dmel30hm	Epithelial non-joint
583	Male30h_ACTTTGTCAAGACCTT-1	Dmel30hm	Epithelial non-joint
584	Male30h_ACTTTGTCAAGTGCTT-1	Dmel30hm	Epithelial non-joint
585	Male30h_ACTTTGTGTCTAGGTT-1	Dmel30hm	Epithelial non-joint
586	Male30h_ACTTTGTTCAGGAACG-1	Dmel30hm	Epithelial non-joint
587	Male30h_ACTTTGTTCCAGTTCC-1	Dmel30hm	Epithelial non-joint
588	Male30h_AGAAATGAGATCCAAA-1	Dmel30hm	Epithelial non-joint
589	Male30h_AGAAATGAGTGCTACT-1	Dmel30hm	Epithelial non-joint
590	Male30h_AGAAATGCATCCGATA-1	Dmel30hm	Epithelial non-joint
591	Male30h_AGAAATGGTCAGGTAG-1	Dmel30hm	Epithelial non-joint
592	Male30h_AGAAATGGTGTCCCTT-1	Dmel30hm	Epithelial non-joint
593	Male30h_AGAAATGGTTCTTAGG-1	Dmel30hm	Epithelial non-joint
594	Male30h_AGAAATGTCACGGGAA-1	Dmel30hm	Epithelial non-joint
595	Male30h_AGAACAAAGCTCCCTT-1	Dmel30hm	Epithelial non-joint
596	Male30h_AGAACAAAGGAAAGGT-1	Dmel30hm	Epithelial non-joint
597	Male30h_AGAACAAAGGCTTAAA-1	Dmel30hm	Epithelial non-joint
598	Male30h_AGAACAAAGTCTAACC-1	Dmel30hm	Epithelial non-joint
599	Male30h_AGAACAACAAGAGGCT-1	Dmel30hm	Epithelial non-joint
600	Male30h_AGAACCTAGGCATCAG-1	Dmel30hm	Epithelial non-joint
601	Male30h_AGAACCTAGGCCCGTT-1	Dmel30hm	Epithelial non-joint
602	Male30h_AGAACCTAGGTGCTAG-1	Dmel30hm	Epithelial non-joint
603	Male30h_AGAACCTCAGGAATCG-1	Dmel30hm	Epithelial non-joint
604	Male30h_AGAACCTGTCGCACAC-1	Dmel30hm	Epithelial non-joint
605	Male30h_AGAACCTGTCGCGGTT-1	Dmel30hm	Epithelial non-joint
606	Male30h_AGAAGCGAGCTAGCCC-1	Dmel30hm	Epithelial non-joint
607	Male30h_AGAAGCGAGTCTCCTC-1	Dmel30hm	Epithelial non-joint
608	Male30h_AGAAGCGCATGTGCTA-1	Dmel30hm	Epithelial non-joint
609	Male30h_AGAAGCGTCACCTGTC-1	Dmel30hm	Epithelial non-joint
610	Male30h_AGAAGCGTCAGTGATC-1	Dmel30hm	Epithelial non-joint
611	Male30h_AGAAGTAAGTTGGACG-1	Dmel30hm	Epithelial non-joint
612	Male30h_AGAAGTACACAGTCCG-1	Dmel30hm	Epithelial non-joint
613	Male30h_AGAAGTACATAGTCGT-1	Dmel30hm	Epithelial non-joint
614	Male30h_AGAAGTACATCACAGT-1	Dmel30hm	Epithelial non-joint
615	Male30h_AGAAGTAGTACGTACT-1	Dmel30hm	Epithelial non-joint
616	Male30h_AGAAGTATCCACAGCG-1	Dmel30hm	Epithelial non-joint
617	Male30h_AGACAAAGTTCTCTAT-1	Dmel30hm	Epithelial non-joint
618	Male30h_AGACAAATCAAAGAAC-1	Dmel30hm	Epithelial non-joint
619	Male30h_AGACAAATCATTATCC-1	Dmel30hm	Epithelial non-joint
620	Male30h_AGACACTAGACTGTTC-1	Dmel30hm	Epithelial non-joint
621	Male30h_AGACACTAGTATAGGT-1	Dmel30hm	Epithelial non-joint
622	Male30h_AGACACTCATACTGTG-1	Dmel30hm	Epithelial non-joint
623	Male30h_AGACACTTCGGAAACG-1	Dmel30hm	Epithelial non-joint
624	Male30h_AGACAGGAGGTTGTTC-1	Dmel30hm	Epithelial non-joint
625	Male30h_AGACAGGCAGTCTCTC-1	Dmel30hm	Epithelial non-joint
626	Male30h_AGACAGGCATGTGCTA-1	Dmel30hm	Epithelial non-joint
627	Male30h_AGACAGGGTCTCGGGT-1	Dmel30hm	Epithelial non-joint
628	Male30h_AGACAGGTCCGATCGG-1	Dmel30hm	Epithelial non-joint
629	Male30h_AGACCATAGTAGTGCG-1	Dmel30hm	Epithelial non-joint
630	Male30h_AGACCATGTCATTGCA-1	Dmel30hm	Epithelial non-joint
631	Male30h_AGACCATGTCGTTGGC-1	Dmel30hm	Epithelial non-joint
632	Male30h_AGACCATGTGTTGCCG-1	Dmel30hm	Epithelial non-joint
633	Male30h_AGACCATTCGATCCAA-1	Dmel30hm	Epithelial non-joint
634	Male30h_AGACCATTCGCGTAGC-1	Dmel30hm	Epithelial non-joint
635	Male30h_AGACCCGAGGAGACCT-1	Dmel30hm	Epithelial non-joint
636	Male30h_AGACCCGCAAATCGGG-1	Dmel30hm	Epithelial non-joint
637	Male30h_AGACCCGGTAGCGTTT-1	Dmel30hm	Epithelial non-joint
638	Male30h_AGACCCGTCGAAGCAG-1	Dmel30hm	Epithelial non-joint
639	Male30h_AGACTCAAGCTTTGTG-1	Dmel30hm	Epithelial non-joint
640	Male30h_AGACTCAAGGTAGCCA-1	Dmel30hm	Epithelial non-joint
641	Male30h_AGACTCAAGTCATACC-1	Dmel30hm	Epithelial non-joint
642	Male30h_AGACTCACAATCTGCA-1	Dmel30hm	Epithelial non-joint
643	Male30h_AGACTCACACAGAGCA-1	Dmel30hm	Epithelial non-joint
644	Male30h_AGACTCACACGACGAA-1	Dmel30hm	Epithelial non-joint
645	Male30h_AGACTCACATGTTACG-1	Dmel30hm	Epithelial non-joint
646	Male30h_AGACTCAGTCCTATAG-1	Dmel30hm	Epithelial non-joint
647	Male30h_AGACTCAGTCGCATTA-1	Dmel30hm	Epithelial non-joint
648	Male30h_AGAGAATAGGCGAACT-1	Dmel30hm	Epithelial non-joint
649	Male30h_AGAGAATAGGTACTGG-1	Dmel30hm	Epithelial non-joint
650	Male30h_AGAGAATTCGATGCTA-1	Dmel30hm	Epithelial non-joint
651	Male30h_AGAGAATTCTCATGCC-1	Dmel30hm	Epithelial non-joint
652	Male30h_AGAGAGCCAAATCAAG-1	Dmel30hm	Epithelial non-joint
653	Male30h_AGAGAGCCACAATGCT-1	Dmel30hm	Epithelial non-joint
654	Male30h_AGAGAGCCAGAGATTA-1	Dmel30hm	Epithelial non-joint
655	Male30h_AGAGAGCGTGTGATGG-1	Dmel30hm	Epithelial non-joint
656	Male30h_AGAGAGCTCACGGGCT-1	Dmel30hm	Epithelial non-joint
657	Male30h_AGAGAGCTCATTACTC-1	Dmel30hm	Epithelial non-joint
658	Male30h_AGAGAGCTCGACTCCT-1	Dmel30hm	Epithelial non-joint
659	Male30h_AGAGCAGCAGAACTTC-1	Dmel30hm	Epithelial non-joint
660	Male30h_AGAGCAGGTTCGAGCC-1	Dmel30hm	Epithelial non-joint
661	Male30h_AGAGCAGTCCAAGCTA-1	Dmel30hm	Epithelial non-joint
662	Male30h_AGAGCAGTCTACCTTA-1	Dmel30hm	Epithelial non-joint
663	Male30h_AGAGCCCCATACCATG-1	Dmel30hm	Epithelial non-joint
664	Male30h_AGAGCCCGTTTGGGAG-1	Dmel30hm	Epithelial non-joint
665	Male30h_AGATAGAAGTAAATGC-1	Dmel30hm	Epithelial non-joint
666	Male30h_AGATAGACACTGCACG-1	Dmel30hm	Epithelial non-joint
667	Male30h_AGATAGAGTTGATCGT-1	Dmel30hm	Epithelial non-joint
668	Male30h_AGATAGATCATGGCCG-1	Dmel30hm	Epithelial non-joint
669	Male30h_AGATAGATCTTACCAT-1	Dmel30hm	Epithelial non-joint
670	Male30h_AGATCCAAGATCCCGC-1	Dmel30hm	Epithelial non-joint
671	Male30h_AGATCCACAATCGCGC-1	Dmel30hm	Epithelial non-joint
672	Male30h_AGATCCACACAAATGA-1	Dmel30hm	Epithelial non-joint
673	Male30h_AGATCCACATTGCCTC-1	Dmel30hm	Epithelial non-joint
674	Male30h_AGATCCAGTGCACAAG-1	Dmel30hm	Epithelial non-joint
675	Male30h_AGATCCATCTGCTTAT-1	Dmel30hm	Epithelial non-joint
676	Male30h_AGATCGTCAACAGCCC-1	Dmel30hm	Epithelial non-joint
677	Male30h_AGATCGTGTATAATGG-1	Dmel30hm	Epithelial non-joint
678	Male30h_AGATCGTGTCACTCGG-1	Dmel30hm	Epithelial non-joint
679	Male30h_AGATCGTTCCTACCAC-1	Dmel30hm	Epithelial non-joint
680	Male30h_AGATCGTTCGTACACA-1	Dmel30hm	Epithelial non-joint
681	Male30h_AGATGAAAGTAACGAT-1	Dmel30hm	Epithelial non-joint
682	Male30h_AGATGAACAAAGCTAA-1	Dmel30hm	Epithelial non-joint
683	Male30h_AGATGAACAGAATTCC-1	Dmel30hm	Epithelial non-joint
684	Male30h_AGATGAATCCCAACTC-1	Dmel30hm	Epithelial non-joint
685	Male30h_AGATGCTAGCACCGAA-1	Dmel30hm	Epithelial non-joint
686	Male30h_AGATGCTTCATCGGGC-1	Dmel30hm	Epithelial non-joint
687	Male30h_AGCATCAAGACCAACG-1	Dmel30hm	Epithelial non-joint
688	Male30h_AGCATCACAACGACAG-1	Dmel30hm	Epithelial non-joint
689	Male30h_AGCATCACACCAGTTA-1	Dmel30hm	Epithelial non-joint
690	Male30h_AGCATCAGTAATTAGG-1	Dmel30hm	Epithelial non-joint
691	Male30h_AGCATCAGTTCAGCTA-1	Dmel30hm	Epithelial non-joint
692	Male30h_AGCATCATCGGACAAG-1	Dmel30hm	Epithelial non-joint
693	Male30h_AGCATCATCTCCGAGG-1	Dmel30hm	Epithelial non-joint
694	Male30h_AGCATCATCTGGCCGA-1	Dmel30hm	Epithelial non-joint
695	Male30h_AGCCAATAGGATATGT-1	Dmel30hm	Epithelial non-joint
696	Male30h_AGCCAATAGTTAACGA-1	Dmel30hm	Epithelial non-joint
697	Male30h_AGCCAATCATAATGCC-1	Dmel30hm	Epithelial non-joint
698	Male30h_AGCCAATGTCTCAAGT-1	Dmel30hm	Epithelial non-joint
699	Male30h_AGCCAATGTGGACCTC-1	Dmel30hm	Epithelial non-joint
700	Male30h_AGCCAATTCAAGTGTC-1	Dmel30hm	Epithelial non-joint
701	Male30h_AGCCAATTCATGAAAG-1	Dmel30hm	Epithelial non-joint
702	Male30h_AGCCAATTCGCACGAC-1	Dmel30hm	Epithelial non-joint
703	Male30h_AGCCACGAGAGTCTTC-1	Dmel30hm	Epithelial non-joint
704	Male30h_AGCCACGAGGGTTAGC-1	Dmel30hm	Epithelial non-joint
705	Male30h_AGCCACGAGTGCGTCC-1	Dmel30hm	Epithelial non-joint
706	Male30h_AGCCACGCAAAGGTTA-1	Dmel30hm	Epithelial non-joint
707	Male30h_AGCCACGCAAGTCCCG-1	Dmel30hm	Epithelial non-joint
708	Male30h_AGCCACGCAGTCAGTT-1	Dmel30hm	Epithelial non-joint
709	Male30h_AGCCACGGTACGTACT-1	Dmel30hm	Epithelial non-joint
710	Male30h_AGCCACGTCTCATGGA-1	Dmel30hm	Epithelial non-joint
711	Male30h_AGCCACGTCTCTCCGA-1	Dmel30hm	Epithelial non-joint
712	Male30h_AGCCAGCAGCACGATG-1	Dmel30hm	Epithelial non-joint
713	Male30h_AGCCAGCAGCGTGCCT-1	Dmel30hm	Epithelial non-joint
714	Male30h_AGCCAGCGTCCTGGTG-1	Dmel30hm	Epithelial non-joint
715	Male30h_AGCCAGCGTGCATGAG-1	Dmel30hm	Epithelial non-joint
716	Male30h_AGCCAGCGTTCGTTCC-1	Dmel30hm	Epithelial non-joint
717	Male30h_AGCCAGCTCACTGGTA-1	Dmel30hm	Epithelial non-joint
718	Male30h_AGCCAGCTCTGCTAGA-1	Dmel30hm	Epithelial non-joint
719	Male30h_AGCGATTAGCCTCGTG-1	Dmel30hm	Epithelial non-joint
720	Male30h_AGCGATTAGCGAGTCA-1	Dmel30hm	Epithelial non-joint
721	Male30h_AGCGATTCAGGACGAT-1	Dmel30hm	Epithelial non-joint
722	Male30h_AGCGATTGTGAATTAG-1	Dmel30hm	Epithelial non-joint
723	Male30h_AGCGATTGTGTTAGCT-1	Dmel30hm	Epithelial non-joint
724	Male30h_AGCGATTGTGTTCCAA-1	Dmel30hm	Epithelial non-joint
725	Male30h_AGCGATTGTTGCTAGT-1	Dmel30hm	Epithelial non-joint
726	Male30h_AGCGATTTCACGGACC-1	Dmel30hm	Epithelial non-joint
727	Male30h_AGCGATTTCTCGCAGG-1	Dmel30hm	Epithelial non-joint
728	Male30h_AGCGCCACAACGCCCA-1	Dmel30hm	Epithelial non-joint
729	Male30h_AGCGCCAGTACACTCA-1	Dmel30hm	Epithelial non-joint
730	Male30h_AGCGCCATCGAAGGAC-1	Dmel30hm	Epithelial non-joint
731	Male30h_AGCGCCATCTGCCCTA-1	Dmel30hm	Epithelial non-joint
732	Male30h_AGCGCTGAGCGGTAAC-1	Dmel30hm	Epithelial non-joint
733	Male30h_AGCGCTGAGGTGCTAG-1	Dmel30hm	Epithelial non-joint
734	Male30h_AGCGCTGGTGACATCT-1	Dmel30hm	Epithelial non-joint
735	Male30h_AGCGCTGTCGATCCCT-1	Dmel30hm	Epithelial non-joint
736	Male30h_AGCGCTGTCGTGGACC-1	Dmel30hm	Epithelial non-joint
737	Male30h_AGCGCTGTCTGAACGT-1	Dmel30hm	Epithelial non-joint
738	Male30h_AGCGTATAGGAGTCTG-1	Dmel30hm	Epithelial non-joint
739	Male30h_AGCGTATAGGTTATAG-1	Dmel30hm	Epithelial non-joint
740	Male30h_AGCGTATGTACCCAGC-1	Dmel30hm	Epithelial non-joint
741	Male30h_AGCGTATGTGGTTTGT-1	Dmel30hm	Epithelial non-joint
742	Male30h_AGCGTATTCCGATAAC-1	Dmel30hm	Epithelial non-joint
743	Male30h_AGCGTATTCGGAGCAA-1	Dmel30hm	Epithelial non-joint
744	Male30h_AGCTACAAGACCTCAT-1	Dmel30hm	Epithelial non-joint
745	Male30h_AGCTACAGTCCTATAG-1	Dmel30hm	Epithelial non-joint
746	Male30h_AGCTACAGTCGCCACA-1	Dmel30hm	Epithelial non-joint
747	Male30h_AGCTCAAAGACCAAGC-1	Dmel30hm	Epithelial non-joint
748	Male30h_AGCTCAAAGCTTCATG-1	Dmel30hm	Epithelial non-joint
749	Male30h_AGCTCAAAGGTTGGAC-1	Dmel30hm	Epithelial non-joint
750	Male30h_AGCTCAAAGTAGCCAG-1	Dmel30hm	Epithelial non-joint
751	Male30h_AGCTCAACAAAGCTAA-1	Dmel30hm	Epithelial non-joint
752	Male30h_AGCTCAACAATAGGAT-1	Dmel30hm	Epithelial non-joint
753	Male30h_AGCTCAAGTAGCTTTG-1	Dmel30hm	Epithelial non-joint
754	Male30h_AGCTCAAGTGGACAGT-1	Dmel30hm	Epithelial non-joint
755	Male30h_AGCTCAATCAAGCTGT-1	Dmel30hm	Epithelial non-joint
756	Male30h_AGCTTCCAGGTGCCAA-1	Dmel30hm	Epithelial non-joint
757	Male30h_AGCTTCCGTTGACTGT-1	Dmel30hm	Epithelial non-joint
758	Male30h_AGCTTCCTCATGCAGT-1	Dmel30hm	Epithelial non-joint
759	Male30h_AGCTTCCTCCAACTAG-1	Dmel30hm	Epithelial non-joint
760	Male30h_AGGAAATCAACCTATG-1	Dmel30hm	Epithelial non-joint
761	Male30h_AGGAAATCAATAGTGA-1	Dmel30hm	Epithelial non-joint
762	Male30h_AGGAAATCACGGTGAA-1	Dmel30hm	Epithelial non-joint
763	Male30h_AGGAAATCAGGGCTTC-1	Dmel30hm	Epithelial non-joint
764	Male30h_AGGAAATCAGTCGCTG-1	Dmel30hm	Epithelial non-joint
765	Male30h_AGGAAATGTATGAAAC-1	Dmel30hm	Epithelial non-joint
766	Male30h_AGGAATAAGCCACTCG-1	Dmel30hm	Epithelial non-joint
767	Male30h_AGGAATACAGACAAAT-1	Dmel30hm	Epithelial non-joint
768	Male30h_AGGAATAGTGACGCCT-1	Dmel30hm	Epithelial non-joint
769	Male30h_AGGAATATCAAACGAA-1	Dmel30hm	Epithelial non-joint
770	Male30h_AGGACGAAGATGAACT-1	Dmel30hm	Epithelial non-joint
771	Male30h_AGGACGAAGCATTTCG-1	Dmel30hm	Epithelial non-joint
772	Male30h_AGGACGAAGCGTCAAG-1	Dmel30hm	Epithelial non-joint
773	Male30h_AGGACGAAGTAGTCAA-1	Dmel30hm	Epithelial non-joint
774	Male30h_AGGACGACAGTCGTTA-1	Dmel30hm	Epithelial non-joint
775	Male30h_AGGACGACATACCACA-1	Dmel30hm	Epithelial non-joint
776	Male30h_AGGACTTAGATACCAA-1	Dmel30hm	Epithelial non-joint
777	Male30h_AGGACTTAGTCGCCAC-1	Dmel30hm	Epithelial non-joint
778	Male30h_AGGACTTCAACTCGAT-1	Dmel30hm	Epithelial non-joint
779	Male30h_AGGACTTCACTTCCTG-1	Dmel30hm	Epithelial non-joint
780	Male30h_AGGACTTCAGCTGTCG-1	Dmel30hm	Epithelial non-joint
781	Male30h_AGGACTTTCCTCGATC-1	Dmel30hm	Epithelial non-joint
782	Male30h_AGGACTTTCGATAACC-1	Dmel30hm	Epithelial non-joint
783	Male30h_AGGACTTTCGCGTCGA-1	Dmel30hm	Epithelial non-joint
784	Male30h_AGGACTTTCGGTCAGC-1	Dmel30hm	Epithelial non-joint
785	Male30h_AGGAGGTAGATAGTGT-1	Dmel30hm	Epithelial non-joint
786	Male30h_AGGAGGTAGCCTGCCA-1	Dmel30hm	Epithelial non-joint
787	Male30h_AGGAGGTAGCGCAATG-1	Dmel30hm	Epithelial non-joint
788	Male30h_AGGAGGTAGCGCATCC-1	Dmel30hm	Epithelial non-joint
789	Male30h_AGGAGGTAGTTGCCCG-1	Dmel30hm	Epithelial non-joint
790	Male30h_AGGAGGTCAAGAGGCT-1	Dmel30hm	Epithelial non-joint
791	Male30h_AGGAGGTCACAGCGCT-1	Dmel30hm	Epithelial non-joint
792	Male30h_AGGAGGTCACATATGC-1	Dmel30hm	Epithelial non-joint
793	Male30h_AGGAGGTGTAATCAGA-1	Dmel30hm	Epithelial non-joint
794	Male30h_AGGAGGTGTAGCACGA-1	Dmel30hm	Epithelial non-joint
795	Male30h_AGGATAAAGGAGGGTG-1	Dmel30hm	Epithelial non-joint
796	Male30h_AGGATAAAGGGCAGGA-1	Dmel30hm	Epithelial non-joint
797	Male30h_AGGATAAAGTAAATGC-1	Dmel30hm	Epithelial non-joint
798	Male30h_AGGATAATCATCCTGC-1	Dmel30hm	Epithelial non-joint
799	Male30h_AGGATAATCATGGATC-1	Dmel30hm	Epithelial non-joint
800	Male30h_AGGATAATCCCGTTCA-1	Dmel30hm	Epithelial non-joint
801	Male30h_AGGATCTCATTGAAAG-1	Dmel30hm	Epithelial non-joint
802	Male30h_AGGATCTGTTCGCGTG-1	Dmel30hm	Epithelial non-joint
803	Male30h_AGGATCTTCATGAGGG-1	Dmel30hm	Epithelial non-joint
804	Male30h_AGGCATTAGAGCAACC-1	Dmel30hm	Epithelial non-joint
805	Male30h_AGGCATTGTACCGCGT-1	Dmel30hm	Epithelial non-joint
806	Male30h_AGGCATTGTACCGTGC-1	Dmel30hm	Epithelial non-joint
807	Male30h_AGGCATTGTACTCAAC-1	Dmel30hm	Epithelial non-joint
808	Male30h_AGGCATTGTGACAGCA-1	Dmel30hm	Epithelial non-joint
809	Male30h_AGGCATTGTTACGGAG-1	Dmel30hm	Epithelial non-joint
810	Male30h_AGGCATTGTTCTCCTG-1	Dmel30hm	Epithelial non-joint
811	Male30h_AGGCCACAGATAGTCA-1	Dmel30hm	Epithelial non-joint
812	Male30h_AGGCCACGTAGTCCTA-1	Dmel30hm	Epithelial non-joint
813	Male30h_AGGCCACTCTACAGGT-1	Dmel30hm	Epithelial non-joint
814	Male30h_AGGCTGCAGACTGGGT-1	Dmel30hm	Epithelial non-joint
815	Male30h_AGGCTGCCACCCGTAG-1	Dmel30hm	Epithelial non-joint
816	Male30h_AGGCTGCGTAAGTCAA-1	Dmel30hm	Epithelial non-joint
817	Male30h_AGGCTGCTCAGGGTAG-1	Dmel30hm	Epithelial non-joint
818	Male30h_AGGCTGCTCCGAGCTG-1	Dmel30hm	Epithelial non-joint
819	Male30h_AGGCTGCTCCTGATAG-1	Dmel30hm	Epithelial non-joint
820	Male30h_AGGCTGCTCGCCAACG-1	Dmel30hm	Epithelial non-joint
821	Male30h_AGGGAGTAGCCTAGGA-1	Dmel30hm	Epithelial non-joint
822	Male30h_AGGGAGTAGCGCCTAC-1	Dmel30hm	Epithelial non-joint
823	Male30h_AGGGAGTGTACGAGCA-1	Dmel30hm	Epithelial non-joint
824	Male30h_AGGGAGTGTGTAGGAC-1	Dmel30hm	Epithelial non-joint
825	Male30h_AGGGAGTTCAACTTTC-1	Dmel30hm	Epithelial non-joint
826	Male30h_AGGGAGTTCGGTTGTA-1	Dmel30hm	Epithelial non-joint
827	Male30h_AGGGAGTTCGTGGCTG-1	Dmel30hm	Epithelial non-joint
828	Male30h_AGGGCCTAGGTGAGAA-1	Dmel30hm	Epithelial non-joint
829	Male30h_AGGGCCTGTAGTACGG-1	Dmel30hm	Epithelial non-joint
830	Male30h_AGGGCTCAGCGATGCA-1	Dmel30hm	Epithelial non-joint
831	Male30h_AGGGCTCAGGACTAAT-1	Dmel30hm	Epithelial non-joint
832	Male30h_AGGGCTCAGGGAGGAC-1	Dmel30hm	Epithelial non-joint
833	Male30h_AGGGCTCGTGATACCT-1	Dmel30hm	Epithelial non-joint
834	Male30h_AGGGTCCAGCACTCAT-1	Dmel30hm	Epithelial non-joint
835	Male30h_AGGGTCCCAACTGCTA-1	Dmel30hm	Epithelial non-joint
836	Male30h_AGGGTCCCACAAATAG-1	Dmel30hm	Epithelial non-joint
837	Male30h_AGGGTCCCACTGCGAC-1	Dmel30hm	Epithelial non-joint
838	Male30h_AGGGTCCGTAGCGTAG-1	Dmel30hm	Epithelial non-joint
839	Male30h_AGGGTCCGTTTCGATG-1	Dmel30hm	Epithelial non-joint
840	Male30h_AGGGTCCTCACTGTTT-1	Dmel30hm	Epithelial non-joint
841	Male30h_AGGGTCCTCGTGCATA-1	Dmel30hm	Epithelial non-joint
842	Male30h_AGGGTGAGTACGAGTG-1	Dmel30hm	Epithelial non-joint
843	Male30h_AGGGTGAGTGTATCCA-1	Dmel30hm	Epithelial non-joint
844	Male30h_AGGGTGATCCAGTACA-1	Dmel30hm	Epithelial non-joint
845	Male30h_AGGGTTTAGCACTAGG-1	Dmel30hm	Epithelial non-joint
846	Male30h_AGGGTTTAGCTACAAA-1	Dmel30hm	Epithelial non-joint
847	Male30h_AGGGTTTAGGCGCTCT-1	Dmel30hm	Epithelial non-joint
848	Male30h_AGGGTTTAGTCTGGAG-1	Dmel30hm	Epithelial non-joint
849	Male30h_AGGGTTTCAAATCGTC-1	Dmel30hm	Epithelial non-joint
850	Male30h_AGGGTTTGTGTCCCTT-1	Dmel30hm	Epithelial non-joint
851	Male30h_AGGGTTTTCCTTGACC-1	Dmel30hm	Epithelial non-joint
852	Male30h_AGGTAGGAGCATTTCG-1	Dmel30hm	Epithelial non-joint
853	Male30h_AGGTAGGAGGAATTAC-1	Dmel30hm	Epithelial non-joint
854	Male30h_AGGTAGGAGGGCCTCT-1	Dmel30hm	Epithelial non-joint
855	Male30h_AGGTAGGGTATCCCTC-1	Dmel30hm	Epithelial non-joint
856	Male30h_AGGTAGGGTCCGTACG-1	Dmel30hm	Epithelial non-joint
857	Male30h_AGGTAGGGTGTGACCC-1	Dmel30hm	Epithelial non-joint
858	Male30h_AGGTAGGTCATGACAC-1	Dmel30hm	Epithelial non-joint
859	Male30h_AGGTCATAGACTGGGT-1	Dmel30hm	Epithelial non-joint
860	Male30h_AGGTCATAGTACTGTC-1	Dmel30hm	Epithelial non-joint
861	Male30h_AGGTCATCAATTTCTC-1	Dmel30hm	Epithelial non-joint
862	Male30h_AGGTCATCAGGGAATC-1	Dmel30hm	Epithelial non-joint
863	Male30h_AGGTCATCATACGCAT-1	Dmel30hm	Epithelial non-joint
864	Male30h_AGGTCATCATATCTCT-1	Dmel30hm	Epithelial non-joint
865	Male30h_AGGTCATGTGGGAGAG-1	Dmel30hm	Epithelial non-joint
866	Male30h_AGGTCTAAGATTGATG-1	Dmel30hm	Epithelial non-joint
867	Male30h_AGGTCTACAAATTGGA-1	Dmel30hm	Epithelial non-joint
868	Male30h_AGGTCTACAACCGCTG-1	Dmel30hm	Epithelial non-joint
869	Male30h_AGGTCTAGTGTCCGTG-1	Dmel30hm	Epithelial non-joint
870	Male30h_AGGTCTATCTATCGTT-1	Dmel30hm	Epithelial non-joint
871	Male30h_AGGTGTTAGCCTGAAG-1	Dmel30hm	Epithelial non-joint
872	Male30h_AGGTGTTAGGAGCAAA-1	Dmel30hm	Epithelial non-joint
873	Male30h_AGGTGTTCACTTGAAC-1	Dmel30hm	Epithelial non-joint
874	Male30h_AGGTGTTCAGCAGTTT-1	Dmel30hm	Epithelial non-joint
875	Male30h_AGGTGTTCAGGACTTT-1	Dmel30hm	Epithelial non-joint
876	Male30h_AGGTGTTCATCTAACG-1	Dmel30hm	Epithelial non-joint
877	Male30h_AGGTGTTGTAGACAAT-1	Dmel30hm	Epithelial non-joint
878	Male30h_AGGTGTTGTTTCGTAG-1	Dmel30hm	Epithelial non-joint
879	Male30h_AGGTGTTTCAGACCCG-1	Dmel30hm	Epithelial non-joint
880	Male30h_AGGTGTTTCGCCGATG-1	Dmel30hm	Epithelial non-joint
881	Male30h_AGGTGTTTCTGAGGCC-1	Dmel30hm	Epithelial non-joint
882	Male30h_AGGTTACAGGAGAATG-1	Dmel30hm	Epithelial non-joint
883	Male30h_AGGTTACAGGAGGTTC-1	Dmel30hm	Epithelial non-joint
884	Male30h_AGGTTACCACTCGATA-1	Dmel30hm	Epithelial non-joint
885	Male30h_AGGTTACCAGAGTCAG-1	Dmel30hm	Epithelial non-joint
886	Male30h_AGGTTACCAGCTTTCC-1	Dmel30hm	Epithelial non-joint
887	Male30h_AGGTTACCATTACGGT-1	Dmel30hm	Epithelial non-joint
888	Male30h_AGGTTACGTAACCCGC-1	Dmel30hm	Epithelial non-joint
889	Male30h_AGGTTACGTACCCGCA-1	Dmel30hm	Epithelial non-joint
890	Male30h_AGGTTACGTATAGGAT-1	Dmel30hm	Epithelial non-joint
891	Male30h_AGGTTACGTCCACACG-1	Dmel30hm	Epithelial non-joint
892	Male30h_AGGTTACGTCGCATTA-1	Dmel30hm	Epithelial non-joint
893	Male30h_AGGTTACGTGAACCGA-1	Dmel30hm	Epithelial non-joint
894	Male30h_AGGTTACGTTCTCTAT-1	Dmel30hm	Epithelial non-joint
895	Male30h_AGGTTACTCATCAGTG-1	Dmel30hm	Epithelial non-joint
896	Male30h_AGGTTGTCACAAATAG-1	Dmel30hm	Epithelial non-joint
897	Male30h_AGGTTGTGTAATGCTC-1	Dmel30hm	Epithelial non-joint
898	Male30h_AGGTTGTTCGTCAGAT-1	Dmel30hm	Epithelial non-joint
899	Male30h_AGTAACCAGACTCTTG-1	Dmel30hm	Epithelial non-joint
900	Male30h_AGTAACCAGGATTACA-1	Dmel30hm	Epithelial non-joint
901	Male30h_AGTAACCCAAGCACCC-1	Dmel30hm	Epithelial non-joint
902	Male30h_AGTAACCCACCTGAAT-1	Dmel30hm	Epithelial non-joint
903	Male30h_AGTAACCCAGGTCCGT-1	Dmel30hm	Epithelial non-joint
904	Male30h_AGTAACCGTATCCTCC-1	Dmel30hm	Epithelial non-joint
905	Male30h_AGTAACCGTCACGCTG-1	Dmel30hm	Epithelial non-joint
906	Male30h_AGTAACCGTCTAACGT-1	Dmel30hm	Epithelial non-joint
907	Male30h_AGTAACCGTCTCGGAC-1	Dmel30hm	Epithelial non-joint
908	Male30h_AGTAACCTCCACACAA-1	Dmel30hm	Epithelial non-joint
909	Male30h_AGTAACCTCTATCGGA-1	Dmel30hm	Epithelial non-joint
910	Male30h_AGTACCAAGTGCCGAA-1	Dmel30hm	Epithelial non-joint
911	Male30h_AGTACCAAGTGGTTAA-1	Dmel30hm	Epithelial non-joint
912	Male30h_AGTACCACAGGTTTAC-1	Dmel30hm	Epithelial non-joint
913	Male30h_AGTACCAGTGTATACC-1	Dmel30hm	Epithelial non-joint
914	Male30h_AGTACCATCAAGGCTT-1	Dmel30hm	Epithelial non-joint
915	Male30h_AGTACCATCGTGGTAT-1	Dmel30hm	Epithelial non-joint
916	Male30h_AGTACTGAGACAGCTG-1	Dmel30hm	Epithelial non-joint
917	Male30h_AGTACTGAGAGTGGCT-1	Dmel30hm	Epithelial non-joint
918	Male30h_AGTACTGCAACAACAA-1	Dmel30hm	Epithelial non-joint
919	Male30h_AGTACTGCAGAGTTCT-1	Dmel30hm	Epithelial non-joint
920	Male30h_AGTACTGCATGACAAA-1	Dmel30hm	Epithelial non-joint
921	Male30h_AGTACTGGTTGACTAC-1	Dmel30hm	Epithelial non-joint
922	Male30h_AGTACTGTCGAGAACG-1	Dmel30hm	Epithelial non-joint
923	Male30h_AGTAGCTAGAGCTGCA-1	Dmel30hm	Epithelial non-joint
924	Male30h_AGTAGCTGTGAATTAG-1	Dmel30hm	Epithelial non-joint
925	Male30h_AGTAGTCCAGCGGTTC-1	Dmel30hm	Epithelial non-joint
926	Male30h_AGTAGTCCAGCTACAT-1	Dmel30hm	Epithelial non-joint
927	Male30h_AGTAGTCTCCGCTGTT-1	Dmel30hm	Epithelial non-joint
928	Male30h_AGTCAACAGCTTGTTG-1	Dmel30hm	Epithelial non-joint
929	Male30h_AGTCAACCAACGATTC-1	Dmel30hm	Epithelial non-joint
930	Male30h_AGTCAACCACAACGCC-1	Dmel30hm	Epithelial non-joint
931	Male30h_AGTCAACCACAGCGCT-1	Dmel30hm	Epithelial non-joint
932	Male30h_AGTCAACGTCATATGC-1	Dmel30hm	Epithelial non-joint
933	Male30h_AGTCAACGTGGTCAAG-1	Dmel30hm	Epithelial non-joint
934	Male30h_AGTCAACGTTCTTGCC-1	Dmel30hm	Epithelial non-joint
935	Male30h_AGTCAACTCATCACCC-1	Dmel30hm	Epithelial non-joint
936	Male30h_AGTCACAAGCTAATCC-1	Dmel30hm	Epithelial non-joint
937	Male30h_AGTCACACATCCTTCG-1	Dmel30hm	Epithelial non-joint
938	Male30h_AGTCACAGTACGCTTA-1	Dmel30hm	Epithelial non-joint
939	Male30h_AGTCACAGTTCTATCT-1	Dmel30hm	Epithelial non-joint
940	Male30h_AGTCACATCTCGACCT-1	Dmel30hm	Epithelial non-joint
941	Male30h_AGTCATGGTAAGCTCT-1	Dmel30hm	Epithelial non-joint
942	Male30h_AGTCATGTCTATCGGA-1	Dmel30hm	Epithelial non-joint
943	Male30h_AGTCTCCCATCGCTGG-1	Dmel30hm	Epithelial non-joint
944	Male30h_AGTCTCCGTTGTGGCC-1	Dmel30hm	Epithelial non-joint
945	Male30h_AGTGACTCAACCAACT-1	Dmel30hm	Epithelial non-joint
946	Male30h_AGTGACTTCGGTTAGT-1	Dmel30hm	Epithelial non-joint
947	Male30h_AGTGACTTCTATTTCG-1	Dmel30hm	Epithelial non-joint
948	Male30h_AGTGATCAGACGAGCT-1	Dmel30hm	Epithelial non-joint
949	Male30h_AGTGATCCAAATACAG-1	Dmel30hm	Epithelial non-joint
950	Male30h_AGTGATCCACAGTATC-1	Dmel30hm	Epithelial non-joint
951	Male30h_AGTGATCCAGCACAGA-1	Dmel30hm	Epithelial non-joint
952	Male30h_AGTGCCGCAATAGTAG-1	Dmel30hm	Epithelial non-joint
953	Male30h_AGTGCCGCATTCTTCA-1	Dmel30hm	Epithelial non-joint
954	Male30h_AGTGCCGGTCTCTCAC-1	Dmel30hm	Epithelial non-joint
955	Male30h_AGTGCCGGTGGGTTGA-1	Dmel30hm	Epithelial non-joint
956	Male30h_AGTGCCGTCAAGTGGG-1	Dmel30hm	Epithelial non-joint
957	Male30h_AGTGCCGTCTTGTTAC-1	Dmel30hm	Epithelial non-joint
958	Male30h_AGTGTTGAGCACCAGA-1	Dmel30hm	Epithelial non-joint
959	Male30h_AGTGTTGAGCGTATGG-1	Dmel30hm	Epithelial non-joint
960	Male30h_AGTGTTGCAGGCGATA-1	Dmel30hm	Epithelial non-joint
961	Male30h_AGTGTTGCATCCTCAC-1	Dmel30hm	Epithelial non-joint
962	Male30h_AGTGTTGGTCCTACGG-1	Dmel30hm	Epithelial non-joint
963	Male30h_AGTGTTGGTTGTGCCG-1	Dmel30hm	Epithelial non-joint
964	Male30h_AGTGTTGTCTAGGCCG-1	Dmel30hm	Epithelial non-joint
965	Male30h_AGTGTTGTCTGCATGA-1	Dmel30hm	Epithelial non-joint
966	Male30h_AGTGTTGTCTTGCGCT-1	Dmel30hm	Epithelial non-joint
967	Male30h_AGTTAGCAGAGGCCAT-1	Dmel30hm	Epithelial non-joint
968	Male30h_AGTTAGCCATACCGTA-1	Dmel30hm	Epithelial non-joint
969	Male30h_AGTTAGCGTATGAAAC-1	Dmel30hm	Epithelial non-joint
970	Male30h_AGTTAGCGTGGATCAG-1	Dmel30hm	Epithelial non-joint
971	Male30h_AGTTAGCGTTGACGGA-1	Dmel30hm	Epithelial non-joint
972	Male30h_AGTTAGCTCATCTACT-1	Dmel30hm	Epithelial non-joint
973	Male30h_AGTTCCCGTAACGCGA-1	Dmel30hm	Epithelial non-joint
974	Male30h_AGTTCCCGTCCGGATC-1	Dmel30hm	Epithelial non-joint
975	Male30h_AGTTCCCGTTGGAGAC-1	Dmel30hm	Epithelial non-joint
976	Male30h_AGTTCGAAGCAACCAG-1	Dmel30hm	Epithelial non-joint
977	Male30h_AGTTCGACAATTGGTC-1	Dmel30hm	Epithelial non-joint
978	Male30h_AGTTCGATCCTCACGT-1	Dmel30hm	Epithelial non-joint
979	Male30h_AGTTCGATCCTTGACC-1	Dmel30hm	Epithelial non-joint
980	Male30h_ATACCGACAATTGCTG-1	Dmel30hm	Epithelial non-joint
981	Male30h_ATACCGAGTAGAGCTG-1	Dmel30hm	Epithelial non-joint
982	Male30h_ATACCTTAGTGAATAC-1	Dmel30hm	Epithelial non-joint
983	Male30h_ATACCTTGTACCGTGC-1	Dmel30hm	Epithelial non-joint
984	Male30h_ATACCTTGTCTTTATC-1	Dmel30hm	Epithelial non-joint
985	Male30h_ATACCTTTCCACACAA-1	Dmel30hm	Epithelial non-joint
986	Male30h_ATACCTTTCCGGCAGT-1	Dmel30hm	Epithelial non-joint
987	Male30h_ATACCTTTCGGCTGGT-1	Dmel30hm	Epithelial non-joint
988	Male30h_ATACTTCAGTAACCGG-1	Dmel30hm	Epithelial non-joint
989	Male30h_ATACTTCCAAAGCTAA-1	Dmel30hm	Epithelial non-joint
990	Male30h_ATACTTCCAACTGGTT-1	Dmel30hm	Epithelial non-joint
991	Male30h_ATACTTCCATCAGCAT-1	Dmel30hm	Epithelial non-joint
992	Male30h_ATACTTCGTCATCGCG-1	Dmel30hm	Epithelial non-joint
993	Male30h_ATACTTCGTTTACTTC-1	Dmel30hm	Epithelial non-joint
994	Male30h_ATAGACCCACAAAGTA-1	Dmel30hm	Epithelial non-joint
995	Male30h_ATAGACCCAGAGGCAT-1	Dmel30hm	Epithelial non-joint
996	Male30h_ATAGACCCATAACGGG-1	Dmel30hm	Epithelial non-joint
997	Male30h_ATAGAGAAGGAGAGGC-1	Dmel30hm	Epithelial non-joint
998	Male30h_ATAGAGACAAGTGGCA-1	Dmel30hm	Epithelial non-joint
999	Male30h_ATAGAGACATGTACGT-1	Dmel30hm	Epithelial non-joint
1000	Male30h_ATAGAGAGTACTAGCT-1	Dmel30hm	Epithelial non-joint
1001	Male30h_ATAGGCTAGCCATGCC-1	Dmel30hm	Epithelial non-joint
1002	Male30h_ATAGGCTCACAGCCAC-1	Dmel30hm	Epithelial non-joint
1003	Male30h_ATAGGCTCAGTCTGGC-1	Dmel30hm	Epithelial non-joint
1004	Male30h_ATAGGCTGTAGCTAAA-1	Dmel30hm	Epithelial non-joint
1005	Male30h_ATATCCTAGCTAGAAT-1	Dmel30hm	Epithelial non-joint
1006	Male30h_ATATCCTAGCTGCCAC-1	Dmel30hm	Epithelial non-joint
1007	Male30h_ATATCCTCAAGTGACG-1	Dmel30hm	Epithelial non-joint
1008	Male30h_ATATCCTGTATCCCAA-1	Dmel30hm	Epithelial non-joint
1009	Male30h_ATATCCTTCCCGAACG-1	Dmel30hm	Epithelial non-joint
1010	Male30h_ATATCCTTCCTTGAAG-1	Dmel30hm	Epithelial non-joint
1011	Male30h_ATCACAGAGCCTATTG-1	Dmel30hm	Epithelial non-joint
1012	Male30h_ATCACAGAGGTGCTTT-1	Dmel30hm	Epithelial non-joint
1013	Male30h_ATCACAGCATAGAATG-1	Dmel30hm	Epithelial non-joint
1014	Male30h_ATCACAGGTAACCCTA-1	Dmel30hm	Epithelial non-joint
1015	Male30h_ATCACAGTCAAGGCTT-1	Dmel30hm	Epithelial non-joint
1016	Male30h_ATCACGAAGGAGTCTG-1	Dmel30hm	Epithelial non-joint
1017	Male30h_ATCACGACAAATGATG-1	Dmel30hm	Epithelial non-joint
1018	Male30h_ATCACGAGTCAAGGCA-1	Dmel30hm	Epithelial non-joint
1019	Male30h_ATCACTTAGCAACAGC-1	Dmel30hm	Epithelial non-joint
1020	Male30h_ATCACTTAGCAATAAC-1	Dmel30hm	Epithelial non-joint
1021	Male30h_ATCACTTAGGTCATCT-1	Dmel30hm	Epithelial non-joint
1022	Male30h_ATCACTTCAAGAATGT-1	Dmel30hm	Epithelial non-joint
1023	Male30h_ATCACTTGTCGTATGT-1	Dmel30hm	Epithelial non-joint
1024	Male30h_ATCACTTTCAATCCGA-1	Dmel30hm	Epithelial non-joint
1025	Male30h_ATCACTTTCGGACCAC-1	Dmel30hm	Epithelial non-joint
1026	Male30h_ATCACTTTCTCCTACG-1	Dmel30hm	Epithelial non-joint
1027	Male30h_ATCAGGTCAGACAATA-1	Dmel30hm	Epithelial non-joint
1028	Male30h_ATCAGGTCAGGCACTC-1	Dmel30hm	Epithelial non-joint
1029	Male30h_ATCAGGTTCCTACAAG-1	Dmel30hm	Epithelial non-joint
1030	Male30h_ATCATTCCAATAAGGT-1	Dmel30hm	Epithelial non-joint
1031	Male30h_ATCATTCCAATGCAAA-1	Dmel30hm	Epithelial non-joint
1032	Male30h_ATCATTCCACCGCTAG-1	Dmel30hm	Epithelial non-joint
1033	Male30h_ATCATTCCACGGTGTC-1	Dmel30hm	Epithelial non-joint
1034	Male30h_ATCATTCCAGCGACCT-1	Dmel30hm	Epithelial non-joint
1035	Male30h_ATCATTCTCTACTCAT-1	Dmel30hm	Epithelial non-joint
1036	Male30h_ATCCACCAGCTCGAAG-1	Dmel30hm	Epithelial non-joint
1037	Male30h_ATCCACCCACGCAGTC-1	Dmel30hm	Epithelial non-joint
1038	Male30h_ATCCACCCAGTAGGAC-1	Dmel30hm	Epithelial non-joint
1039	Male30h_ATCCACCCATCTCAAG-1	Dmel30hm	Epithelial non-joint
1040	Male30h_ATCCACCGTAGCGTCC-1	Dmel30hm	Epithelial non-joint
1041	Male30h_ATCCATTCAGAGTCTT-1	Dmel30hm	Epithelial non-joint
1042	Male30h_ATCCATTGTCACTCAA-1	Dmel30hm	Epithelial non-joint
1043	Male30h_ATCCATTGTTGCTCGG-1	Dmel30hm	Epithelial non-joint
1044	Male30h_ATCCATTTCCGTACGG-1	Dmel30hm	Epithelial non-joint
1045	Male30h_ATCCATTTCCGTGGCA-1	Dmel30hm	Epithelial non-joint
1046	Male30h_ATCCCTGAGAGGATGA-1	Dmel30hm	Epithelial non-joint
1047	Male30h_ATCCCTGAGCATGTTC-1	Dmel30hm	Epithelial non-joint
1048	Male30h_ATCCCTGAGTGCGCTC-1	Dmel30hm	Epithelial non-joint
1049	Male30h_ATCCCTGTCACACCCT-1	Dmel30hm	Epithelial non-joint
1050	Male30h_ATCCCTGTCACGTCCT-1	Dmel30hm	Epithelial non-joint
1051	Male30h_ATCCCTGTCCAAGAGG-1	Dmel30hm	Epithelial non-joint
1052	Male30h_ATCCCTGTCGTCGATA-1	Dmel30hm	Epithelial non-joint
1053	Male30h_ATCCGTCAGTCTGTAC-1	Dmel30hm	Epithelial non-joint
1054	Male30h_ATCCGTCCAAGTCCAT-1	Dmel30hm	Epithelial non-joint
1055	Male30h_ATCCGTCCACAGTGTT-1	Dmel30hm	Epithelial non-joint
1056	Male30h_ATCCGTCCAGTTGTCA-1	Dmel30hm	Epithelial non-joint
1057	Male30h_ATCCGTCGTAATCAGA-1	Dmel30hm	Epithelial non-joint
1058	Male30h_ATCCTATAGAATCGCG-1	Dmel30hm	Epithelial non-joint
1059	Male30h_ATCCTATAGGTTGGTG-1	Dmel30hm	Epithelial non-joint
1060	Male30h_ATCCTATAGTGGACGT-1	Dmel30hm	Epithelial non-joint
1061	Male30h_ATCCTATTCATCGCTC-1	Dmel30hm	Epithelial non-joint
1062	Male30h_ATCCTATTCCTCTCTT-1	Dmel30hm	Epithelial non-joint
1063	Male30h_ATCCTATTCGGCTTGG-1	Dmel30hm	Epithelial non-joint
1064	Male30h_ATCGATGAGATGCTGG-1	Dmel30hm	Epithelial non-joint
1065	Male30h_ATCGATGAGCCTTGAT-1	Dmel30hm	Epithelial non-joint
1066	Male30h_ATCGATGAGTCTCGTA-1	Dmel30hm	Epithelial non-joint
1067	Male30h_ATCGATGCACAGTATC-1	Dmel30hm	Epithelial non-joint
1068	Male30h_ATCGATGCACTGGCCA-1	Dmel30hm	Epithelial non-joint
1069	Male30h_ATCGATGGTCCAGTTA-1	Dmel30hm	Epithelial non-joint
1070	Male30h_ATCGATGTCAGCGGAA-1	Dmel30hm	Epithelial non-joint
1071	Male30h_ATCGATGTCCTCTAAT-1	Dmel30hm	Epithelial non-joint
1072	Male30h_ATCGATGTCGTAGTGT-1	Dmel30hm	Epithelial non-joint
1073	Male30h_ATCGATGTCTTGCAGA-1	Dmel30hm	Epithelial non-joint
1074	Male30h_ATCGCCTAGACCATGG-1	Dmel30hm	Epithelial non-joint
1075	Male30h_ATCGCCTGTGGCTAGA-1	Dmel30hm	Epithelial non-joint
1076	Male30h_ATCGGATTCCACGTAA-1	Dmel30hm	Epithelial non-joint
1077	Male30h_ATCGGCGAGTAGCATA-1	Dmel30hm	Epithelial non-joint
1078	Male30h_ATCGGCGGTACCCGAC-1	Dmel30hm	Epithelial non-joint
1079	Male30h_ATCGTAGCACAGTCCG-1	Dmel30hm	Epithelial non-joint
1080	Male30h_ATCGTAGCACCTGAAT-1	Dmel30hm	Epithelial non-joint
1081	Male30h_ATCGTAGCAGAGTTCT-1	Dmel30hm	Epithelial non-joint
1082	Male30h_ATCGTAGGTATGAGCG-1	Dmel30hm	Epithelial non-joint
1083	Male30h_ATCGTAGGTCCAGCCA-1	Dmel30hm	Epithelial non-joint
1084	Male30h_ATCGTAGGTTCCGCGA-1	Dmel30hm	Epithelial non-joint
1085	Male30h_ATCGTAGTCAGAACCT-1	Dmel30hm	Epithelial non-joint
1086	Male30h_ATCGTCCAGCGAAACC-1	Dmel30hm	Epithelial non-joint
1087	Male30h_ATCGTCCAGTTGAAAC-1	Dmel30hm	Epithelial non-joint
1088	Male30h_ATCGTCCCAACGCCCA-1	Dmel30hm	Epithelial non-joint
1089	Male30h_ATCGTCCCAGGTCCGT-1	Dmel30hm	Epithelial non-joint
1090	Male30h_ATCGTCCGTAGGCTGA-1	Dmel30hm	Epithelial non-joint
1091	Male30h_ATCGTCCGTCACATTG-1	Dmel30hm	Epithelial non-joint
1092	Male30h_ATCGTGAAGGCTCTAT-1	Dmel30hm	Epithelial non-joint
1093	Male30h_ATCGTGACACTACACA-1	Dmel30hm	Epithelial non-joint
1094	Male30h_ATCGTGACAGCAATTC-1	Dmel30hm	Epithelial non-joint
1095	Male30h_ATCGTGAGTGCCGAAA-1	Dmel30hm	Epithelial non-joint
1096	Male30h_ATCGTGAGTTAGAAAC-1	Dmel30hm	Epithelial non-joint
1097	Male30h_ATCGTGAGTTCCAGGC-1	Dmel30hm	Epithelial non-joint
1098	Male30h_ATCGTGATCAGACCTA-1	Dmel30hm	Epithelial non-joint
1099	Male30h_ATCGTGATCTCTGACC-1	Dmel30hm	Epithelial non-joint
1100	Male30h_ATCTCTAAGCTTAGTC-1	Dmel30hm	Epithelial non-joint
1101	Male30h_ATCTCTACAAGTCCAT-1	Dmel30hm	Epithelial non-joint
1102	Male30h_ATCTCTACAATAACGA-1	Dmel30hm	Epithelial non-joint
1103	Male30h_ATCTCTAGTCGCACGT-1	Dmel30hm	Epithelial non-joint
1104	Male30h_ATCTCTATCAAAGGAT-1	Dmel30hm	Epithelial non-joint
1105	Male30h_ATCTCTATCAACTGAC-1	Dmel30hm	Epithelial non-joint
1106	Male30h_ATCTCTATCCAAGCTA-1	Dmel30hm	Epithelial non-joint
1107	Male30h_ATCTTCACAAGGTCTT-1	Dmel30hm	Epithelial non-joint
1108	Male30h_ATCTTCACACTTCAAG-1	Dmel30hm	Epithelial non-joint
1109	Male30h_ATCTTCAGTTAAGACA-1	Dmel30hm	Epithelial non-joint
1110	Male30h_ATCTTCATCACACCGG-1	Dmel30hm	Epithelial non-joint
1111	Male30h_ATCTTCATCCACTTCG-1	Dmel30hm	Epithelial non-joint
1112	Male30h_ATGAAAGAGCAACAGC-1	Dmel30hm	Epithelial non-joint
1113	Male30h_ATGAAAGAGCTAATGA-1	Dmel30hm	Epithelial non-joint
1114	Male30h_ATGAAAGAGGTAGCCA-1	Dmel30hm	Epithelial non-joint
1115	Male30h_ATGAAAGCAGTGGGTA-1	Dmel30hm	Epithelial non-joint
1116	Male30h_ATGAAAGGTAACCCTA-1	Dmel30hm	Epithelial non-joint
1117	Male30h_ATGAAAGTCACGAGGA-1	Dmel30hm	Epithelial non-joint
1118	Male30h_ATGACCACAATCCTAG-1	Dmel30hm	Epithelial non-joint
1119	Male30h_ATGACCAGTAACACGG-1	Dmel30hm	Epithelial non-joint
1120	Male30h_ATGACCAGTATCGAGG-1	Dmel30hm	Epithelial non-joint
1121	Male30h_ATGAGGGAGACTAAGT-1	Dmel30hm	Epithelial non-joint
1122	Male30h_ATGAGGGAGTATCTGC-1	Dmel30hm	Epithelial non-joint
1123	Male30h_ATGAGGGAGTTGTCAC-1	Dmel30hm	Epithelial non-joint
1124	Male30h_ATGAGGGCAGCATCTA-1	Dmel30hm	Epithelial non-joint
1125	Male30h_ATGAGGGGTCATATGC-1	Dmel30hm	Epithelial non-joint
1126	Male30h_ATGAGGGGTCTCTCCA-1	Dmel30hm	Epithelial non-joint
1127	Male30h_ATGAGGGTCACGGAGA-1	Dmel30hm	Epithelial non-joint
1128	Male30h_ATGAGTCAGAGTGACC-1	Dmel30hm	Epithelial non-joint
1129	Male30h_ATGAGTCAGTGCTACT-1	Dmel30hm	Epithelial non-joint
1130	Male30h_ATGAGTCCAACTTCTT-1	Dmel30hm	Epithelial non-joint
1131	Male30h_ATGAGTCCAATAGTGA-1	Dmel30hm	Epithelial non-joint
1132	Male30h_ATGAGTCCACGGTGTC-1	Dmel30hm	Epithelial non-joint
1133	Male30h_ATGAGTCCATAGTCGT-1	Dmel30hm	Epithelial non-joint
1134	Male30h_ATGATCGAGGGCCTCT-1	Dmel30hm	Epithelial non-joint
1135	Male30h_ATGATCGCACCAAAGG-1	Dmel30hm	Epithelial non-joint
1136	Male30h_ATGATCGCACTCACTC-1	Dmel30hm	Epithelial non-joint
1137	Male30h_ATGATCGGTAAGATCA-1	Dmel30hm	Epithelial non-joint
1138	Male30h_ATGCATGAGATACATG-1	Dmel30hm	Epithelial non-joint
1139	Male30h_ATGCATGAGCGCACAA-1	Dmel30hm	Epithelial non-joint
1140	Male30h_ATGCATGAGGTCTTTG-1	Dmel30hm	Epithelial non-joint
1141	Male30h_ATGCATGCAAATCGGG-1	Dmel30hm	Epithelial non-joint
1142	Male30h_ATGCATGCAGCCTTCT-1	Dmel30hm	Epithelial non-joint
1143	Male30h_ATGCATGTCCACGTGG-1	Dmel30hm	Epithelial non-joint
1144	Male30h_ATGCATGTCTAGTGAC-1	Dmel30hm	Epithelial non-joint
1145	Male30h_ATGCCTCCAAAGACGC-1	Dmel30hm	Epithelial non-joint
1146	Male30h_ATGCCTCCAACTTGGT-1	Dmel30hm	Epithelial non-joint
1147	Male30h_ATGCCTCCACTAGAGG-1	Dmel30hm	Epithelial non-joint
1148	Male30h_ATGCCTCGTGGTGATG-1	Dmel30hm	Epithelial non-joint
1149	Male30h_ATGCCTCGTGTGTCGC-1	Dmel30hm	Epithelial non-joint
1150	Male30h_ATGCCTCTCACTTGGA-1	Dmel30hm	Epithelial non-joint
1151	Male30h_ATGCCTCTCGCTCCTA-1	Dmel30hm	Epithelial non-joint
1152	Male30h_ATGCGATAGAACAGGA-1	Dmel30hm	Epithelial non-joint
1153	Male30h_ATGCGATAGAGTCTGG-1	Dmel30hm	Epithelial non-joint
1154	Male30h_ATGCGATAGTAGATCA-1	Dmel30hm	Epithelial non-joint
1155	Male30h_ATGCGATAGTCTAGCT-1	Dmel30hm	Epithelial non-joint
1156	Male30h_ATGCGATGTATCACCA-1	Dmel30hm	Epithelial non-joint
1157	Male30h_ATGCGATTCCGAAATC-1	Dmel30hm	Epithelial non-joint
1158	Male30h_ATGCGATTCCTATTGT-1	Dmel30hm	Epithelial non-joint
1159	Male30h_ATGCGATTCTCCTGAC-1	Dmel30hm	Epithelial non-joint
1160	Male30h_ATGGAGGAGTTCCAGT-1	Dmel30hm	Epithelial non-joint
1161	Male30h_ATGGAGGCAACTGTGT-1	Dmel30hm	Epithelial non-joint
1162	Male30h_ATGGAGGTCGTGGAAG-1	Dmel30hm	Epithelial non-joint
1163	Male30h_ATGGATCAGCCTGAGA-1	Dmel30hm	Epithelial non-joint
1164	Male30h_ATGGATCAGGAGCAAA-1	Dmel30hm	Epithelial non-joint
1165	Male30h_ATGGATCCAACACAGG-1	Dmel30hm	Epithelial non-joint
1166	Male30h_ATGGATCCACAGACGA-1	Dmel30hm	Epithelial non-joint
1167	Male30h_ATGGATCCAGAGATGC-1	Dmel30hm	Epithelial non-joint
1168	Male30h_ATGGATCTCGGTCATA-1	Dmel30hm	Epithelial non-joint
1169	Male30h_ATGGGAGAGCCTGAGA-1	Dmel30hm	Epithelial non-joint
1170	Male30h_ATGGGAGCACGGCACT-1	Dmel30hm	Epithelial non-joint
1171	Male30h_ATGGGAGCACTACTTT-1	Dmel30hm	Epithelial non-joint
1172	Male30h_ATGGGAGCATAACCCA-1	Dmel30hm	Epithelial non-joint
1173	Male30h_ATGGGAGCATCTATCT-1	Dmel30hm	Epithelial non-joint
1174	Male30h_ATGGGAGGTGCCTGAC-1	Dmel30hm	Epithelial non-joint
1175	Male30h_ATGGGAGTCAAGTGTC-1	Dmel30hm	Epithelial non-joint
1176	Male30h_ATGGGAGTCCAACTAG-1	Dmel30hm	Epithelial non-joint
1177	Male30h_ATGGGTTAGCATGCGA-1	Dmel30hm	Epithelial non-joint
1178	Male30h_ATGGGTTCACTACCGG-1	Dmel30hm	Epithelial non-joint
1179	Male30h_ATGGGTTGTGCAACGA-1	Dmel30hm	Epithelial non-joint
1180	Male30h_ATGGGTTTCACCTTGC-1	Dmel30hm	Epithelial non-joint
1181	Male30h_ATGGGTTTCATTCATC-1	Dmel30hm	Epithelial non-joint
1182	Male30h_ATGGTTGAGTACTCGT-1	Dmel30hm	Epithelial non-joint
1183	Male30h_ATGGTTGCAGCTCGGT-1	Dmel30hm	Epithelial non-joint
1184	Male30h_ATGGTTGGTCGTGTTA-1	Dmel30hm	Epithelial non-joint
1185	Male30h_ATGGTTGTCGAGAATA-1	Dmel30hm	Epithelial non-joint
1186	Male30h_ATGTCCCAGGTGCTTT-1	Dmel30hm	Epithelial non-joint
1187	Male30h_ATGTCCCTCGAAGAAT-1	Dmel30hm	Epithelial non-joint
1188	Male30h_ATGTCCCTCTCCAATT-1	Dmel30hm	Epithelial non-joint
1189	Male30h_ATGTCCCTCTTGAACG-1	Dmel30hm	Epithelial non-joint
1190	Male30h_ATGTCTTCACGGCTAC-1	Dmel30hm	Epithelial non-joint
1191	Male30h_ATGTCTTCATGGGATG-1	Dmel30hm	Epithelial non-joint
1192	Male30h_ATGTCTTGTACCTGTA-1	Dmel30hm	Epithelial non-joint
1193	Male30h_ATGTCTTGTTGATGTC-1	Dmel30hm	Epithelial non-joint
1194	Male30h_ATTACCTAGACCTCCG-1	Dmel30hm	Epithelial non-joint
1195	Male30h_ATTACCTCAAGACTGG-1	Dmel30hm	Epithelial non-joint
1196	Male30h_ATTACCTCACATTCTT-1	Dmel30hm	Epithelial non-joint
1197	Male30h_ATTACCTCAGGACATG-1	Dmel30hm	Epithelial non-joint
1198	Male30h_ATTACCTCATGAATCC-1	Dmel30hm	Epithelial non-joint
1199	Male30h_ATTACCTGTTCGTGCG-1	Dmel30hm	Epithelial non-joint
1200	Male30h_ATTACCTTCGTTCTCG-1	Dmel30hm	Epithelial non-joint
1201	Male30h_ATTACCTTCTTGGATG-1	Dmel30hm	Epithelial non-joint
1202	Male30h_ATTACTCCAAGAATAC-1	Dmel30hm	Epithelial non-joint
1203	Male30h_ATTACTCCACCAACAT-1	Dmel30hm	Epithelial non-joint
1204	Male30h_ATTACTCCATAGACTC-1	Dmel30hm	Epithelial non-joint
1205	Male30h_ATTACTCCATCGCTGG-1	Dmel30hm	Epithelial non-joint
1206	Male30h_ATTACTCTCAGACCGC-1	Dmel30hm	Epithelial non-joint
1207	Male30h_ATTACTCTCGAGCTGC-1	Dmel30hm	Epithelial non-joint
1208	Male30h_ATTACTCTCTCCGAAA-1	Dmel30hm	Epithelial non-joint
1209	Male30h_ATTACTCTCTGGGCCA-1	Dmel30hm	Epithelial non-joint
1210	Male30h_ATTACTCTCTTTCGAT-1	Dmel30hm	Epithelial non-joint
1211	Male30h_ATTATCCCAAGAGGCT-1	Dmel30hm	Epithelial non-joint
1212	Male30h_ATTATCCCAGGTCAAG-1	Dmel30hm	Epithelial non-joint
1213	Male30h_ATTATCCTCCTTATCA-1	Dmel30hm	Epithelial non-joint
1214	Male30h_ATTCACTAGTTGGCTT-1	Dmel30hm	Epithelial non-joint
1215	Male30h_ATTCACTCAAATGCGG-1	Dmel30hm	Epithelial non-joint
1216	Male30h_ATTCACTCACTGTCCT-1	Dmel30hm	Epithelial non-joint
1217	Male30h_ATTCAGGAGAGTAACT-1	Dmel30hm	Epithelial non-joint
1218	Male30h_ATTCAGGCAGGTACGA-1	Dmel30hm	Epithelial non-joint
1219	Male30h_ATTCAGGTCACTGTCC-1	Dmel30hm	Epithelial non-joint
1220	Male30h_ATTCATCAGAGGCGGA-1	Dmel30hm	Epithelial non-joint
1221	Male30h_ATTCATCAGGTTTGAA-1	Dmel30hm	Epithelial non-joint
1222	Male30h_ATTCATCGTATGAGAT-1	Dmel30hm	Epithelial non-joint
1223	Male30h_ATTCATCGTTGCTTGA-1	Dmel30hm	Epithelial non-joint
1224	Male30h_ATTCCATAGGCAGGTT-1	Dmel30hm	Epithelial non-joint
1225	Male30h_ATTCCATCACGCGCTA-1	Dmel30hm	Epithelial non-joint
1226	Male30h_ATTCCATTCGAGAGAC-1	Dmel30hm	Epithelial non-joint
1227	Male30h_ATTCCATTCGCCTAGG-1	Dmel30hm	Epithelial non-joint
1228	Male30h_ATTCCATTCGTAACAC-1	Dmel30hm	Epithelial non-joint
1229	Male30h_ATTCCATTCGTACCTC-1	Dmel30hm	Epithelial non-joint
1230	Male30h_ATTCCCGAGATGTAGT-1	Dmel30hm	Epithelial non-joint
1231	Male30h_ATTCCCGCACTGGACC-1	Dmel30hm	Epithelial non-joint
1232	Male30h_ATTCCCGCACTGTGAT-1	Dmel30hm	Epithelial non-joint
1233	Male30h_ATTCCCGTCCGCTAGG-1	Dmel30hm	Epithelial non-joint
1234	Male30h_ATTCCCGTCCGCTTAC-1	Dmel30hm	Epithelial non-joint
1235	Male30h_ATTCCTAAGAGCTTTC-1	Dmel30hm	Epithelial non-joint
1236	Male30h_ATTCCTAAGGGATCTG-1	Dmel30hm	Epithelial non-joint
1237	Male30h_ATTCCTACACCTTCGT-1	Dmel30hm	Epithelial non-joint
1238	Male30h_ATTCCTATCATCTACT-1	Dmel30hm	Epithelial non-joint
1239	Male30h_ATTCCTATCGAATGCT-1	Dmel30hm	Epithelial non-joint
1240	Male30h_ATTCGTTAGCCTCAGC-1	Dmel30hm	Epithelial non-joint
1241	Male30h_ATTCGTTAGTCAGAGC-1	Dmel30hm	Epithelial non-joint
1242	Male30h_ATTCGTTGTGCGGATA-1	Dmel30hm	Epithelial non-joint
1243	Male30h_ATTCGTTTCCAAGCTA-1	Dmel30hm	Epithelial non-joint
1244	Male30h_ATTCGTTTCTCAGGCG-1	Dmel30hm	Epithelial non-joint
1245	Male30h_ATTCTACAGGTATCTC-1	Dmel30hm	Epithelial non-joint
1246	Male30h_ATTCTACAGTATAGGT-1	Dmel30hm	Epithelial non-joint
1247	Male30h_ATTCTACCACAAACGG-1	Dmel30hm	Epithelial non-joint
1248	Male30h_ATTCTACCACTGTCCT-1	Dmel30hm	Epithelial non-joint
1249	Male30h_ATTCTACGTACCTTCC-1	Dmel30hm	Epithelial non-joint
1250	Male30h_ATTCTACGTACTCCCT-1	Dmel30hm	Epithelial non-joint
1251	Male30h_ATTCTACTCTTGTTAC-1	Dmel30hm	Epithelial non-joint
1252	Male30h_ATTCTACTCTTTACAC-1	Dmel30hm	Epithelial non-joint
1253	Male30h_ATTCTTGAGATGATTG-1	Dmel30hm	Epithelial non-joint
1254	Male30h_ATTCTTGCACGGCACT-1	Dmel30hm	Epithelial non-joint
1255	Male30h_ATTCTTGCATACCACA-1	Dmel30hm	Epithelial non-joint
1256	Male30h_ATTCTTGGTCTGTTAG-1	Dmel30hm	Epithelial non-joint
1257	Male30h_ATTCTTGGTGAATTAG-1	Dmel30hm	Epithelial non-joint
1258	Male30h_ATTCTTGGTTGCAAGG-1	Dmel30hm	Epithelial non-joint
1259	Male30h_ATTCTTGTCACCTCAC-1	Dmel30hm	Epithelial non-joint
1260	Male30h_ATTCTTGTCTACCACC-1	Dmel30hm	Epithelial non-joint
1261	Male30h_ATTGGGTAGCCACCGT-1	Dmel30hm	Epithelial non-joint
1262	Male30h_ATTGGGTAGCTCTGTA-1	Dmel30hm	Epithelial non-joint
1263	Male30h_ATTGGGTCAAGTAGTA-1	Dmel30hm	Epithelial non-joint
1264	Male30h_ATTGGGTCAGCGGTCT-1	Dmel30hm	Epithelial non-joint
1265	Male30h_ATTGGGTCAGGTTACT-1	Dmel30hm	Epithelial non-joint
1266	Male30h_ATTGGGTGTCAAGGCA-1	Dmel30hm	Epithelial non-joint
1267	Male30h_ATTGGGTGTCTTACAG-1	Dmel30hm	Epithelial non-joint
1268	Male30h_ATTGTTCAGCGTGTTT-1	Dmel30hm	Epithelial non-joint
1269	Male30h_ATTGTTCAGGCACTCC-1	Dmel30hm	Epithelial non-joint
1270	Male30h_ATTGTTCCATACCATG-1	Dmel30hm	Epithelial non-joint
1271	Male30h_ATTGTTCGTCAAGTTC-1	Dmel30hm	Epithelial non-joint
1272	Male30h_ATTGTTCGTTACCCTC-1	Dmel30hm	Epithelial non-joint
1273	Male30h_ATTGTTCTCGATGCAT-1	Dmel30hm	Epithelial non-joint
1274	Male30h_ATTGTTCTCGTAATGC-1	Dmel30hm	Epithelial non-joint
1275	Male30h_ATTGTTCTCTCCGATC-1	Dmel30hm	Epithelial non-joint
1276	Male30h_ATTTACCAGGCGTCCT-1	Dmel30hm	Epithelial non-joint
1277	Male30h_ATTTACCCAAATGGTA-1	Dmel30hm	Epithelial non-joint
1278	Male30h_ATTTACCCAATCCTTT-1	Dmel30hm	Epithelial non-joint
1279	Male30h_ATTTACCCATCGTCCT-1	Dmel30hm	Epithelial non-joint
1280	Male30h_ATTTACCCATCTGGGC-1	Dmel30hm	Epithelial non-joint
1281	Male30h_ATTTACCGTTACGTAC-1	Dmel30hm	Epithelial non-joint
1282	Male30h_ATTTACCTCCGGTTCT-1	Dmel30hm	Epithelial non-joint
1283	Male30h_ATTTACCTCGCAGTTA-1	Dmel30hm	Epithelial non-joint
1284	Male30h_ATTTCACAGAAGCCAC-1	Dmel30hm	Epithelial non-joint
1285	Male30h_ATTTCACTCCTCAGGG-1	Dmel30hm	Epithelial non-joint
1286	Male30h_ATTTCACTCGCCAACG-1	Dmel30hm	Epithelial non-joint
1287	Male30h_ATTTCACTCTACTCAT-1	Dmel30hm	Epithelial non-joint
1288	Male30h_ATTTCACTCTGAGAGG-1	Dmel30hm	Epithelial non-joint
1289	Male30h_ATTTCTGAGCCTAACT-1	Dmel30hm	Epithelial non-joint
1290	Male30h_ATTTCTGCAAACACGG-1	Dmel30hm	Epithelial non-joint
1291	Male30h_ATTTCTGCAAACCACT-1	Dmel30hm	Epithelial non-joint
1292	Male30h_ATTTCTGCATACTTTC-1	Dmel30hm	Epithelial non-joint
1293	Male30h_ATTTCTGCATTATGCG-1	Dmel30hm	Epithelial non-joint
1294	Male30h_ATTTCTGGTAACGCGA-1	Dmel30hm	Epithelial non-joint
1295	Male30h_ATTTCTGTCAGGAGAC-1	Dmel30hm	Epithelial non-joint
1296	Male30h_CAAAGAAAGAGCATCG-1	Dmel30hm	Epithelial non-joint
1297	Male30h_CAAAGAAGTGGAAGTC-1	Dmel30hm	Epithelial non-joint
1298	Male30h_CAAAGAAGTTGTGCCG-1	Dmel30hm	Epithelial non-joint
1299	Male30h_CAAAGAATCACGTAGT-1	Dmel30hm	Epithelial non-joint
1300	Male30h_CAAAGAATCCTCACCA-1	Dmel30hm	Epithelial non-joint
1301	Male30h_CAACAACAGATGATTG-1	Dmel30hm	Epithelial non-joint
1302	Male30h_CAACAACCACAGAGAC-1	Dmel30hm	Epithelial non-joint
1303	Male30h_CAACAACCATCATTTC-1	Dmel30hm	Epithelial non-joint
1304	Male30h_CAACAACGTGGGAGAG-1	Dmel30hm	Epithelial non-joint
1305	Male30h_CAACAACTCACGGGAA-1	Dmel30hm	Epithelial non-joint
1306	Male30h_CAACAACTCGCCTAGG-1	Dmel30hm	Epithelial non-joint
1307	Male30h_CAACAGTAGCCTATCA-1	Dmel30hm	Epithelial non-joint
1308	Male30h_CAACAGTAGCGTATGG-1	Dmel30hm	Epithelial non-joint
1309	Male30h_CAACAGTCACTGATTG-1	Dmel30hm	Epithelial non-joint
1310	Male30h_CAACAGTGTATCCTCC-1	Dmel30hm	Epithelial non-joint
1311	Male30h_CAACAGTGTCGCATCG-1	Dmel30hm	Epithelial non-joint
1312	Male30h_CAACAGTGTGCCTATA-1	Dmel30hm	Epithelial non-joint
1313	Male30h_CAACAGTTCATTGGTG-1	Dmel30hm	Epithelial non-joint
1314	Male30h_CAACAGTTCCTTCTGG-1	Dmel30hm	Epithelial non-joint
1315	Male30h_CAACAGTTCGAAGCAG-1	Dmel30hm	Epithelial non-joint
1316	Male30h_CAACCAAGTCTTACAG-1	Dmel30hm	Epithelial non-joint
1317	Male30h_CAACCAATCACTGAAC-1	Dmel30hm	Epithelial non-joint
1318	Male30h_CAACCAATCGGCTGAC-1	Dmel30hm	Epithelial non-joint
1319	Male30h_CAACCTCAGCGAGGAG-1	Dmel30hm	Epithelial non-joint
1320	Male30h_CAACCTCAGTTGGCGA-1	Dmel30hm	Epithelial non-joint
1321	Male30h_CAACCTCCAATCTCTT-1	Dmel30hm	Epithelial non-joint
1322	Male30h_CAACCTCGTTGCCGCA-1	Dmel30hm	Epithelial non-joint
1323	Male30h_CAACCTCTCGCGCTGA-1	Dmel30hm	Epithelial non-joint
1324	Male30h_CAACCTCTCGCTGCGA-1	Dmel30hm	Epithelial non-joint
1325	Male30h_CAACGATAGGTTGACG-1	Dmel30hm	Epithelial non-joint
1326	Male30h_CAACGATCATAACCCA-1	Dmel30hm	Epithelial non-joint
1327	Male30h_CAACGATTCCTCTTTC-1	Dmel30hm	Epithelial non-joint
1328	Male30h_CAACGATTCGCCGTGA-1	Dmel30hm	Epithelial non-joint
1329	Male30h_CAACGATTCTGAGGTT-1	Dmel30hm	Epithelial non-joint
1330	Male30h_CAACGGCAGACAAGCC-1	Dmel30hm	Epithelial non-joint
1331	Male30h_CAACGGCCACGAGAAC-1	Dmel30hm	Epithelial non-joint
1332	Male30h_CAACGGCCAGTCTTCC-1	Dmel30hm	Epithelial non-joint
1333	Male30h_CAACGGCCATCCGAGC-1	Dmel30hm	Epithelial non-joint
1334	Male30h_CAACGGCGTTACCTTT-1	Dmel30hm	Epithelial non-joint
1335	Male30h_CAACGGCTCAGCCTCT-1	Dmel30hm	Epithelial non-joint
1336	Male30h_CAAGACTAGAACCCGA-1	Dmel30hm	Epithelial non-joint
1337	Male30h_CAAGACTCATCAGCGC-1	Dmel30hm	Epithelial non-joint
1338	Male30h_CAAGACTGTATGAGGC-1	Dmel30hm	Epithelial non-joint
1339	Male30h_CAAGACTGTCAAAGCG-1	Dmel30hm	Epithelial non-joint
1340	Male30h_CAAGACTTCAACTGAC-1	Dmel30hm	Epithelial non-joint
1341	Male30h_CAAGAGGAGCTAAGTA-1	Dmel30hm	Epithelial non-joint
1342	Male30h_CAAGAGGAGTATGATG-1	Dmel30hm	Epithelial non-joint
1343	Male30h_CAAGAGGCAAACCATC-1	Dmel30hm	Epithelial non-joint
1344	Male30h_CAAGAGGCACAGCATT-1	Dmel30hm	Epithelial non-joint
1345	Male30h_CAAGAGGGTTGGAGAC-1	Dmel30hm	Epithelial non-joint
1346	Male30h_CAAGAGGTCATAAGGA-1	Dmel30hm	Epithelial non-joint
1347	Male30h_CAAGAGGTCTGCCCTA-1	Dmel30hm	Epithelial non-joint
1348	Male30h_CAAGCTAAGAGTGAAG-1	Dmel30hm	Epithelial non-joint
1349	Male30h_CAAGCTACACAAGTGG-1	Dmel30hm	Epithelial non-joint
1350	Male30h_CAAGCTACAGGGAGAG-1	Dmel30hm	Epithelial non-joint
1351	Male30h_CAAGCTATCACGAGGA-1	Dmel30hm	Epithelial non-joint
1352	Male30h_CAAGCTATCGTAACTG-1	Dmel30hm	Epithelial non-joint
1353	Male30h_CAAGGGAAGAGTCCGA-1	Dmel30hm	Epithelial non-joint
1354	Male30h_CAAGGGAAGGGTCACA-1	Dmel30hm	Epithelial non-joint
1355	Male30h_CAAGGGAAGTCAATCC-1	Dmel30hm	Epithelial non-joint
1356	Male30h_CAAGGGAGTAAGACCG-1	Dmel30hm	Epithelial non-joint
1357	Male30h_CAAGGGAGTTTCGTTT-1	Dmel30hm	Epithelial non-joint
1358	Male30h_CAAGGGATCACCTGGG-1	Dmel30hm	Epithelial non-joint
1359	Male30h_CAATACGAGCGAGGAG-1	Dmel30hm	Epithelial non-joint
1360	Male30h_CAATACGCATGTTCGA-1	Dmel30hm	Epithelial non-joint
1361	Male30h_CAATACGGTTTGATCG-1	Dmel30hm	Epithelial non-joint
1362	Male30h_CAATACGTCTCTGCCA-1	Dmel30hm	Epithelial non-joint
1363	Male30h_CAATCGAAGCGCTTCG-1	Dmel30hm	Epithelial non-joint
1364	Male30h_CAATCGAAGTGTTGAA-1	Dmel30hm	Epithelial non-joint
1365	Male30h_CAATCGACAATTTCTC-1	Dmel30hm	Epithelial non-joint
1366	Male30h_CAATCGAGTTGTTTGG-1	Dmel30hm	Epithelial non-joint
1367	Male30h_CAATGACAGGGTAATT-1	Dmel30hm	Epithelial non-joint
1368	Male30h_CAATGACAGGTCTACT-1	Dmel30hm	Epithelial non-joint
1369	Male30h_CAATGACCAACCGCCA-1	Dmel30hm	Epithelial non-joint
1370	Male30h_CAATGACGTCCCTCAT-1	Dmel30hm	Epithelial non-joint
1371	Male30h_CAATGACGTTAGGGAC-1	Dmel30hm	Epithelial non-joint
1372	Male30h_CAATTTCAGGACAGCT-1	Dmel30hm	Epithelial non-joint
1373	Male30h_CAATTTCAGTGTAGAT-1	Dmel30hm	Epithelial non-joint
1374	Male30h_CAATTTCCACCCTGAG-1	Dmel30hm	Epithelial non-joint
1375	Male30h_CAATTTCTCACTGTCC-1	Dmel30hm	Epithelial non-joint
1376	Male30h_CAATTTCTCAGGACGA-1	Dmel30hm	Epithelial non-joint
1377	Male30h_CAATTTCTCCCGTTCA-1	Dmel30hm	Epithelial non-joint
1378	Male30h_CACAACAAGAGGCTGT-1	Dmel30hm	Epithelial non-joint
1379	Male30h_CACAACAAGGCCTTGC-1	Dmel30hm	Epithelial non-joint
1380	Male30h_CACAACAAGGGCTGAT-1	Dmel30hm	Epithelial non-joint
1381	Male30h_CACAACAAGTACCGGA-1	Dmel30hm	Epithelial non-joint
1382	Male30h_CACAACACAAGGGTCA-1	Dmel30hm	Epithelial non-joint
1383	Male30h_CACAACACACATAACC-1	Dmel30hm	Epithelial non-joint
1384	Male30h_CACAACACAGTGAGCA-1	Dmel30hm	Epithelial non-joint
1385	Male30h_CACAACAGTCCGATCG-1	Dmel30hm	Epithelial non-joint
1386	Male30h_CACAACATCATCAGTG-1	Dmel30hm	Epithelial non-joint
1387	Male30h_CACAACATCCAGTGTA-1	Dmel30hm	Epithelial non-joint
1388	Male30h_CACAACATCCCTCAAC-1	Dmel30hm	Epithelial non-joint
1389	Male30h_CACAACATCGAGTGAG-1	Dmel30hm	Epithelial non-joint
1390	Male30h_CACAACATCGCTACGG-1	Dmel30hm	Epithelial non-joint
1391	Male30h_CACAACATCTAGCAAC-1	Dmel30hm	Epithelial non-joint
1392	Male30h_CACACAAAGGTAGCAC-1	Dmel30hm	Epithelial non-joint
1393	Male30h_CACACAACAGACTCTA-1	Dmel30hm	Epithelial non-joint
1394	Male30h_CACACAATCGGTGAAG-1	Dmel30hm	Epithelial non-joint
1395	Male30h_CACAGATAGGCATGGT-1	Dmel30hm	Epithelial non-joint
1396	Male30h_CACAGATCACCAAATC-1	Dmel30hm	Epithelial non-joint
1397	Male30h_CACAGATCACGGTGCT-1	Dmel30hm	Epithelial non-joint
1398	Male30h_CACAGATTCTCCAATT-1	Dmel30hm	Epithelial non-joint
1399	Male30h_CACAGGCAGGTCGCCT-1	Dmel30hm	Epithelial non-joint
1400	Male30h_CACAGGCAGTCTACCA-1	Dmel30hm	Epithelial non-joint
1401	Male30h_CACAGGCCAGGTATGG-1	Dmel30hm	Epithelial non-joint
1402	Male30h_CACAGGCGTAGACAAT-1	Dmel30hm	Epithelial non-joint
1403	Male30h_CACAGGCTCCCAGTGG-1	Dmel30hm	Epithelial non-joint
1404	Male30h_CACATGAAGATCACTC-1	Dmel30hm	Epithelial non-joint
1405	Male30h_CACATGAAGGATGTTA-1	Dmel30hm	Epithelial non-joint
1406	Male30h_CACATGAAGGCGATAC-1	Dmel30hm	Epithelial non-joint
1407	Male30h_CACATGAAGTTGAAGT-1	Dmel30hm	Epithelial non-joint
1408	Male30h_CACATGACAGACCAGA-1	Dmel30hm	Epithelial non-joint
1409	Male30h_CACATGAGTCGGTGAA-1	Dmel30hm	Epithelial non-joint
1410	Male30h_CACATGAGTGGTAATA-1	Dmel30hm	Epithelial non-joint
1411	Male30h_CACATGATCAATCAGC-1	Dmel30hm	Epithelial non-joint
1412	Male30h_CACCAAAGTCTCAGGC-1	Dmel30hm	Epithelial non-joint
1413	Male30h_CACCAAAGTGACTATC-1	Dmel30hm	Epithelial non-joint
1414	Male30h_CACCAAAGTGTCCGTG-1	Dmel30hm	Epithelial non-joint
1415	Male30h_CACCGTTAGCGATCGA-1	Dmel30hm	Epithelial non-joint
1416	Male30h_CACCGTTTCGCCTAGG-1	Dmel30hm	Epithelial non-joint
1417	Male30h_CACCGTTTCTGGCCAG-1	Dmel30hm	Epithelial non-joint
1418	Male30h_CACGAATCAGGATCTT-1	Dmel30hm	Epithelial non-joint
1419	Male30h_CACGAATCATTAAAGG-1	Dmel30hm	Epithelial non-joint
1420	Male30h_CACGGGTAGACTCCGC-1	Dmel30hm	Epithelial non-joint
1421	Male30h_CACGGGTAGCTACTAC-1	Dmel30hm	Epithelial non-joint
1422	Male30h_CACGGGTAGTCAATCC-1	Dmel30hm	Epithelial non-joint
1423	Male30h_CACGGGTAGTCCTGCG-1	Dmel30hm	Epithelial non-joint
1424	Male30h_CACGGGTTCGCAGTTA-1	Dmel30hm	Epithelial non-joint
1425	Male30h_CACGGGTTCTTGGATG-1	Dmel30hm	Epithelial non-joint
1426	Male30h_CACGTGGCAAGTATAG-1	Dmel30hm	Epithelial non-joint
1427	Male30h_CACGTGGGTGAAGCTG-1	Dmel30hm	Epithelial non-joint
1428	Male30h_CACGTTCAGGGCAGGA-1	Dmel30hm	Epithelial non-joint
1429	Male30h_CACGTTCCAGACCTAT-1	Dmel30hm	Epithelial non-joint
1430	Male30h_CACGTTCCATCCGAGC-1	Dmel30hm	Epithelial non-joint
1431	Male30h_CACGTTCGTATGTCTG-1	Dmel30hm	Epithelial non-joint
1432	Male30h_CACGTTCGTGCGGATA-1	Dmel30hm	Epithelial non-joint
1433	Male30h_CACGTTCTCGTCCTCA-1	Dmel30hm	Epithelial non-joint
1434	Male30h_CACTAAGCATCTGCGG-1	Dmel30hm	Epithelial non-joint
1435	Male30h_CACTAAGGTGTTGAGG-1	Dmel30hm	Epithelial non-joint
1436	Male30h_CACTGAAAGAGGTGCT-1	Dmel30hm	Epithelial non-joint
1437	Male30h_CACTGAACAACTTGGT-1	Dmel30hm	Epithelial non-joint
1438	Male30h_CACTGAAGTATCGATC-1	Dmel30hm	Epithelial non-joint
1439	Male30h_CACTGAAGTTGGTGTT-1	Dmel30hm	Epithelial non-joint
1440	Male30h_CACTGAAGTTTCGCTC-1	Dmel30hm	Epithelial non-joint
1441	Male30h_CACTGAATCATGCTAG-1	Dmel30hm	Epithelial non-joint
1442	Male30h_CACTGAATCCTGATAG-1	Dmel30hm	Epithelial non-joint
1443	Male30h_CACTGGGAGACAGCTG-1	Dmel30hm	Epithelial non-joint
1444	Male30h_CACTGGGCAAGTCCAT-1	Dmel30hm	Epithelial non-joint
1445	Male30h_CACTGGGCATGAATCC-1	Dmel30hm	Epithelial non-joint
1446	Male30h_CACTGGGGTGAGTCAG-1	Dmel30hm	Epithelial non-joint
1447	Male30h_CACTGGGTCTTAGGAC-1	Dmel30hm	Epithelial non-joint
1448	Male30h_CACTGTCAGAGAGCGG-1	Dmel30hm	Epithelial non-joint
1449	Male30h_CACTGTCAGCGTCTCG-1	Dmel30hm	Epithelial non-joint
1450	Male30h_CACTGTCCACCTGAAT-1	Dmel30hm	Epithelial non-joint
1451	Male30h_CACTGTCCAGATTAAG-1	Dmel30hm	Epithelial non-joint
1452	Male30h_CACTGTCCAGTGAGCA-1	Dmel30hm	Epithelial non-joint
1453	Male30h_CACTGTCTCAGGAACG-1	Dmel30hm	Epithelial non-joint
1454	Male30h_CACTTCGAGACTACGG-1	Dmel30hm	Epithelial non-joint
1455	Male30h_CACTTCGCATAGATCC-1	Dmel30hm	Epithelial non-joint
1456	Male30h_CACTTCGCATGGAACG-1	Dmel30hm	Epithelial non-joint
1457	Male30h_CACTTCGGTGAGTGAC-1	Dmel30hm	Epithelial non-joint
1458	Male30h_CAGAGCCGTCAGTCCG-1	Dmel30hm	Epithelial non-joint
1459	Male30h_CAGATACAGCACTAAA-1	Dmel30hm	Epithelial non-joint
1460	Male30h_CAGATACAGGCGAAGG-1	Dmel30hm	Epithelial non-joint
1461	Male30h_CAGATACCAGGTTCCG-1	Dmel30hm	Epithelial non-joint
1462	Male30h_CAGATACGTCAAAGTA-1	Dmel30hm	Epithelial non-joint
1463	Male30h_CAGATACGTTATAGCC-1	Dmel30hm	Epithelial non-joint
1464	Male30h_CAGATACGTTATTCTC-1	Dmel30hm	Epithelial non-joint
1465	Male30h_CAGATACTCGCTGCGA-1	Dmel30hm	Epithelial non-joint
1466	Male30h_CAGATCAAGAATCGTA-1	Dmel30hm	Epithelial non-joint
1467	Male30h_CAGATCAAGACTTAAG-1	Dmel30hm	Epithelial non-joint
1468	Male30h_CAGATCACAAGCGCTC-1	Dmel30hm	Epithelial non-joint
1469	Male30h_CAGATCACACCAATTG-1	Dmel30hm	Epithelial non-joint
1470	Male30h_CAGATTGAGCGGCTCT-1	Dmel30hm	Epithelial non-joint
1471	Male30h_CAGATTGCATGATGCT-1	Dmel30hm	Epithelial non-joint
1472	Male30h_CAGATTGCATTGGCAT-1	Dmel30hm	Epithelial non-joint
1473	Male30h_CAGATTGGTAAGATCA-1	Dmel30hm	Epithelial non-joint
1474	Male30h_CAGATTGGTGAAGCGT-1	Dmel30hm	Epithelial non-joint
1475	Male30h_CAGATTGTCTCCACTG-1	Dmel30hm	Epithelial non-joint
1476	Male30h_CAGCAATCAACCCTAA-1	Dmel30hm	Epithelial non-joint
1477	Male30h_CAGCAATCATAGGTTC-1	Dmel30hm	Epithelial non-joint
1478	Male30h_CAGCAATTCAAGAGGC-1	Dmel30hm	Epithelial non-joint
1479	Male30h_CAGCAATTCTTGGCTC-1	Dmel30hm	Epithelial non-joint
1480	Male30h_CAGCACGAGGACTAAT-1	Dmel30hm	Epithelial non-joint
1481	Male30h_CAGCACGAGTATGAGT-1	Dmel30hm	Epithelial non-joint
1482	Male30h_CAGCACGCAAACTGCT-1	Dmel30hm	Epithelial non-joint
1483	Male30h_CAGCACGCAACAAGAT-1	Dmel30hm	Epithelial non-joint
1484	Male30h_CAGCACGCACAGACGA-1	Dmel30hm	Epithelial non-joint
1485	Male30h_CAGCACGCACGTACAT-1	Dmel30hm	Epithelial non-joint
1486	Male30h_CAGCACGGTAAGATTG-1	Dmel30hm	Epithelial non-joint
1487	Male30h_CAGCACGGTACCCGCA-1	Dmel30hm	Epithelial non-joint
1488	Male30h_CAGCACGGTGAGTCAG-1	Dmel30hm	Epithelial non-joint
1489	Male30h_CAGCACGGTGCTCGTG-1	Dmel30hm	Epithelial non-joint
1490	Male30h_CAGCACGTCCTAGCCT-1	Dmel30hm	Epithelial non-joint
1491	Male30h_CAGCAGCAGGAAGTAG-1	Dmel30hm	Epithelial non-joint
1492	Male30h_CAGCAGCAGGTTCCAT-1	Dmel30hm	Epithelial non-joint
1493	Male30h_CAGCAGCAGTAGACCG-1	Dmel30hm	Epithelial non-joint
1494	Male30h_CAGCAGCGTATCTTCT-1	Dmel30hm	Epithelial non-joint
1495	Male30h_CAGCAGCTCACGGTCG-1	Dmel30hm	Epithelial non-joint
1496	Male30h_CAGCAGCTCCATACAG-1	Dmel30hm	Epithelial non-joint
1497	Male30h_CAGCAGCTCTACACAG-1	Dmel30hm	Epithelial non-joint
1498	Male30h_CAGCAGCTCTAGAACC-1	Dmel30hm	Epithelial non-joint
1499	Male30h_CAGCCAGAGAAATTGC-1	Dmel30hm	Epithelial non-joint
1500	Male30h_CAGCCAGCAATTCTCT-1	Dmel30hm	Epithelial non-joint
1501	Male30h_CAGCCAGCAGGTTACT-1	Dmel30hm	Epithelial non-joint
1502	Male30h_CAGCCAGCATCACCAA-1	Dmel30hm	Epithelial non-joint
1503	Male30h_CAGCCAGGTACTCCCT-1	Dmel30hm	Epithelial non-joint
1504	Male30h_CAGCCAGGTCTCTCAC-1	Dmel30hm	Epithelial non-joint
1505	Male30h_CAGCCAGGTGTACAGG-1	Dmel30hm	Epithelial non-joint
1506	Male30h_CAGCCAGGTTCCAGGC-1	Dmel30hm	Epithelial non-joint
1507	Male30h_CAGCCAGGTTGACTAC-1	Dmel30hm	Epithelial non-joint
1508	Male30h_CAGCCAGTCGATACGT-1	Dmel30hm	Epithelial non-joint
1509	Male30h_CAGCCAGTCTTTACAC-1	Dmel30hm	Epithelial non-joint
1510	Male30h_CAGCGTGAGGTAGTCG-1	Dmel30hm	Epithelial non-joint
1511	Male30h_CAGCGTGCATCCGTGG-1	Dmel30hm	Epithelial non-joint
1512	Male30h_CAGCGTGGTTCTCACC-1	Dmel30hm	Epithelial non-joint
1513	Male30h_CAGCGTGTCAAACGAA-1	Dmel30hm	Epithelial non-joint
1514	Male30h_CAGCGTGTCCTAACAG-1	Dmel30hm	Epithelial non-joint
1515	Male30h_CAGGCCAAGAAGATCT-1	Dmel30hm	Epithelial non-joint
1516	Male30h_CAGGCCAGTTCTAAGC-1	Dmel30hm	Epithelial non-joint
1517	Male30h_CAGGCCATCACTCACC-1	Dmel30hm	Epithelial non-joint
1518	Male30h_CAGGCCATCTGGAAGG-1	Dmel30hm	Epithelial non-joint
1519	Male30h_CAGGGCTAGCAGATAT-1	Dmel30hm	Epithelial non-joint
1520	Male30h_CAGGGCTAGGTTCTTG-1	Dmel30hm	Epithelial non-joint
1521	Male30h_CAGGGCTCAAAGGCTG-1	Dmel30hm	Epithelial non-joint
1522	Male30h_CAGGGCTGTACGCTTA-1	Dmel30hm	Epithelial non-joint
1523	Male30h_CAGGGCTGTTAAGACA-1	Dmel30hm	Epithelial non-joint
1524	Male30h_CAGGGCTTCACGTAGT-1	Dmel30hm	Epithelial non-joint
1525	Male30h_CAGGGCTTCCTCGCAT-1	Dmel30hm	Epithelial non-joint
1526	Male30h_CAGGTATCAAAGAGTT-1	Dmel30hm	Epithelial non-joint
1527	Male30h_CAGGTATCACTAGGTT-1	Dmel30hm	Epithelial non-joint
1528	Male30h_CAGGTATCAGAGAGGG-1	Dmel30hm	Epithelial non-joint
1529	Male30h_CAGGTATCAGCCTTCT-1	Dmel30hm	Epithelial non-joint
1530	Male30h_CAGGTATCAGTGCCTG-1	Dmel30hm	Epithelial non-joint
1531	Male30h_CAGGTATGTGGTCAAG-1	Dmel30hm	Epithelial non-joint
1532	Male30h_CAGGTATGTTCCGCAG-1	Dmel30hm	Epithelial non-joint
1533	Male30h_CAGGTATTCGTCAACA-1	Dmel30hm	Epithelial non-joint
1534	Male30h_CAGTGCGAGCGTATAA-1	Dmel30hm	Epithelial non-joint
1535	Male30h_CAGTGCGGTAGGACCA-1	Dmel30hm	Epithelial non-joint
1536	Male30h_CAGTGCGGTGACACGA-1	Dmel30hm	Epithelial non-joint
1537	Male30h_CAGTGCGTCATGGCCG-1	Dmel30hm	Epithelial non-joint
1538	Male30h_CAGTTAGCAGCCTTCT-1	Dmel30hm	Epithelial non-joint
1539	Male30h_CAGTTAGGTACCTAAC-1	Dmel30hm	Epithelial non-joint
1540	Male30h_CAGTTAGGTGGTCCCA-1	Dmel30hm	Epithelial non-joint
1541	Male30h_CAGTTCCAGGAATGTT-1	Dmel30hm	Epithelial non-joint
1542	Male30h_CAGTTCCAGTTGAAGT-1	Dmel30hm	Epithelial non-joint
1543	Male30h_CAGTTCCCAAATCAAG-1	Dmel30hm	Epithelial non-joint
1544	Male30h_CAGTTCCCAATTTCGG-1	Dmel30hm	Epithelial non-joint
1545	Male30h_CAGTTCCGTTTGGAAA-1	Dmel30hm	Epithelial non-joint
1546	Male30h_CAGTTCCTCGTCCTTG-1	Dmel30hm	Epithelial non-joint
1547	Male30h_CAGTTCCTCGTGGGAA-1	Dmel30hm	Epithelial non-joint
1548	Male30h_CATAAGCAGCAGCCTC-1	Dmel30hm	Epithelial non-joint
1549	Male30h_CATAAGCGTGGCGCTT-1	Dmel30hm	Epithelial non-joint
1550	Male30h_CATAAGCTCCTTCTGG-1	Dmel30hm	Epithelial non-joint
1551	Male30h_CATAAGCTCGTGCACG-1	Dmel30hm	Epithelial non-joint
1552	Male30h_CATAAGCTCTCGGCTT-1	Dmel30hm	Epithelial non-joint
1553	Male30h_CATACAGAGCTCCATA-1	Dmel30hm	Epithelial non-joint
1554	Male30h_CATACAGCACCATAAC-1	Dmel30hm	Epithelial non-joint
1555	Male30h_CATACAGCATCTCCCA-1	Dmel30hm	Epithelial non-joint
1556	Male30h_CATACAGGTACGAGCA-1	Dmel30hm	Epithelial non-joint
1557	Male30h_CATACAGTCGCCTAGG-1	Dmel30hm	Epithelial non-joint
1558	Male30h_CATACCCAGGGTAGCT-1	Dmel30hm	Epithelial non-joint
1559	Male30h_CATACCCCACACCTGG-1	Dmel30hm	Epithelial non-joint
1560	Male30h_CATACCCCACAGTCGC-1	Dmel30hm	Epithelial non-joint
1561	Male30h_CATACCCTCCCATAAG-1	Dmel30hm	Epithelial non-joint
1562	Male30h_CATACCCTCTTCTGGC-1	Dmel30hm	Epithelial non-joint
1563	Male30h_CATACTTAGAGTGAAG-1	Dmel30hm	Epithelial non-joint
1564	Male30h_CATACTTAGTTACGGG-1	Dmel30hm	Epithelial non-joint
1565	Male30h_CATACTTCAAACTAGA-1	Dmel30hm	Epithelial non-joint
1566	Male30h_CATACTTGTACCGGAA-1	Dmel30hm	Epithelial non-joint
1567	Male30h_CATACTTGTATGTCAC-1	Dmel30hm	Epithelial non-joint
1568	Male30h_CATACTTGTGTTATCG-1	Dmel30hm	Epithelial non-joint
1569	Male30h_CATACTTTCACTGATG-1	Dmel30hm	Epithelial non-joint
1570	Male30h_CATACTTTCATCTCTA-1	Dmel30hm	Epithelial non-joint
1571	Male30h_CATACTTTCCGAAATC-1	Dmel30hm	Epithelial non-joint
1572	Male30h_CATACTTTCGTAGCCG-1	Dmel30hm	Epithelial non-joint
1573	Male30h_CATAGACGTTCTCCCA-1	Dmel30hm	Epithelial non-joint
1574	Male30h_CATAGACTCATACGGT-1	Dmel30hm	Epithelial non-joint
1575	Male30h_CATCAAGCACTCTGCT-1	Dmel30hm	Epithelial non-joint
1576	Male30h_CATCAAGCAGGCGTTC-1	Dmel30hm	Epithelial non-joint
1577	Male30h_CATCAAGCATACCACA-1	Dmel30hm	Epithelial non-joint
1578	Male30h_CATCAAGCATATTCGG-1	Dmel30hm	Epithelial non-joint
1579	Male30h_CATCAAGGTAGTGCGA-1	Dmel30hm	Epithelial non-joint
1580	Male30h_CATCAAGGTTAATCGC-1	Dmel30hm	Epithelial non-joint
1581	Male30h_CATCAAGTCACGGACC-1	Dmel30hm	Epithelial non-joint
1582	Male30h_CATCAAGTCATGCCAA-1	Dmel30hm	Epithelial non-joint
1583	Male30h_CATCAAGTCGTGGGTC-1	Dmel30hm	Epithelial non-joint
1584	Male30h_CATCCACAGCGACATG-1	Dmel30hm	Epithelial non-joint
1585	Male30h_CATCCACAGTCCTGTA-1	Dmel30hm	Epithelial non-joint
1586	Male30h_CATCCACCATCAGCTA-1	Dmel30hm	Epithelial non-joint
1587	Male30h_CATCCACTCGTTCATT-1	Dmel30hm	Epithelial non-joint
1588	Male30h_CATCCACTCTGCACCT-1	Dmel30hm	Epithelial non-joint
1589	Male30h_CATCCCAAGCGAGAAA-1	Dmel30hm	Epithelial non-joint
1590	Male30h_CATCCCAAGGGAGGAC-1	Dmel30hm	Epithelial non-joint
1591	Male30h_CATCCCACAAAGGCAC-1	Dmel30hm	Epithelial non-joint
1592	Male30h_CATCCCAGTGTCATCA-1	Dmel30hm	Epithelial non-joint
1593	Male30h_CATCCCATCAGACTGT-1	Dmel30hm	Epithelial non-joint
1594	Male30h_CATCCGTCACGGTGCT-1	Dmel30hm	Epithelial non-joint
1595	Male30h_CATCCGTCAGCCCAGT-1	Dmel30hm	Epithelial non-joint
1596	Male30h_CATCCGTGTGATACCT-1	Dmel30hm	Epithelial non-joint
1597	Male30h_CATCCGTGTTAACCTG-1	Dmel30hm	Epithelial non-joint
1598	Male30h_CATCCGTGTTTACTGG-1	Dmel30hm	Epithelial non-joint
1599	Male30h_CATCGCTAGATGCGAC-1	Dmel30hm	Epithelial non-joint
1600	Male30h_CATCGCTAGTGCCCGT-1	Dmel30hm	Epithelial non-joint
1601	Male30h_CATCGCTGTTCTCACC-1	Dmel30hm	Epithelial non-joint
1602	Male30h_CATCGGGAGAAGGATG-1	Dmel30hm	Epithelial non-joint
1603	Male30h_CATCGGGAGCTAAATG-1	Dmel30hm	Epithelial non-joint
1604	Male30h_CATCGGGAGCTGAAAT-1	Dmel30hm	Epithelial non-joint
1605	Male30h_CATCGGGCAGCCTATA-1	Dmel30hm	Epithelial non-joint
1606	Male30h_CATCGGGGTACCGGCT-1	Dmel30hm	Epithelial non-joint
1607	Male30h_CATCGGGGTGCACATT-1	Dmel30hm	Epithelial non-joint
1608	Male30h_CATCGGGGTGTGTTTG-1	Dmel30hm	Epithelial non-joint
1609	Male30h_CATCGGGTCAGTGGGA-1	Dmel30hm	Epithelial non-joint
1610	Male30h_CATCGGGTCCTATGGA-1	Dmel30hm	Epithelial non-joint
1611	Male30h_CATCGTCAGGTTCATC-1	Dmel30hm	Epithelial non-joint
1612	Male30h_CATCGTCCACGACGCT-1	Dmel30hm	Epithelial non-joint
1613	Male30h_CATCGTCCAGCATGCC-1	Dmel30hm	Epithelial non-joint
1614	Male30h_CATCGTCGTAACTAAG-1	Dmel30hm	Epithelial non-joint
1615	Male30h_CATCGTCGTCTCAGAT-1	Dmel30hm	Epithelial non-joint
1616	Male30h_CATCGTCTCAATCGGT-1	Dmel30hm	Epithelial non-joint
1617	Male30h_CATGAGTAGCCATTCA-1	Dmel30hm	Epithelial non-joint
1618	Male30h_CATGAGTAGCTTACGT-1	Dmel30hm	Epithelial non-joint
1619	Male30h_CATGAGTAGGGAGAAT-1	Dmel30hm	Epithelial non-joint
1620	Male30h_CATGAGTAGTAGCATA-1	Dmel30hm	Epithelial non-joint
1621	Male30h_CATGAGTAGTTTGTCG-1	Dmel30hm	Epithelial non-joint
1622	Male30h_CATGAGTCAGAACGCA-1	Dmel30hm	Epithelial non-joint
1623	Male30h_CATGAGTTCACGTCCT-1	Dmel30hm	Epithelial non-joint
1624	Male30h_CATGAGTTCCGTAGTA-1	Dmel30hm	Epithelial non-joint
1625	Male30h_CATGCAAAGCCTAACT-1	Dmel30hm	Epithelial non-joint
1626	Male30h_CATGCAACACAAGCCC-1	Dmel30hm	Epithelial non-joint
1627	Male30h_CATGCAAGTATGTCAC-1	Dmel30hm	Epithelial non-joint
1628	Male30h_CATGCCTGTAGTCGTT-1	Dmel30hm	Epithelial non-joint
1629	Male30h_CATGCCTTCCACAGCG-1	Dmel30hm	Epithelial non-joint
1630	Male30h_CATGCGGAGCACGTCC-1	Dmel30hm	Epithelial non-joint
1631	Male30h_CATGCGGCAAATAAGC-1	Dmel30hm	Epithelial non-joint
1632	Male30h_CATGCGGCAGGAGGTT-1	Dmel30hm	Epithelial non-joint
1633	Male30h_CATGCGGCATGAATAG-1	Dmel30hm	Epithelial non-joint
1634	Male30h_CATGCGGGTCTCGGAC-1	Dmel30hm	Epithelial non-joint
1635	Male30h_CATGCGGGTTGCGAAG-1	Dmel30hm	Epithelial non-joint
1636	Male30h_CATGCTCAGCTTCTAG-1	Dmel30hm	Epithelial non-joint
1637	Male30h_CATGCTCAGGGCATGT-1	Dmel30hm	Epithelial non-joint
1638	Male30h_CATGCTCAGTCATCCA-1	Dmel30hm	Epithelial non-joint
1639	Male30h_CATGCTCAGTGCTACT-1	Dmel30hm	Epithelial non-joint
1640	Male30h_CATGCTCCAACAGAGC-1	Dmel30hm	Epithelial non-joint
1641	Male30h_CATGCTCCAAGAGAGA-1	Dmel30hm	Epithelial non-joint
1642	Male30h_CATGCTCGTACTCGCG-1	Dmel30hm	Epithelial non-joint
1643	Male30h_CATGCTCTCAGCAATC-1	Dmel30hm	Epithelial non-joint
1644	Male30h_CATGCTCTCGAGAACG-1	Dmel30hm	Epithelial non-joint
1645	Male30h_CATGCTCTCGGAATTC-1	Dmel30hm	Epithelial non-joint
1646	Male30h_CATGGATCACCGTACG-1	Dmel30hm	Epithelial non-joint
1647	Male30h_CATGGATCAGAACCGA-1	Dmel30hm	Epithelial non-joint
1648	Male30h_CATGGATCATTGTGCA-1	Dmel30hm	Epithelial non-joint
1649	Male30h_CATGGATGTATCTTCT-1	Dmel30hm	Epithelial non-joint
1650	Male30h_CATGGATGTCTAGATC-1	Dmel30hm	Epithelial non-joint
1651	Male30h_CATGGATGTTGTGCCG-1	Dmel30hm	Epithelial non-joint
1652	Male30h_CATGGATTCATAGAGA-1	Dmel30hm	Epithelial non-joint
1653	Male30h_CATGGATTCTCATTTG-1	Dmel30hm	Epithelial non-joint
1654	Male30h_CATGGTAAGGTGCTTT-1	Dmel30hm	Epithelial non-joint
1655	Male30h_CATGGTAAGTCATGGG-1	Dmel30hm	Epithelial non-joint
1656	Male30h_CATGGTACAATGCAAA-1	Dmel30hm	Epithelial non-joint
1657	Male30h_CATGGTAGTCTGCATA-1	Dmel30hm	Epithelial non-joint
1658	Male30h_CATGGTAGTTATCCAG-1	Dmel30hm	Epithelial non-joint
1659	Male30h_CATGGTATCACGGGCT-1	Dmel30hm	Epithelial non-joint
1660	Male30h_CATGGTATCGCCGTGA-1	Dmel30hm	Epithelial non-joint
1661	Male30h_CATGGTATCGGTCAGC-1	Dmel30hm	Epithelial non-joint
1662	Male30h_CATTCATAGGATACCG-1	Dmel30hm	Epithelial non-joint
1663	Male30h_CATTCATAGTAGAGTT-1	Dmel30hm	Epithelial non-joint
1664	Male30h_CATTCATCAGACATCT-1	Dmel30hm	Epithelial non-joint
1665	Male30h_CATTCATGTCCGGACT-1	Dmel30hm	Epithelial non-joint
1666	Male30h_CATTCATGTTGGCTAT-1	Dmel30hm	Epithelial non-joint
1667	Male30h_CATTCATTCGCTCATC-1	Dmel30hm	Epithelial non-joint
1668	Male30h_CATTCATTCTGGGATT-1	Dmel30hm	Epithelial non-joint
1669	Male30h_CATTCATTCTGTTCAT-1	Dmel30hm	Epithelial non-joint
1670	Male30h_CATTCCGAGAATAACC-1	Dmel30hm	Epithelial non-joint
1671	Male30h_CATTCCGAGATGGGCT-1	Dmel30hm	Epithelial non-joint
1672	Male30h_CATTCCGCAAACCGGA-1	Dmel30hm	Epithelial non-joint
1673	Male30h_CATTCCGCACCCGTAG-1	Dmel30hm	Epithelial non-joint
1674	Male30h_CATTCTATCCAGTACA-1	Dmel30hm	Epithelial non-joint
1675	Male30h_CATTCTATCTCCTGAC-1	Dmel30hm	Epithelial non-joint
1676	Male30h_CATTGAGCAATCGTCA-1	Dmel30hm	Epithelial non-joint
1677	Male30h_CATTGAGCAGATCATC-1	Dmel30hm	Epithelial non-joint
1678	Male30h_CATTGAGTCAAGCTGT-1	Dmel30hm	Epithelial non-joint
1679	Male30h_CATTGAGTCATGGAGG-1	Dmel30hm	Epithelial non-joint
1680	Male30h_CATTGAGTCCGCTAGG-1	Dmel30hm	Epithelial non-joint
1681	Male30h_CATTGAGTCGCCTATC-1	Dmel30hm	Epithelial non-joint
1682	Male30h_CATTGAGTCTCGCAGG-1	Dmel30hm	Epithelial non-joint
1683	Male30h_CATTGCCAGCTCTATG-1	Dmel30hm	Epithelial non-joint
1684	Male30h_CATTGCCAGGTTACCT-1	Dmel30hm	Epithelial non-joint
1685	Male30h_CATTGCCCAAGTCCCG-1	Dmel30hm	Epithelial non-joint
1686	Male30h_CATTGCCCAATACCCA-1	Dmel30hm	Epithelial non-joint
1687	Male30h_CATTGCCCACTAACGT-1	Dmel30hm	Epithelial non-joint
1688	Male30h_CATTGCCGTCGATTCA-1	Dmel30hm	Epithelial non-joint
1689	Male30h_CATTGTTAGGCCACCT-1	Dmel30hm	Epithelial non-joint
1690	Male30h_CATTGTTCAAGAGGTC-1	Dmel30hm	Epithelial non-joint
1691	Male30h_CATTGTTGTGGATCAG-1	Dmel30hm	Epithelial non-joint
1692	Male30h_CATTGTTTCCATTGCC-1	Dmel30hm	Epithelial non-joint
1693	Male30h_CATTTCAAGGGATGTC-1	Dmel30hm	Epithelial non-joint
1694	Male30h_CATTTCACACCCTGTT-1	Dmel30hm	Epithelial non-joint
1695	Male30h_CATTTCACAGATCCTA-1	Dmel30hm	Epithelial non-joint
1696	Male30h_CATTTCAGTCCAGTTA-1	Dmel30hm	Epithelial non-joint
1697	Male30h_CATTTCATCGACATAC-1	Dmel30hm	Epithelial non-joint
1698	Male30h_CCAAGCGAGCAAGTCG-1	Dmel30hm	Epithelial non-joint
1699	Male30h_CCAAGCGCAAGATGGC-1	Dmel30hm	Epithelial non-joint
1700	Male30h_CCAAGCGCACGGTAGA-1	Dmel30hm	Epithelial non-joint
1701	Male30h_CCAAGCGCACTACCCT-1	Dmel30hm	Epithelial non-joint
1702	Male30h_CCAAGCGCAGGCGTTC-1	Dmel30hm	Epithelial non-joint
1703	Male30h_CCAAGCGGTGCACAAG-1	Dmel30hm	Epithelial non-joint
1704	Male30h_CCAATGAAGATGGTAT-1	Dmel30hm	Epithelial non-joint
1705	Male30h_CCAATGAAGTCTCTGA-1	Dmel30hm	Epithelial non-joint
1706	Male30h_CCAATGACAACCGTGC-1	Dmel30hm	Epithelial non-joint
1707	Male30h_CCAATGACAGCGAACA-1	Dmel30hm	Epithelial non-joint
1708	Male30h_CCAATGATCTCTGACC-1	Dmel30hm	Epithelial non-joint
1709	Male30h_CCAATGATCTGTTCAT-1	Dmel30hm	Epithelial non-joint
1710	Male30h_CCAATTTAGATGCAGC-1	Dmel30hm	Epithelial non-joint
1711	Male30h_CCAATTTAGTGATAAC-1	Dmel30hm	Epithelial non-joint
1712	Male30h_CCAATTTCAAATGCGG-1	Dmel30hm	Epithelial non-joint
1713	Male30h_CCAATTTCACCGTGGT-1	Dmel30hm	Epithelial non-joint
1714	Male30h_CCAATTTCAGAGGTTG-1	Dmel30hm	Epithelial non-joint
1715	Male30h_CCAATTTCAGCCTACG-1	Dmel30hm	Epithelial non-joint
1716	Male30h_CCAATTTCATCATGAC-1	Dmel30hm	Epithelial non-joint
1717	Male30h_CCAATTTCATTCCTCG-1	Dmel30hm	Epithelial non-joint
1718	Male30h_CCACAAAAGAGCATCG-1	Dmel30hm	Epithelial non-joint
1719	Male30h_CCACAAAAGGGAGTTC-1	Dmel30hm	Epithelial non-joint
1720	Male30h_CCACAAACATCCGGTG-1	Dmel30hm	Epithelial non-joint
1721	Male30h_CCACAAATCGCACGAC-1	Dmel30hm	Epithelial non-joint
1722	Male30h_CCACAAATCTCCGAAA-1	Dmel30hm	Epithelial non-joint
1723	Male30h_CCACACTCACTGGACC-1	Dmel30hm	Epithelial non-joint
1724	Male30h_CCACACTGTCAAAGCG-1	Dmel30hm	Epithelial non-joint
1725	Male30h_CCACACTGTCACAGTT-1	Dmel30hm	Epithelial non-joint
1726	Male30h_CCACACTGTTGCATTG-1	Dmel30hm	Epithelial non-joint
1727	Male30h_CCACACTGTTGCGTAT-1	Dmel30hm	Epithelial non-joint
1728	Male30h_CCACACTTCGCTGACG-1	Dmel30hm	Epithelial non-joint
1729	Male30h_CCACACTTCTTGGGCG-1	Dmel30hm	Epithelial non-joint
1730	Male30h_CCACCATAGGTTATAG-1	Dmel30hm	Epithelial non-joint
1731	Male30h_CCACCATCAGGGAATC-1	Dmel30hm	Epithelial non-joint
1732	Male30h_CCACCATCATCGCTGG-1	Dmel30hm	Epithelial non-joint
1733	Male30h_CCACCATTCCGTGACG-1	Dmel30hm	Epithelial non-joint
1734	Male30h_CCACGAGAGGTACAAT-1	Dmel30hm	Epithelial non-joint
1735	Male30h_CCACGAGGTACACTCA-1	Dmel30hm	Epithelial non-joint
1736	Male30h_CCACGAGGTTGTCATG-1	Dmel30hm	Epithelial non-joint
1737	Male30h_CCACGAGTCCGACGGT-1	Dmel30hm	Epithelial non-joint
1738	Male30h_CCACGAGTCGTGGGTC-1	Dmel30hm	Epithelial non-joint
1739	Male30h_CCACGAGTCTGAGAAA-1	Dmel30hm	Epithelial non-joint
1740	Male30h_CCACGAGTCTGATTCT-1	Dmel30hm	Epithelial non-joint
1741	Male30h_CCACGTTAGGCATCTT-1	Dmel30hm	Epithelial non-joint
1742	Male30h_CCACGTTCAAATAGCA-1	Dmel30hm	Epithelial non-joint
1743	Male30h_CCACGTTGTAGATGTA-1	Dmel30hm	Epithelial non-joint
1744	Male30h_CCACGTTGTGCAGTGA-1	Dmel30hm	Epithelial non-joint
1745	Male30h_CCACGTTTCCAACCAA-1	Dmel30hm	Epithelial non-joint
1746	Male30h_CCACTTGCACGCGCAT-1	Dmel30hm	Epithelial non-joint
1747	Male30h_CCACTTGCATGTCAGT-1	Dmel30hm	Epithelial non-joint
1748	Male30h_CCACTTGTCGCCGAAC-1	Dmel30hm	Epithelial non-joint
1749	Male30h_CCACTTGTCTGGAGAG-1	Dmel30hm	Epithelial non-joint
1750	Male30h_CCATAAGAGAGGTTAT-1	Dmel30hm	Epithelial non-joint
1751	Male30h_CCATAAGAGCCTGTGC-1	Dmel30hm	Epithelial non-joint
1752	Male30h_CCATAAGAGCGCGTTC-1	Dmel30hm	Epithelial non-joint
1753	Male30h_CCATAAGAGGGCATGT-1	Dmel30hm	Epithelial non-joint
1754	Male30h_CCATAAGCAATCGAAA-1	Dmel30hm	Epithelial non-joint
1755	Male30h_CCATAAGGTCTCAGGC-1	Dmel30hm	Epithelial non-joint
1756	Male30h_CCATAAGGTGGGAGAG-1	Dmel30hm	Epithelial non-joint
1757	Male30h_CCATAAGGTTCGTACA-1	Dmel30hm	Epithelial non-joint
1758	Male30h_CCATAAGTCAAGTCTG-1	Dmel30hm	Epithelial non-joint
1759	Male30h_CCATAAGTCGTAGGAG-1	Dmel30hm	Epithelial non-joint
1760	Male30h_CCATAAGTCTACCAGA-1	Dmel30hm	Epithelial non-joint
1761	Male30h_CCATCACAGAGCTTTC-1	Dmel30hm	Epithelial non-joint
1762	Male30h_CCATCACAGGTGCTTT-1	Dmel30hm	Epithelial non-joint
1763	Male30h_CCATCACAGTAGGCCA-1	Dmel30hm	Epithelial non-joint
1764	Male30h_CCATCACAGTGCTCAT-1	Dmel30hm	Epithelial non-joint
1765	Male30h_CCATCACCACTTGTGA-1	Dmel30hm	Epithelial non-joint
1766	Male30h_CCATCACCAGTAGAAT-1	Dmel30hm	Epithelial non-joint
1767	Male30h_CCATCACCATCTTCGC-1	Dmel30hm	Epithelial non-joint
1768	Male30h_CCATCACGTCAGTCTA-1	Dmel30hm	Epithelial non-joint
1769	Male30h_CCATCACTCGGCCAAC-1	Dmel30hm	Epithelial non-joint
1770	Male30h_CCCAACTCAGCTATTG-1	Dmel30hm	Epithelial non-joint
1771	Male30h_CCCAACTGTTGTTGTG-1	Dmel30hm	Epithelial non-joint
1772	Male30h_CCCAACTTCAGACCGC-1	Dmel30hm	Epithelial non-joint
1773	Male30h_CCCAACTTCCGAAATC-1	Dmel30hm	Epithelial non-joint
1774	Male30h_CCCAACTTCGTGTCAA-1	Dmel30hm	Epithelial non-joint
1775	Male30h_CCCATTGCATGGTGGA-1	Dmel30hm	Epithelial non-joint
1776	Male30h_CCCATTGGTGTGAGCA-1	Dmel30hm	Epithelial non-joint
1777	Male30h_CCCATTGTCACTGTTT-1	Dmel30hm	Epithelial non-joint
1778	Male30h_CCCATTGTCTTTCTAG-1	Dmel30hm	Epithelial non-joint
1779	Male30h_CCCGAAGGTGTATTGC-1	Dmel30hm	Epithelial non-joint
1780	Male30h_CCCGAAGGTTCTAACG-1	Dmel30hm	Epithelial non-joint
1781	Male30h_CCCGAAGGTTTAGTCG-1	Dmel30hm	Epithelial non-joint
1782	Male30h_CCCGAAGTCGCCTAGG-1	Dmel30hm	Epithelial non-joint
1783	Male30h_CCCGGAAAGCAACTTC-1	Dmel30hm	Epithelial non-joint
1784	Male30h_CCCGGAAAGTCACTAC-1	Dmel30hm	Epithelial non-joint
1785	Male30h_CCCGGAAGTCTTCTAT-1	Dmel30hm	Epithelial non-joint
1786	Male30h_CCCTAACAGATTTGCC-1	Dmel30hm	Epithelial non-joint
1787	Male30h_CCCTAACAGCACTCGC-1	Dmel30hm	Epithelial non-joint
1788	Male30h_CCCTAACAGTTAGAAC-1	Dmel30hm	Epithelial non-joint
1789	Male30h_CCCTAACCACCGTCTT-1	Dmel30hm	Epithelial non-joint
1790	Male30h_CCCTAACCAGAGATGC-1	Dmel30hm	Epithelial non-joint
1791	Male30h_CCCTAACTCCCAGGCA-1	Dmel30hm	Epithelial non-joint
1792	Male30h_CCCTAACTCTTCCTAA-1	Dmel30hm	Epithelial non-joint
1793	Male30h_CCCTCAAGTACGATTC-1	Dmel30hm	Epithelial non-joint
1794	Male30h_CCCTCAATCCATACTT-1	Dmel30hm	Epithelial non-joint
1795	Male30h_CCCTCAATCTAGATCG-1	Dmel30hm	Epithelial non-joint
1796	Male30h_CCCTCTCCACCCGTAG-1	Dmel30hm	Epithelial non-joint
1797	Male30h_CCCTGATAGAGCCCAA-1	Dmel30hm	Epithelial non-joint
1798	Male30h_CCCTGATAGCAAGCCA-1	Dmel30hm	Epithelial non-joint
1799	Male30h_CCCTGATAGCACGATG-1	Dmel30hm	Epithelial non-joint
1800	Male30h_CCCTGATGTCGTTTCC-1	Dmel30hm	Epithelial non-joint
1801	Male30h_CCCTGATTCGTGGCGT-1	Dmel30hm	Epithelial non-joint
1802	Male30h_CCCTGATTCTTCCCAG-1	Dmel30hm	Epithelial non-joint
1803	Male30h_CCCTTAGAGATGATTG-1	Dmel30hm	Epithelial non-joint
1804	Male30h_CCCTTAGCAAAGGCTG-1	Dmel30hm	Epithelial non-joint
1805	Male30h_CCCTTAGGTATCCTTT-1	Dmel30hm	Epithelial non-joint
1806	Male30h_CCCTTAGGTTGGAGGT-1	Dmel30hm	Epithelial non-joint
1807	Male30h_CCCTTAGTCATGTCAG-1	Dmel30hm	Epithelial non-joint
1808	Male30h_CCCTTAGTCTATTCGT-1	Dmel30hm	Epithelial non-joint
1809	Male30h_CCGAACGAGAGGACTC-1	Dmel30hm	Epithelial non-joint
1810	Male30h_CCGAACGAGTATGACA-1	Dmel30hm	Epithelial non-joint
1811	Male30h_CCGAACGAGTCCCAAT-1	Dmel30hm	Epithelial non-joint
1812	Male30h_CCGAACGAGTGGAAAG-1	Dmel30hm	Epithelial non-joint
1813	Male30h_CCGAACGCACAGTCAT-1	Dmel30hm	Epithelial non-joint
1814	Male30h_CCGAACGCACCCTTGT-1	Dmel30hm	Epithelial non-joint
1815	Male30h_CCGAACGCAGACTCTA-1	Dmel30hm	Epithelial non-joint
1816	Male30h_CCGAACGCAGGAGGTT-1	Dmel30hm	Epithelial non-joint
1817	Male30h_CCGAACGGTTTACGTG-1	Dmel30hm	Epithelial non-joint
1818	Male30h_CCGATCTAGATAGGGA-1	Dmel30hm	Epithelial non-joint
1819	Male30h_CCGATCTCACTCTGCT-1	Dmel30hm	Epithelial non-joint
1820	Male30h_CCGATCTGTAAGGTCG-1	Dmel30hm	Epithelial non-joint
1821	Male30h_CCGATCTTCAGTAGGG-1	Dmel30hm	Epithelial non-joint
1822	Male30h_CCGATGGAGAGTGTGC-1	Dmel30hm	Epithelial non-joint
1823	Male30h_CCGATGGAGTATAACG-1	Dmel30hm	Epithelial non-joint
1824	Male30h_CCGATGGCACAAATGA-1	Dmel30hm	Epithelial non-joint
1825	Male30h_CCGATGGCACAAGTGG-1	Dmel30hm	Epithelial non-joint
1826	Male30h_CCGATGGGTAACTAAG-1	Dmel30hm	Epithelial non-joint
1827	Male30h_CCGCAAGCAGCTCTGG-1	Dmel30hm	Epithelial non-joint
1828	Male30h_CCGCAAGTCATTGTTC-1	Dmel30hm	Epithelial non-joint
1829	Male30h_CCGCAAGTCCTAGCTC-1	Dmel30hm	Epithelial non-joint
1830	Male30h_CCGCAAGTCGCACGGT-1	Dmel30hm	Epithelial non-joint
1831	Male30h_CCGCAAGTCTCTCAAT-1	Dmel30hm	Epithelial non-joint
1832	Male30h_CCGGACACAAGTGGCA-1	Dmel30hm	Epithelial non-joint
1833	Male30h_CCGGACACACTCCGGA-1	Dmel30hm	Epithelial non-joint
1834	Male30h_CCGGACAGTAGCACGA-1	Dmel30hm	Epithelial non-joint
1835	Male30h_CCGGACAGTCCTTGTC-1	Dmel30hm	Epithelial non-joint
1836	Male30h_CCGGACATCCCAACTC-1	Dmel30hm	Epithelial non-joint
1837	Male30h_CCGGACATCCCGATCT-1	Dmel30hm	Epithelial non-joint
1838	Male30h_CCGGGTAAGAGTCGAC-1	Dmel30hm	Epithelial non-joint
1839	Male30h_CCGGGTAAGGGTATAT-1	Dmel30hm	Epithelial non-joint
1840	Male30h_CCGGGTAGTAACGATA-1	Dmel30hm	Epithelial non-joint
1841	Male30h_CCGGGTAGTCAATGGG-1	Dmel30hm	Epithelial non-joint
1842	Male30h_CCGGGTAGTGAGCTCC-1	Dmel30hm	Epithelial non-joint
1843	Male30h_CCGGGTAGTTTGAAAG-1	Dmel30hm	Epithelial non-joint
1844	Male30h_CCGGGTATCATAGAGA-1	Dmel30hm	Epithelial non-joint
1845	Male30h_CCGGGTATCGACGAGA-1	Dmel30hm	Epithelial non-joint
1846	Male30h_CCGGTAGAGAAACTCA-1	Dmel30hm	Epithelial non-joint
1847	Male30h_CCGGTAGAGTAATTGG-1	Dmel30hm	Epithelial non-joint
1848	Male30h_CCGGTAGAGTCACACT-1	Dmel30hm	Epithelial non-joint
1849	Male30h_CCGGTAGCATGCTGCG-1	Dmel30hm	Epithelial non-joint
1850	Male30h_CCGGTAGTCGAGTTGT-1	Dmel30hm	Epithelial non-joint
1851	Male30h_CCGGTGACAGTGCCTG-1	Dmel30hm	Epithelial non-joint
1852	Male30h_CCGGTGACATGTGGTT-1	Dmel30hm	Epithelial non-joint
1853	Male30h_CCGGTGATCGGCCAAC-1	Dmel30hm	Epithelial non-joint
1854	Male30h_CCGTAGGAGACTGAGC-1	Dmel30hm	Epithelial non-joint
1855	Male30h_CCGTAGGAGATGGTAT-1	Dmel30hm	Epithelial non-joint
1856	Male30h_CCGTAGGCACATTACG-1	Dmel30hm	Epithelial non-joint
1857	Male30h_CCGTAGGCATCGGAAG-1	Dmel30hm	Epithelial non-joint
1858	Male30h_CCGTAGGGTCGCACAC-1	Dmel30hm	Epithelial non-joint
1859	Male30h_CCGTAGGGTTTGGAGG-1	Dmel30hm	Epithelial non-joint
1860	Male30h_CCGTAGGTCAGACCCG-1	Dmel30hm	Epithelial non-joint
1861	Male30h_CCGTAGGTCCTCGATC-1	Dmel30hm	Epithelial non-joint
1862	Male30h_CCGTAGGTCGTTCCCA-1	Dmel30hm	Epithelial non-joint
1863	Male30h_CCGTGAGAGTTGGAGC-1	Dmel30hm	Epithelial non-joint
1864	Male30h_CCGTGAGCAATCTCGA-1	Dmel30hm	Epithelial non-joint
1865	Male30h_CCGTGAGCAGATCACT-1	Dmel30hm	Epithelial non-joint
1866	Male30h_CCGTGAGCAGCCTACG-1	Dmel30hm	Epithelial non-joint
1867	Male30h_CCGTGAGGTTAAGACA-1	Dmel30hm	Epithelial non-joint
1868	Male30h_CCGTTCAAGCATATGA-1	Dmel30hm	Epithelial non-joint
1869	Male30h_CCGTTCACAGACAATA-1	Dmel30hm	Epithelial non-joint
1870	Male30h_CCGTTCACATGCCGAC-1	Dmel30hm	Epithelial non-joint
1871	Male30h_CCGTTCAGTACACGTT-1	Dmel30hm	Epithelial non-joint
1872	Male30h_CCTAACCAGCGACTGA-1	Dmel30hm	Epithelial non-joint
1873	Male30h_CCTAACCCATTACGGT-1	Dmel30hm	Epithelial non-joint
1874	Male30h_CCTAACCTCTGCTTAT-1	Dmel30hm	Epithelial non-joint
1875	Male30h_CCTAAGAAGAGCCGAT-1	Dmel30hm	Epithelial non-joint
1876	Male30h_CCTAAGAAGATACAGT-1	Dmel30hm	Epithelial non-joint
1877	Male30h_CCTAAGAAGCAAGCCA-1	Dmel30hm	Epithelial non-joint
1878	Male30h_CCTAAGAAGGGTTGCA-1	Dmel30hm	Epithelial non-joint
1879	Male30h_CCTAAGACAGCTCGGT-1	Dmel30hm	Epithelial non-joint
1880	Male30h_CCTAAGACATCACGGC-1	Dmel30hm	Epithelial non-joint
1881	Male30h_CCTAAGAGTACACGTT-1	Dmel30hm	Epithelial non-joint
1882	Male30h_CCTAAGAGTCCTACAA-1	Dmel30hm	Epithelial non-joint
1883	Male30h_CCTACGTAGACAGCGT-1	Dmel30hm	Epithelial non-joint
1884	Male30h_CCTACGTAGGATTCAA-1	Dmel30hm	Epithelial non-joint
1885	Male30h_CCTACGTGTGAGACGT-1	Dmel30hm	Epithelial non-joint
1886	Male30h_CCTACGTTCAAGTGTC-1	Dmel30hm	Epithelial non-joint
1887	Male30h_CCTACGTTCACGAACT-1	Dmel30hm	Epithelial non-joint
1888	Male30h_CCTACGTTCATTCTTG-1	Dmel30hm	Epithelial non-joint
1889	Male30h_CCTATCGCACTTCATT-1	Dmel30hm	Epithelial non-joint
1890	Male30h_CCTATCGCAGTTGTCA-1	Dmel30hm	Epithelial non-joint
1891	Male30h_CCTATCGCATCCTGTC-1	Dmel30hm	Epithelial non-joint
1892	Male30h_CCTCAACCAAATGGAT-1	Dmel30hm	Epithelial non-joint
1893	Male30h_CCTCAACCACCTCTGT-1	Dmel30hm	Epithelial non-joint
1894	Male30h_CCTCAACCATTCCTAT-1	Dmel30hm	Epithelial non-joint
1895	Male30h_CCTCAACGTGGTAATA-1	Dmel30hm	Epithelial non-joint
1896	Male30h_CCTCAACTCTAGACCA-1	Dmel30hm	Epithelial non-joint
1897	Male30h_CCTCACACACGGATCC-1	Dmel30hm	Epithelial non-joint
1898	Male30h_CCTCACAGTAACATGA-1	Dmel30hm	Epithelial non-joint
1899	Male30h_CCTCACAGTATCCCAA-1	Dmel30hm	Epithelial non-joint
1900	Male30h_CCTCACAGTGACTATC-1	Dmel30hm	Epithelial non-joint
1901	Male30h_CCTCACAGTGGGATTG-1	Dmel30hm	Epithelial non-joint
1902	Male30h_CCTCAGTCACCGGAAA-1	Dmel30hm	Epithelial non-joint
1903	Male30h_CCTCAGTTCCGCACGA-1	Dmel30hm	Epithelial non-joint
1904	Male30h_CCTCAGTTCGACGACC-1	Dmel30hm	Epithelial non-joint
1905	Male30h_CCTCAGTTCGTTATCT-1	Dmel30hm	Epithelial non-joint
1906	Male30h_CCTCATGGTATCCCTC-1	Dmel30hm	Epithelial non-joint
1907	Male30h_CCTCATGTCTGTGCTC-1	Dmel30hm	Epithelial non-joint
1908	Male30h_CCTCCAAAGTGCCTCG-1	Dmel30hm	Epithelial non-joint
1909	Male30h_CCTCCAACACCTCGTT-1	Dmel30hm	Epithelial non-joint
1910	Male30h_CCTCCAACATTGCTTT-1	Dmel30hm	Epithelial non-joint
1911	Male30h_CCTCCAAGTGAACTAA-1	Dmel30hm	Epithelial non-joint
1912	Male30h_CCTCCAATCACTGGGC-1	Dmel30hm	Epithelial non-joint
1913	Male30h_CCTCCAATCGTGTCAA-1	Dmel30hm	Epithelial non-joint
1914	Male30h_CCTCCTCAGGATTCCT-1	Dmel30hm	Epithelial non-joint
1915	Male30h_CCTCCTCCAACAAAGT-1	Dmel30hm	Epithelial non-joint
1916	Male30h_CCTCCTCCATTGAGGG-1	Dmel30hm	Epithelial non-joint
1917	Male30h_CCTCTAGAGCGTTAGG-1	Dmel30hm	Epithelial non-joint
1918	Male30h_CCTCTAGGTAGTCCTA-1	Dmel30hm	Epithelial non-joint
1919	Male30h_CCTCTAGTCAGATTGC-1	Dmel30hm	Epithelial non-joint
1920	Male30h_CCTCTAGTCATGGCCG-1	Dmel30hm	Epithelial non-joint
1921	Male30h_CCTCTAGTCCCATTTA-1	Dmel30hm	Epithelial non-joint
1922	Male30h_CCTCTCCAGCTAAACA-1	Dmel30hm	Epithelial non-joint
1923	Male30h_CCTCTCCCAAGAGTGC-1	Dmel30hm	Epithelial non-joint
1924	Male30h_CCTCTCCGTCCACTTC-1	Dmel30hm	Epithelial non-joint
1925	Male30h_CCTGCATAGTGAATAC-1	Dmel30hm	Epithelial non-joint
1926	Male30h_CCTGCATAGTTCATGC-1	Dmel30hm	Epithelial non-joint
1927	Male30h_CCTGCATCACGAAGAC-1	Dmel30hm	Epithelial non-joint
1928	Male30h_CCTGCATCAGCTTCGG-1	Dmel30hm	Epithelial non-joint
1929	Male30h_CCTGCATGTAAGATCA-1	Dmel30hm	Epithelial non-joint
1930	Male30h_CCTGCATGTACTCGAT-1	Dmel30hm	Epithelial non-joint
1931	Male30h_CCTGCATGTGCAACAG-1	Dmel30hm	Epithelial non-joint
1932	Male30h_CCTGCATTCAACCCGG-1	Dmel30hm	Epithelial non-joint
1933	Male30h_CCTGCATTCATTGAGC-1	Dmel30hm	Epithelial non-joint
1934	Male30h_CCTGCATTCCGGGACT-1	Dmel30hm	Epithelial non-joint
1935	Male30h_CCTGTTGAGACAACAT-1	Dmel30hm	Epithelial non-joint
1936	Male30h_CCTGTTGAGAGGTCGT-1	Dmel30hm	Epithelial non-joint
1937	Male30h_CCTGTTGAGGATCATA-1	Dmel30hm	Epithelial non-joint
1938	Male30h_CCTGTTGTCATCACCC-1	Dmel30hm	Epithelial non-joint
1939	Male30h_CCTGTTGTCCACACAA-1	Dmel30hm	Epithelial non-joint
1940	Male30h_CCTGTTGTCTACGGGC-1	Dmel30hm	Epithelial non-joint
1941	Male30h_CCTGTTGTCTCTAAGG-1	Dmel30hm	Epithelial non-joint
1942	Male30h_CCTTCAGAGACCAAGC-1	Dmel30hm	Epithelial non-joint
1943	Male30h_CCTTCAGAGCGCCCAT-1	Dmel30hm	Epithelial non-joint
1944	Male30h_CCTTCAGCAGTTTGGT-1	Dmel30hm	Epithelial non-joint
1945	Male30h_CCTTCAGCATCGAAGG-1	Dmel30hm	Epithelial non-joint
1946	Male30h_CCTTCAGCATGAATCC-1	Dmel30hm	Epithelial non-joint
1947	Male30h_CCTTCAGGTCACAATC-1	Dmel30hm	Epithelial non-joint
1948	Male30h_CCTTCAGGTGGGAGAG-1	Dmel30hm	Epithelial non-joint
1949	Male30h_CCTTCAGTCCATCTAT-1	Dmel30hm	Epithelial non-joint
1950	Male30h_CCTTCAGTCTTGAACG-1	Dmel30hm	Epithelial non-joint
1951	Male30h_CCTTGTGAGACATACA-1	Dmel30hm	Epithelial non-joint
1952	Male30h_CCTTGTGGTAGGGAGG-1	Dmel30hm	Epithelial non-joint
1953	Male30h_CCTTGTGGTCGTTTCC-1	Dmel30hm	Epithelial non-joint
1954	Male30h_CCTTGTGGTTTGTTGG-1	Dmel30hm	Epithelial non-joint
1955	Male30h_CCTTTGGAGCTCAGAG-1	Dmel30hm	Epithelial non-joint
1956	Male30h_CCTTTGGAGGAAGTGA-1	Dmel30hm	Epithelial non-joint
1957	Male30h_CCTTTGGCAAGGTCGA-1	Dmel30hm	Epithelial non-joint
1958	Male30h_CCTTTGGCACAATGAA-1	Dmel30hm	Epithelial non-joint
1959	Male30h_CCTTTGGCACTTCAGA-1	Dmel30hm	Epithelial non-joint
1960	Male30h_CCTTTGGCAGCCGTTG-1	Dmel30hm	Epithelial non-joint
1961	Male30h_CCTTTGGTCTCAATCT-1	Dmel30hm	Epithelial non-joint
1962	Male30h_CGAAGGAAGATAACGT-1	Dmel30hm	Epithelial non-joint
1963	Male30h_CGAAGGACACTCGATA-1	Dmel30hm	Epithelial non-joint
1964	Male30h_CGAAGGACAGGATCTT-1	Dmel30hm	Epithelial non-joint
1965	Male30h_CGAAGGAGTATGACAA-1	Dmel30hm	Epithelial non-joint
1966	Male30h_CGAAGGAGTCGTCGGT-1	Dmel30hm	Epithelial non-joint
1967	Male30h_CGAAGGAGTGAATGTA-1	Dmel30hm	Epithelial non-joint
1968	Male30h_CGAAGGATCAGTCATG-1	Dmel30hm	Epithelial non-joint
1969	Male30h_CGAAGGATCCGTGCGA-1	Dmel30hm	Epithelial non-joint
1970	Male30h_CGAAGGATCGAAGCAG-1	Dmel30hm	Epithelial non-joint
1971	Male30h_CGAAGGATCGAGGCAA-1	Dmel30hm	Epithelial non-joint
1972	Male30h_CGAAGGATCTCACTCG-1	Dmel30hm	Epithelial non-joint
1973	Male30h_CGAAGTTAGACCAAGC-1	Dmel30hm	Epithelial non-joint
1974	Male30h_CGAAGTTAGCAGTACG-1	Dmel30hm	Epithelial non-joint
1975	Male30h_CGAAGTTAGGTAGATT-1	Dmel30hm	Epithelial non-joint
1976	Male30h_CGAAGTTCAAGCTGTT-1	Dmel30hm	Epithelial non-joint
1977	Male30h_CGAAGTTGTGCCTATA-1	Dmel30hm	Epithelial non-joint
1978	Male30h_CGAAGTTTCCCTCGAT-1	Dmel30hm	Epithelial non-joint
1979	Male30h_CGAAGTTTCGTCGGGT-1	Dmel30hm	Epithelial non-joint
1980	Male30h_CGAATTGAGGCTCACC-1	Dmel30hm	Epithelial non-joint
1981	Male30h_CGAATTGCAGGACTTT-1	Dmel30hm	Epithelial non-joint
1982	Male30h_CGAATTGCATTGCTGA-1	Dmel30hm	Epithelial non-joint
1983	Male30h_CGAATTGGTTAGTCGT-1	Dmel30hm	Epithelial non-joint
1984	Male30h_CGACAGCAGACTCCGC-1	Dmel30hm	Epithelial non-joint
1985	Male30h_CGACAGCAGACTTCAC-1	Dmel30hm	Epithelial non-joint
1986	Male30h_CGACAGCAGCGCACAA-1	Dmel30hm	Epithelial non-joint
1987	Male30h_CGACAGCCACGTACTA-1	Dmel30hm	Epithelial non-joint
1988	Male30h_CGACAGCTCAAGCCAT-1	Dmel30hm	Epithelial non-joint
1989	Male30h_CGACAGCTCATTCTTG-1	Dmel30hm	Epithelial non-joint
1990	Male30h_CGACAGCTCGGACTTA-1	Dmel30hm	Epithelial non-joint
1991	Male30h_CGACAGCTCTGGGCCA-1	Dmel30hm	Epithelial non-joint
1992	Male30h_CGAGAAGAGGCATCTT-1	Dmel30hm	Epithelial non-joint
1993	Male30h_CGAGAAGAGTCTGGTT-1	Dmel30hm	Epithelial non-joint
1994	Male30h_CGAGAAGCAGTTCACA-1	Dmel30hm	Epithelial non-joint
1995	Male30h_CGAGGAAAGGAAGTAG-1	Dmel30hm	Epithelial non-joint
1996	Male30h_CGAGGAAAGTATAGAC-1	Dmel30hm	Epithelial non-joint
1997	Male30h_CGAGGAAAGTCCCGGT-1	Dmel30hm	Epithelial non-joint
1998	Male30h_CGAGGAACAAACGGCA-1	Dmel30hm	Epithelial non-joint
1999	Male30h_CGAGGAACACGCTGAC-1	Dmel30hm	Epithelial non-joint
[truncated: 16,281 more rows]
