# Supplementary material for: A single-cell atlas of the sexually dimorphic Drosophila foreleg and its sensory organs during development
Source: PLoS Biol. 2023 Jun 28;21(6):e3002148. doi: 10.1371/journal.pbio.3002148 (PMC10335707; doi:10.1371/journal.pbio.3002148)
Supplement: S2 Data — (CSV) [file pbio.3002148.s020.csv]

	barcodes	orig.ident	Class
1	Male30h_AAACCCAAGCAAGCCA-1	Dmel30hm	Non-sensory
2	Male30h_AAACGAACACTTTAGG-1	Dmel30hm	Non-sensory
3	Male30h_AAACGAAGTGTAGTGG-1	Dmel30hm	Non-sensory
4	Male30h_AAAGAACTCATGCCCT-1	Dmel30hm	Non-sensory
5	Male30h_AAAGGTACAGCACAGA-1	Dmel30hm	Non-sensory
6	Male30h_AAAGTGAAGTGATCGG-1	Dmel30hm	Non-sensory
7	Male30h_AACAAAGCAGTAACAA-1	Dmel30hm	Non-sensory
8	Male30h_AACAACCGTATGTCAC-1	Dmel30hm	Non-sensory
9	Male30h_AACAACCGTTAGAAGT-1	Dmel30hm	Non-sensory
10	Male30h_AACAAGAAGCCGATTT-1	Dmel30hm	Non-sensory
11	Male30h_AACAAGACACGCTGAC-1	Dmel30hm	Non-sensory
12	Male30h_AACACACCATCTCATT-1	Dmel30hm	Non-sensory
13	Male30h_AACAGGGAGTCGGGAT-1	Dmel30hm	Non-sensory
14	Male30h_AACAGGGCAGGATGAC-1	Dmel30hm	Non-sensory
15	Male30h_AACAGGGGTTCAGTAC-1	Dmel30hm	Non-sensory
16	Male30h_AACCAACTCTTCTTCC-1	Dmel30hm	Non-sensory
17	Male30h_AACCACAAGTCTCGTA-1	Dmel30hm	Non-sensory
18	Male30h_AACCATGGTATGAGCG-1	Dmel30hm	Non-sensory
19	Male30h_AACCTTTGTGCTCCGA-1	Dmel30hm	Non-sensory
20	Male30h_AACCTTTGTTTGGCTA-1	Dmel30hm	Non-sensory
21	Male30h_AACGAAAAGCTAAACA-1	Dmel30hm	Non-sensory
22	Male30h_AACGGGAGTGCAATGG-1	Dmel30hm	Non-sensory
23	Male30h_AACTTCTCAATTCACG-1	Dmel30hm	Non-sensory
24	Male30h_AACTTCTTCGAACACT-1	Dmel30hm	Non-sensory
25	Male30h_AAGAACAAGGTAACTA-1	Dmel30hm	Non-sensory
26	Male30h_AAGAACACAACTTGCA-1	Dmel30hm	Non-sensory
27	Male30h_AAGAACACACGTAACT-1	Dmel30hm	Non-sensory
28	Male30h_AAGAACATCTTTCAGT-1	Dmel30hm	Non-sensory
29	Male30h_AAGACAACAGACAAAT-1	Dmel30hm	Non-sensory
30	Male30h_AAGACAAGTCAGGTAG-1	Dmel30hm	Non-sensory
31	Male30h_AAGACTCAGCTCATAC-1	Dmel30hm	Non-sensory
32	Male30h_AAGCATCCAAGTGGCA-1	Dmel30hm	Non-sensory
33	Male30h_AAGCATCTCGTACACA-1	Dmel30hm	Non-sensory
34	Male30h_AAGCGAGGTAGACGTG-1	Dmel30hm	Non-sensory
35	Male30h_AAGCGTTCAAGTGCTT-1	Dmel30hm	Non-sensory
36	Male30h_AAGCGTTTCGGTAACT-1	Dmel30hm	Non-sensory
37	Male30h_AAGCGTTTCGTGTGAT-1	Dmel30hm	Non-sensory
38	Male30h_AAGGAATTCAGGAGAC-1	Dmel30hm	Non-sensory
39	Male30h_AAGGTAAAGACTCCGC-1	Dmel30hm	Non-sensory
40	Male30h_AAGGTAAAGCGTGAAC-1	Dmel30hm	Non-sensory
41	Male30h_AAGTACCAGAGCTTTC-1	Dmel30hm	Non-sensory
42	Male30h_AAGTACCAGGAGTCTG-1	Dmel30hm	Non-sensory
43	Male30h_AAGTACCCACACTTAG-1	Dmel30hm	Non-sensory
44	Male30h_AAGTGAAAGACAGCTG-1	Dmel30hm	Non-sensory
45	Male30h_AATAGAGGTGACTCGC-1	Dmel30hm	Non-sensory
46	Male30h_AATAGAGTCGCAATGT-1	Dmel30hm	Non-sensory
47	Male30h_AATCACGAGGTCGACA-1	Dmel30hm	Non-sensory
48	Male30h_AATCGACAGTAGACCG-1	Dmel30hm	Non-sensory
49	Male30h_AATCGTGCATCAGTGT-1	Dmel30hm	Non-sensory
50	Male30h_AATCGTGGTGTGAGCA-1	Dmel30hm	Non-sensory
51	Male30h_AATGAAGAGCCTTTGA-1	Dmel30hm	Non-sensory
52	Male30h_AATGAAGAGTGTTGAA-1	Dmel30hm	Non-sensory
53	Male30h_AATGGAAGTATGCGGA-1	Dmel30hm	Non-sensory
54	Male30h_AATGGCTGTCCAGCAC-1	Dmel30hm	Non-sensory
55	Male30h_AATTCCTAGTTTGTCG-1	Dmel30hm	Non-sensory
56	Male30h_AATTCCTCAGGGACTA-1	Dmel30hm	Non-sensory
57	Male30h_AATTTCCAGATGGTAT-1	Dmel30hm	Non-sensory
58	Male30h_AATTTCCGTCTTCATT-1	Dmel30hm	Non-sensory
59	Male30h_ACAAAGAAGCTGCCAC-1	Dmel30hm	Non-sensory
60	Male30h_ACAACCATCTGGGCGT-1	Dmel30hm	Non-sensory
61	Male30h_ACACAGTGTTTACCAG-1	Dmel30hm	Non-sensory
62	Male30h_ACACCAACACCAGGTC-1	Dmel30hm	Non-sensory
63	Male30h_ACACGCGCACTGAATC-1	Dmel30hm	Non-sensory
64	Male30h_ACACTGATCCATCGTC-1	Dmel30hm	Non-sensory
65	Male30h_ACAGGGAGTGGCCACT-1	Dmel30hm	Non-sensory
66	Male30h_ACATCGAAGAGCATTA-1	Dmel30hm	Non-sensory
67	Male30h_ACCAAACTCAAATGCC-1	Dmel30hm	Non-sensory
68	Male30h_ACCACAAAGGCCTGCT-1	Dmel30hm	Non-sensory
69	Male30h_ACCATTTAGCCGATTT-1	Dmel30hm	Non-sensory
70	Male30h_ACCCAAATCAGACAAA-1	Dmel30hm	Non-sensory
71	Male30h_ACCCTCACAGAAGTGC-1	Dmel30hm	Non-sensory
72	Male30h_ACCCTTGAGCTCGGCT-1	Dmel30hm	Non-sensory
73	Male30h_ACCGTTCCAGGGAGAG-1	Dmel30hm	Non-sensory
74	Male30h_ACCTACCAGAATAGTC-1	Dmel30hm	Non-sensory
75	Male30h_ACCTACCCATAATCCG-1	Dmel30hm	Non-sensory
76	Male30h_ACCTACCTCCGTTGGG-1	Dmel30hm	Non-sensory
77	Male30h_ACCTGAATCTGCATGA-1	Dmel30hm	Non-sensory
78	Male30h_ACCTGTCTCACCACAA-1	Dmel30hm	Non-sensory
79	Male30h_ACGATGTGTTCGGCGT-1	Dmel30hm	Non-sensory
80	Male30h_ACGATGTGTTGGTGTT-1	Dmel30hm	Non-sensory
81	Male30h_ACGGAAGTCGCATAGT-1	Dmel30hm	Non-sensory
82	Male30h_ACGGGTCAGGATTACA-1	Dmel30hm	Non-sensory
83	Male30h_ACGGGTCAGTAGGGTC-1	Dmel30hm	Non-sensory
84	Male30h_ACGGGTCCACTAAACC-1	Dmel30hm	Non-sensory
85	Male30h_ACGGGTCGTGCGCTCA-1	Dmel30hm	Non-sensory
86	Male30h_ACGTAACAGGGACCAT-1	Dmel30hm	Non-sensory
87	Male30h_ACGTAACGTAAGAACT-1	Dmel30hm	Non-sensory
88	Male30h_ACGTAACGTGATATAG-1	Dmel30hm	Non-sensory
89	Male30h_ACGTACACAATTGCCA-1	Dmel30hm	Non-sensory
90	Male30h_ACGTTCCAGAGCACTG-1	Dmel30hm	Non-sensory
91	Male30h_ACGTTCCCAAGCAGGT-1	Dmel30hm	Non-sensory
92	Male30h_ACGTTCCTCGTCTACC-1	Dmel30hm	Non-sensory
93	Male30h_ACTATCTAGTCCCGGT-1	Dmel30hm	Non-sensory
94	Male30h_ACTATCTCAACATACC-1	Dmel30hm	Non-sensory
95	Male30h_ACTATCTTCTCGCCTA-1	Dmel30hm	Non-sensory
96	Male30h_ACTATCTTCTGGACTA-1	Dmel30hm	Non-sensory
97	Male30h_ACTATGGAGGTGGGTT-1	Dmel30hm	Non-sensory
98	Male30h_ACTATTCAGGTGCGAT-1	Dmel30hm	Non-sensory
99	Male30h_ACTATTCTCCGTGTGG-1	Dmel30hm	Non-sensory
100	Male30h_ACTCCCAAGCCAGTAG-1	Dmel30hm	Non-sensory
101	Male30h_ACTCCCAAGCTTAAGA-1	Dmel30hm	Non-sensory
102	Male30h_ACTCCCAGTACGACTT-1	Dmel30hm	Non-sensory
103	Male30h_ACTCCCATCCACCCTA-1	Dmel30hm	Non-sensory
104	Male30h_ACTCTCGTCATGAGGG-1	Dmel30hm	Non-sensory
105	Male30h_ACTCTCGTCTACCACC-1	Dmel30hm	Non-sensory
106	Male30h_ACTTAGGAGCGTCAAG-1	Dmel30hm	Non-sensory
107	Male30h_ACTTAGGCAGATCATC-1	Dmel30hm	Non-sensory
108	Male30h_ACTTAGGGTAGGTTTC-1	Dmel30hm	Non-sensory
109	Male30h_ACTTATCGTTGCCATA-1	Dmel30hm	Non-sensory
110	Male30h_ACTTCCGGTTTGCCGG-1	Dmel30hm	Non-sensory
111	Male30h_ACTTCCGTCTCCCATG-1	Dmel30hm	Non-sensory
112	Male30h_ACTTTCACATAATGAG-1	Dmel30hm	Non-sensory
113	Male30h_ACTTTCAGTGTAACGG-1	Dmel30hm	Non-sensory
114	Male30h_ACTTTCATCATATGGC-1	Dmel30hm	Non-sensory
115	Male30h_AGAACAAGTCTCCTGT-1	Dmel30hm	Non-sensory
116	Male30h_AGAACAAGTCTGTGTA-1	Dmel30hm	Non-sensory
117	Male30h_AGAACAAGTGACACGA-1	Dmel30hm	Non-sensory
118	Male30h_AGAACCTCAGCGTTTA-1	Dmel30hm	Non-sensory
119	Male30h_AGAACCTGTCTCAAGT-1	Dmel30hm	Non-sensory
120	Male30h_AGAAGTACACCTGAAT-1	Dmel30hm	Non-sensory
121	Male30h_AGAAGTACAGGTGTGA-1	Dmel30hm	Non-sensory
122	Male30h_AGACACTGTCTAGGCC-1	Dmel30hm	Non-sensory
123	Male30h_AGACAGGGTGCACGCT-1	Dmel30hm	Non-sensory
124	Male30h_AGACCATCACCGTGGT-1	Dmel30hm	Non-sensory
125	Male30h_AGACTCACAAACGTGG-1	Dmel30hm	Non-sensory
126	Male30h_AGACTCAGTACCGTGC-1	Dmel30hm	Non-sensory
127	Male30h_AGACTCATCGACGATT-1	Dmel30hm	Non-sensory
128	Male30h_AGAGAGCGTTCAGTAC-1	Dmel30hm	Non-sensory
129	Male30h_AGAGAGCTCAGTGATC-1	Dmel30hm	Non-sensory
130	Male30h_AGAGCAGGTATAGCTC-1	Dmel30hm	Non-sensory
131	Male30h_AGATAGAAGGGAGTGG-1	Dmel30hm	Non-sensory
132	Male30h_AGATAGACAAATGAAC-1	Dmel30hm	Non-sensory
133	Male30h_AGATAGATCAAGTGTC-1	Dmel30hm	Non-sensory
134	Male30h_AGATCCACAGGCACTC-1	Dmel30hm	Non-sensory
135	Male30h_AGATCGTAGGTTATAG-1	Dmel30hm	Non-sensory
136	Male30h_AGATGAAAGTTCCGTA-1	Dmel30hm	Non-sensory
137	Male30h_AGATGCTAGGGTACGT-1	Dmel30hm	Non-sensory
138	Male30h_AGATGCTCACGCTTAA-1	Dmel30hm	Non-sensory
139	Male30h_AGATGCTCAGTGGGTA-1	Dmel30hm	Non-sensory
140	Male30h_AGCATCAAGCAAGTCG-1	Dmel30hm	Non-sensory
141	Male30h_AGCATCAGTTGCATTG-1	Dmel30hm	Non-sensory
142	Male30h_AGCCAGCAGCGAGTAC-1	Dmel30hm	Non-sensory
143	Male30h_AGCCAGCCATACGCAT-1	Dmel30hm	Non-sensory
144	Male30h_AGCGATTAGATGGTCG-1	Dmel30hm	Non-sensory
145	Male30h_AGCGATTCATGATGCT-1	Dmel30hm	Non-sensory
146	Male30h_AGCGATTTCGAGTACT-1	Dmel30hm	Non-sensory
147	Male30h_AGCGCCACATTACTCT-1	Dmel30hm	Non-sensory
148	Male30h_AGCGCCAGTAGCGATG-1	Dmel30hm	Non-sensory
149	Male30h_AGCGCTGAGCGCCTTG-1	Dmel30hm	Non-sensory
150	Male30h_AGCGCTGCATAGAATG-1	Dmel30hm	Non-sensory
151	Male30h_AGCGTATCAACAGCCC-1	Dmel30hm	Non-sensory
152	Male30h_AGCGTATTCCCGAAAT-1	Dmel30hm	Non-sensory
153	Male30h_AGCTCAATCTATGCCC-1	Dmel30hm	Non-sensory
154	Male30h_AGCTTCCAGCAGGGAG-1	Dmel30hm	Non-sensory
155	Male30h_AGGAAATAGAGTTCGG-1	Dmel30hm	Non-sensory
156	Male30h_AGGAATAAGATAGGGA-1	Dmel30hm	Non-sensory
157	Male30h_AGGAATAAGTCGCTAT-1	Dmel30hm	Non-sensory
158	Male30h_AGGAATACAGTTACCA-1	Dmel30hm	Non-sensory
159	Male30h_AGGAATAGTTGTGCAT-1	Dmel30hm	Non-sensory
160	Male30h_AGGACTTCATGTAACC-1	Dmel30hm	Non-sensory
161	Male30h_AGGATAACATTCCTAT-1	Dmel30hm	Non-sensory
162	Male30h_AGGCTGCAGTTGTACC-1	Dmel30hm	Non-sensory
163	Male30h_AGGCTGCGTATTCCTT-1	Dmel30hm	Non-sensory
164	Male30h_AGGGAGTAGGACTATA-1	Dmel30hm	Non-sensory
165	Male30h_AGGGCCTAGACTGTTC-1	Dmel30hm	Non-sensory
166	Male30h_AGGGCTCCACCGGCTA-1	Dmel30hm	Non-sensory
167	Male30h_AGGGTCCGTGAGGAAA-1	Dmel30hm	Non-sensory
168	Male30h_AGGGTGACACCGGTCA-1	Dmel30hm	Non-sensory
169	Male30h_AGGGTGAGTGAGTCAG-1	Dmel30hm	Non-sensory
170	Male30h_AGGGTTTTCATGACAC-1	Dmel30hm	Non-sensory
171	Male30h_AGGGTTTTCGAGTGGA-1	Dmel30hm	Non-sensory
172	Male30h_AGGGTTTTCTGCATGA-1	Dmel30hm	Non-sensory
173	Male30h_AGGTAGGCATCGATCA-1	Dmel30hm	Non-sensory
174	Male30h_AGGTAGGGTTGACGGA-1	Dmel30hm	Non-sensory
175	Male30h_AGGTCATTCACCGGGT-1	Dmel30hm	Non-sensory
176	Male30h_AGGTGTTCACTGGCGT-1	Dmel30hm	Non-sensory
177	Male30h_AGTAACCTCCAGGACC-1	Dmel30hm	Non-sensory
178	Male30h_AGTACCAGTGACAGGT-1	Dmel30hm	Non-sensory
179	Male30h_AGTACTGTCATGGAGG-1	Dmel30hm	Non-sensory
180	Male30h_AGTAGCTAGTACCATC-1	Dmel30hm	Non-sensory
181	Male30h_AGTAGCTCAACTAGAA-1	Dmel30hm	Non-sensory
182	Male30h_AGTAGCTTCTCTATGT-1	Dmel30hm	Non-sensory
183	Male30h_AGTAGTCAGGGTTAAT-1	Dmel30hm	Non-sensory
184	Male30h_AGTAGTCTCACAATGC-1	Dmel30hm	Non-sensory
185	Male30h_AGTCAACAGCAGCGAT-1	Dmel30hm	Non-sensory
186	Male30h_AGTCACAGTCAAAGAT-1	Dmel30hm	Non-sensory
187	Male30h_AGTCATGGTATGCGTT-1	Dmel30hm	Non-sensory
188	Male30h_AGTCATGGTCCGCAGT-1	Dmel30hm	Non-sensory
189	Male30h_AGTGACTAGGTTGACG-1	Dmel30hm	Non-sensory
190	Male30h_AGTGACTAGTAGGATT-1	Dmel30hm	Non-sensory
191	Male30h_AGTGACTGTACTCGTA-1	Dmel30hm	Non-sensory
192	Male30h_AGTGATCCATAGAAAC-1	Dmel30hm	Non-sensory
193	Male30h_AGTGATCGTGGTCCGT-1	Dmel30hm	Non-sensory
194	Male30h_AGTGCCGTCCGTAATG-1	Dmel30hm	Non-sensory
195	Male30h_AGTGTTGGTCTCGGGT-1	Dmel30hm	Non-sensory
196	Male30h_AGTGTTGTCATAAGGA-1	Dmel30hm	Non-sensory
197	Male30h_AGTTAGCTCGCTACGG-1	Dmel30hm	Non-sensory
198	Male30h_AGTTCCCAGACCCTTA-1	Dmel30hm	Non-sensory
199	Male30h_AGTTCGAAGAGGTGCT-1	Dmel30hm	Non-sensory
200	Male30h_AGTTCGAGTATGAGCG-1	Dmel30hm	Non-sensory
201	Male30h_ATACCGAAGTTCACTG-1	Dmel30hm	Non-sensory
202	Male30h_ATACCGATCGAGCCAC-1	Dmel30hm	Non-sensory
203	Male30h_ATACTTCGTATTGAGA-1	Dmel30hm	Non-sensory
204	Male30h_ATAGACCCACTTGAAC-1	Dmel30hm	Non-sensory
205	Male30h_ATAGACCGTTACGGAG-1	Dmel30hm	Non-sensory
206	Male30h_ATAGAGAAGCACTAAA-1	Dmel30hm	Non-sensory
207	Male30h_ATAGGCTAGGATCACG-1	Dmel30hm	Non-sensory
208	Male30h_ATAGGCTCAGCCGGTT-1	Dmel30hm	Non-sensory
209	Male30h_ATATCCTCACATCCCT-1	Dmel30hm	Non-sensory
210	Male30h_ATCACGACAACGTAAA-1	Dmel30hm	Non-sensory
211	Male30h_ATCACGACATTGACAC-1	Dmel30hm	Non-sensory
212	Male30h_ATCATTCAGATGCAGC-1	Dmel30hm	Non-sensory
213	Male30h_ATCCACCAGATTGTGA-1	Dmel30hm	Non-sensory
214	Male30h_ATCCATTTCCGATAGT-1	Dmel30hm	Non-sensory
215	Male30h_ATCCATTTCGCCAACG-1	Dmel30hm	Non-sensory
216	Male30h_ATCCCTGCAGGATCTT-1	Dmel30hm	Non-sensory
217	Male30h_ATCCCTGGTAAGTTAG-1	Dmel30hm	Non-sensory
218	Male30h_ATCCCTGTCACCATGA-1	Dmel30hm	Non-sensory
219	Male30h_ATCCTATAGGTAAGGA-1	Dmel30hm	Non-sensory
220	Male30h_ATCCTATCACTACAGT-1	Dmel30hm	Non-sensory
221	Male30h_ATCCTATCAGTCGGTC-1	Dmel30hm	Non-sensory
222	Male30h_ATCCTATCAGTGCCTG-1	Dmel30hm	Non-sensory
223	Male30h_ATCGATGTCTGAGATC-1	Dmel30hm	Non-sensory
224	Male30h_ATCGCCTAGTTTGAGA-1	Dmel30hm	Non-sensory
225	Male30h_ATCGCCTCATATCTCT-1	Dmel30hm	Non-sensory
226	Male30h_ATCGGATGTTGCGAAG-1	Dmel30hm	Non-sensory
227	Male30h_ATCGGATTCATGCTAG-1	Dmel30hm	Non-sensory
228	Male30h_ATCGGCGAGTAGATCA-1	Dmel30hm	Non-sensory
229	Male30h_ATCGTCCGTGGGACAT-1	Dmel30hm	Non-sensory
230	Male30h_ATCGTGATCGGCCCAA-1	Dmel30hm	Non-sensory
231	Male30h_ATCTCTAGTACCATAC-1	Dmel30hm	Non-sensory
232	Male30h_ATCTTCAAGGTTGGAC-1	Dmel30hm	Non-sensory
233	Male30h_ATGAAAGAGGCGTCCT-1	Dmel30hm	Non-sensory
234	Male30h_ATGAAAGGTCTACAAC-1	Dmel30hm	Non-sensory
235	Male30h_ATGAGGGTCATACGGT-1	Dmel30hm	Non-sensory
236	Male30h_ATGAGTCGTTGTAAAG-1	Dmel30hm	Non-sensory
237	Male30h_ATGATCGAGATGACAT-1	Dmel30hm	Non-sensory
238	Male30h_ATGCATGGTCTTTCAT-1	Dmel30hm	Non-sensory
239	Male30h_ATGCGATAGAGTGACC-1	Dmel30hm	Non-sensory
240	Male30h_ATGCGATAGCTGGCCT-1	Dmel30hm	Non-sensory
241	Male30h_ATGCGATCACAATGAA-1	Dmel30hm	Non-sensory
242	Male30h_ATGCGATCATCCGTGG-1	Dmel30hm	Non-sensory
243	Male30h_ATGGAGGGTATTCTCT-1	Dmel30hm	Non-sensory
244	Male30h_ATGGAGGTCGTTCGCT-1	Dmel30hm	Non-sensory
245	Male30h_ATGGATCAGACATAGT-1	Dmel30hm	Non-sensory
246	Male30h_ATGGATCCACGCAGTC-1	Dmel30hm	Non-sensory
247	Male30h_ATGGATCCAGACTCTA-1	Dmel30hm	Non-sensory
248	Male30h_ATGGGAGTCTCACCCA-1	Dmel30hm	Non-sensory
249	Male30h_ATGGGTTAGACGCCCT-1	Dmel30hm	Non-sensory
250	Male30h_ATGGGTTAGGGAGGTG-1	Dmel30hm	Non-sensory
251	Male30h_ATGGTTGCACACACGC-1	Dmel30hm	Non-sensory
252	Male30h_ATGGTTGGTGTCCTAA-1	Dmel30hm	Non-sensory
253	Male30h_ATGTCTTGTAAGTCAA-1	Dmel30hm	Non-sensory
254	Male30h_ATTACTCAGAGTGGCT-1	Dmel30hm	Non-sensory
255	Male30h_ATTACTCCAGACGCTC-1	Dmel30hm	Non-sensory
256	Male30h_ATTACTCGTATTGCCA-1	Dmel30hm	Non-sensory
257	Male30h_ATTATCCAGAAGCCTG-1	Dmel30hm	Non-sensory
258	Male30h_ATTCACTCAACGATCT-1	Dmel30hm	Non-sensory
259	Male30h_ATTCAGGGTGTTGATC-1	Dmel30hm	Non-sensory
260	Male30h_ATTCATCAGGAGGGTG-1	Dmel30hm	Non-sensory
261	Male30h_ATTCATCAGGTGCTTT-1	Dmel30hm	Non-sensory
262	Male30h_ATTCATCTCACGGACC-1	Dmel30hm	Non-sensory
263	Male30h_ATTCCATAGTGATTCC-1	Dmel30hm	Non-sensory
264	Male30h_ATTCCATTCTCCAAGA-1	Dmel30hm	Non-sensory
265	Male30h_ATTCCCGTCATTGGTG-1	Dmel30hm	Non-sensory
266	Male30h_ATTCCCGTCCCAGGAC-1	Dmel30hm	Non-sensory
267	Male30h_ATTCCCGTCCTCTCTT-1	Dmel30hm	Non-sensory
268	Male30h_ATTCCTAAGTCGAAAT-1	Dmel30hm	Non-sensory
269	Male30h_ATTCGTTGTCGAACGA-1	Dmel30hm	Non-sensory
270	Male30h_ATTGTTCAGCTACAAA-1	Dmel30hm	Non-sensory
271	Male30h_ATTGTTCGTTCCTAGA-1	Dmel30hm	Non-sensory
272	Male30h_ATTGTTCTCAAGGAGC-1	Dmel30hm	Non-sensory
273	Male30h_ATTGTTCTCGAACCTA-1	Dmel30hm	Non-sensory
274	Male30h_CAAAGAACAGTCAACT-1	Dmel30hm	Non-sensory
275	Male30h_CAAAGAAGTCCACTTC-1	Dmel30hm	Non-sensory
276	Male30h_CAACAACGTAAGCTCT-1	Dmel30hm	Non-sensory
277	Male30h_CAACCAACAACAGTGG-1	Dmel30hm	Non-sensory
278	Male30h_CAACCAACAATTGGTC-1	Dmel30hm	Non-sensory
279	Male30h_CAACGGCCACGCGTCA-1	Dmel30hm	Non-sensory
280	Male30h_CAACGGCCATAGATCC-1	Dmel30hm	Non-sensory
281	Male30h_CAAGACTTCCATCGTC-1	Dmel30hm	Non-sensory
282	Male30h_CAATACGAGAGTCTTC-1	Dmel30hm	Non-sensory
283	Male30h_CAATACGGTGTGTGTT-1	Dmel30hm	Non-sensory
284	Male30h_CAATCGACAAATAGCA-1	Dmel30hm	Non-sensory
285	Male30h_CAATGACAGTGCCTCG-1	Dmel30hm	Non-sensory
286	Male30h_CAATGACAGTGTAGAT-1	Dmel30hm	Non-sensory
287	Male30h_CAATGACGTAGTCGTT-1	Dmel30hm	Non-sensory
288	Male30h_CAATTTCAGTACCATC-1	Dmel30hm	Non-sensory
289	Male30h_CACAACAAGCTGGCCT-1	Dmel30hm	Non-sensory
290	Male30h_CACAACAAGTCGGGAT-1	Dmel30hm	Non-sensory
291	Male30h_CACACAATCGTAGCCG-1	Dmel30hm	Non-sensory
292	Male30h_CACAGGCGTGGTGATG-1	Dmel30hm	Non-sensory
293	Male30h_CACATGACAGTAGGAC-1	Dmel30hm	Non-sensory
294	Male30h_CACCAAATCGCAGTCG-1	Dmel30hm	Non-sensory
295	Male30h_CACCGTTAGAGATGCC-1	Dmel30hm	Non-sensory
296	Male30h_CACGAATAGCGTGCCT-1	Dmel30hm	Non-sensory
297	Male30h_CACGTGGAGATTAGCA-1	Dmel30hm	Non-sensory
298	Male30h_CACGTGGAGCATTTCG-1	Dmel30hm	Non-sensory
299	Male30h_CACGTGGGTCGTTGCG-1	Dmel30hm	Non-sensory
300	Male30h_CACGTTCCACGAGAAC-1	Dmel30hm	Non-sensory
301	Male30h_CACTAAGCACGACGTC-1	Dmel30hm	Non-sensory
302	Male30h_CACTGGGCAGTAACGG-1	Dmel30hm	Non-sensory
303	Male30h_CACTGGGGTGACTCTA-1	Dmel30hm	Non-sensory
304	Male30h_CACTGTCAGATACAGT-1	Dmel30hm	Non-sensory
305	Male30h_CACTGTCTCCGAGAAG-1	Dmel30hm	Non-sensory
306	Male30h_CACTGTCTCGTGCATA-1	Dmel30hm	Non-sensory
307	Male30h_CAGAGCCAGGCTCCCA-1	Dmel30hm	Non-sensory
308	Male30h_CAGAGCCCATGAATCC-1	Dmel30hm	Non-sensory
309	Male30h_CAGATTGAGCAGGCAT-1	Dmel30hm	Non-sensory
310	Male30h_CAGCAATAGGGACAGG-1	Dmel30hm	Non-sensory
311	Male30h_CAGCAATGTCCGCAGT-1	Dmel30hm	Non-sensory
312	Male30h_CAGCACGGTTCAAGGG-1	Dmel30hm	Non-sensory
313	Male30h_CAGCGTGTCGCCGTGA-1	Dmel30hm	Non-sensory
314	Male30h_CAGCGTGTCTCAGGCG-1	Dmel30hm	Non-sensory
315	Male30h_CAGGCCAAGAGATTCA-1	Dmel30hm	Non-sensory
316	Male30h_CAGGTATGTATAGCTC-1	Dmel30hm	Non-sensory
317	Male30h_CAGGTATGTGCCTAAT-1	Dmel30hm	Non-sensory
318	Male30h_CAGGTATTCCTGTACC-1	Dmel30hm	Non-sensory
319	Male30h_CAGTGCGCACGTACTA-1	Dmel30hm	Non-sensory
320	Male30h_CAGTGCGCAGGGACTA-1	Dmel30hm	Non-sensory
321	Male30h_CAGTTAGAGAACCGCA-1	Dmel30hm	Non-sensory
322	Male30h_CAGTTAGCAACGCCCA-1	Dmel30hm	Non-sensory
323	Male30h_CAGTTCCAGAGATCGC-1	Dmel30hm	Non-sensory
324	Male30h_CATAAGCGTACGGATG-1	Dmel30hm	Non-sensory
325	Male30h_CATACCCTCCGCGAGT-1	Dmel30hm	Non-sensory
326	Male30h_CATACTTAGTGGCCTC-1	Dmel30hm	Non-sensory
327	Male30h_CATACTTAGTGGTTGG-1	Dmel30hm	Non-sensory
328	Male30h_CATACTTTCGCAATTG-1	Dmel30hm	Non-sensory
329	Male30h_CATAGACGTACCTAGT-1	Dmel30hm	Non-sensory
330	Male30h_CATAGACGTTGGAGGT-1	Dmel30hm	Non-sensory
331	Male30h_CATCAAGAGTAAACAC-1	Dmel30hm	Non-sensory
332	Male30h_CATCAAGGTTGGCCTG-1	Dmel30hm	Non-sensory
333	Male30h_CATCCACAGCACCCAC-1	Dmel30hm	Non-sensory
334	Male30h_CATCCACAGGCTCACC-1	Dmel30hm	Non-sensory
335	Male30h_CATCCCAAGCGCCTAC-1	Dmel30hm	Non-sensory
336	Male30h_CATCCCACAACGATCT-1	Dmel30hm	Non-sensory
337	Male30h_CATCCGTGTGTCACAT-1	Dmel30hm	Non-sensory
338	Male30h_CATCGGGTCTCGTCAC-1	Dmel30hm	Non-sensory
339	Male30h_CATCGTCGTTATCTGG-1	Dmel30hm	Non-sensory
340	Male30h_CATGCCTCAGGACGAT-1	Dmel30hm	Non-sensory
341	Male30h_CATGCGGCACGCACCA-1	Dmel30hm	Non-sensory
342	Male30h_CATGCGGGTTAATGAG-1	Dmel30hm	Non-sensory
343	Male30h_CATGCGGTCATGGATC-1	Dmel30hm	Non-sensory
344	Male30h_CATGCTCAGGAGAGGC-1	Dmel30hm	Non-sensory
345	Male30h_CATGCTCAGGCACGAT-1	Dmel30hm	Non-sensory
346	Male30h_CATGGATAGACTCTAC-1	Dmel30hm	Non-sensory
347	Male30h_CATGGATGTCTCTCTG-1	Dmel30hm	Non-sensory
348	Male30h_CATTCCGGTGACAGGT-1	Dmel30hm	Non-sensory
349	Male30h_CATTGCCGTGATCATC-1	Dmel30hm	Non-sensory
350	Male30h_CATTGTTCACGGCACT-1	Dmel30hm	Non-sensory
351	Male30h_CATTGTTGTGGGTTGA-1	Dmel30hm	Non-sensory
352	Male30h_CATTTCAAGAATAACC-1	Dmel30hm	Non-sensory
353	Male30h_CCAAGCGAGTGCTCGC-1	Dmel30hm	Non-sensory
354	Male30h_CCAATGAAGTCATAGA-1	Dmel30hm	Non-sensory
355	Male30h_CCAATTTAGATACTGA-1	Dmel30hm	Non-sensory
356	Male30h_CCAATTTAGTACGAGC-1	Dmel30hm	Non-sensory
357	Male30h_CCAATTTAGTCTCTGA-1	Dmel30hm	Non-sensory
358	Male30h_CCAATTTTCTGAGAGG-1	Dmel30hm	Non-sensory
359	Male30h_CCACAAACACGGGCTT-1	Dmel30hm	Non-sensory
360	Male30h_CCACAAAGTGCTCGTG-1	Dmel30hm	Non-sensory
361	Male30h_CCACAAATCCCGATCT-1	Dmel30hm	Non-sensory
362	Male30h_CCACACTAGACTAAGT-1	Dmel30hm	Non-sensory
363	Male30h_CCACACTCAGAGTGAC-1	Dmel30hm	Non-sensory
364	Male30h_CCACACTCAGTCTACA-1	Dmel30hm	Non-sensory
365	Male30h_CCACGTTAGGTAACTA-1	Dmel30hm	Non-sensory
366	Male30h_CCACGTTCAAATAAGC-1	Dmel30hm	Non-sensory
367	Male30h_CCACGTTCAACCCTCT-1	Dmel30hm	Non-sensory
368	Male30h_CCACGTTCATCCTTCG-1	Dmel30hm	Non-sensory
369	Male30h_CCACGTTGTCTTTCTA-1	Dmel30hm	Non-sensory
370	Male30h_CCACTTGTCGCTGATA-1	Dmel30hm	Non-sensory
371	Male30h_CCATCACCAGCTACAT-1	Dmel30hm	Non-sensory
372	Male30h_CCATCACGTAGACAAT-1	Dmel30hm	Non-sensory
373	Male30h_CCCAACTCAACTGAAA-1	Dmel30hm	Non-sensory
374	Male30h_CCCATTGCAAGTGGTG-1	Dmel30hm	Non-sensory
375	Male30h_CCCGAAGAGAGGATCC-1	Dmel30hm	Non-sensory
376	Male30h_CCCGAAGAGCGAGAAA-1	Dmel30hm	Non-sensory
377	Male30h_CCCGAAGCAAGCTGCC-1	Dmel30hm	Non-sensory
378	Male30h_CCCTAACCATGCGTGC-1	Dmel30hm	Non-sensory
379	Male30h_CCCTCAAAGATTAGAC-1	Dmel30hm	Non-sensory
380	Male30h_CCCTCAATCATCGACA-1	Dmel30hm	Non-sensory
381	Male30h_CCCTCTCCAGTAGATA-1	Dmel30hm	Non-sensory
382	Male30h_CCCTCTCGTGCTGTCG-1	Dmel30hm	Non-sensory
383	Male30h_CCCTGATAGTAGCAAT-1	Dmel30hm	Non-sensory
384	Male30h_CCCTTAGAGGTCATAA-1	Dmel30hm	Non-sensory
385	Male30h_CCCTTAGGTATAGCTC-1	Dmel30hm	Non-sensory
386	Male30h_CCCTTAGTCGTGCACG-1	Dmel30hm	Non-sensory
387	Male30h_CCGAACGGTACGACAG-1	Dmel30hm	Non-sensory
388	Male30h_CCGCAAGCATCTATCT-1	Dmel30hm	Non-sensory
389	Male30h_CCGGACAAGTAATTGG-1	Dmel30hm	Non-sensory
390	Male30h_CCGGACAGTTCAGCGC-1	Dmel30hm	Non-sensory
391	Male30h_CCGGTGATCTGTCGCT-1	Dmel30hm	Non-sensory
392	Male30h_CCGTGAGCAGAACATA-1	Dmel30hm	Non-sensory
393	Male30h_CCGTGAGGTGTTCGTA-1	Dmel30hm	Non-sensory
394	Male30h_CCGTGAGGTTACGCCG-1	Dmel30hm	Non-sensory
395	Male30h_CCGTTCAGTCTTTCTA-1	Dmel30hm	Non-sensory
396	Male30h_CCTAAGACAATCAGCT-1	Dmel30hm	Non-sensory
397	Male30h_CCTACGTCAGGTGTTT-1	Dmel30hm	Non-sensory
398	Male30h_CCTACGTGTCTGCATA-1	Dmel30hm	Non-sensory
399	Male30h_CCTATCGCAGCCCACA-1	Dmel30hm	Non-sensory
400	Male30h_CCTATCGGTGCAGTGA-1	Dmel30hm	Non-sensory
401	Male30h_CCTCAACCACATTCGA-1	Dmel30hm	Non-sensory
402	Male30h_CCTCAGTAGCCTCTTC-1	Dmel30hm	Non-sensory
403	Male30h_CCTCAGTAGTGATAGT-1	Dmel30hm	Non-sensory
404	Male30h_CCTCATGTCGTGGTAT-1	Dmel30hm	Non-sensory
405	Male30h_CCTCCAAAGCTGAAGC-1	Dmel30hm	Non-sensory
406	Male30h_CCTCCAAAGTACCGGA-1	Dmel30hm	Non-sensory
407	Male30h_CCTCCAATCGAGAATA-1	Dmel30hm	Non-sensory
408	Male30h_CCTCCTCAGGCGAAGG-1	Dmel30hm	Non-sensory
409	Male30h_CCTCCTCCATGACGTT-1	Dmel30hm	Non-sensory
410	Male30h_CCTCTCCCAGCTACCG-1	Dmel30hm	Non-sensory
411	Male30h_CCTCTCCGTCAAAGTA-1	Dmel30hm	Non-sensory
412	Male30h_CCTCTCCTCGGTGTAT-1	Dmel30hm	Non-sensory
413	Male30h_CCTCTCCTCGTTCATT-1	Dmel30hm	Non-sensory
414	Male30h_CCTGTTGTCAGACCCG-1	Dmel30hm	Non-sensory
415	Male30h_CCTTCAGCATCCGGCA-1	Dmel30hm	Non-sensory
416	Male30h_CCTTCAGGTAGTTCCA-1	Dmel30hm	Non-sensory
417	Male30h_CCTTGTGAGTCATACC-1	Dmel30hm	Non-sensory
418	Male30h_CGAAGGATCGGAGTAG-1	Dmel30hm	Non-sensory
419	Male30h_CGAAGTTAGCGTACAG-1	Dmel30hm	Non-sensory
420	Male30h_CGAAGTTGTCCTGGTG-1	Dmel30hm	Non-sensory
421	Male30h_CGACAGCGTGCCCACA-1	Dmel30hm	Non-sensory
422	Male30h_CGACAGCTCTACGGGC-1	Dmel30hm	Non-sensory
423	Male30h_CGAGAAGCACCTTCCA-1	Dmel30hm	Non-sensory
424	Male30h_CGAGAAGCATAAGATG-1	Dmel30hm	Non-sensory
425	Male30h_CGAGGAACAATTCTCT-1	Dmel30hm	Non-sensory
426	Male30h_CGAGGCTTCTAAGCCA-1	Dmel30hm	Non-sensory
427	Male30h_CGAGTGCAGGTCACTT-1	Dmel30hm	Non-sensory
428	Male30h_CGAGTGCGTACTAGCT-1	Dmel30hm	Non-sensory
429	Male30h_CGAGTTATCCACTTCG-1	Dmel30hm	Non-sensory
430	Male30h_CGATCGGAGTAGTCTC-1	Dmel30hm	Non-sensory
431	Male30h_CGATGCGCAACAAAGT-1	Dmel30hm	Non-sensory
432	Male30h_CGATGCGCAGTGTGCC-1	Dmel30hm	Non-sensory
433	Male30h_CGATGCGGTGAGAGGG-1	Dmel30hm	Non-sensory
434	Male30h_CGATGCGTCGACCATA-1	Dmel30hm	Non-sensory
435	Male30h_CGATGCGTCGGAAGGT-1	Dmel30hm	Non-sensory
436	Male30h_CGATGGCCAAGATTGA-1	Dmel30hm	Non-sensory
437	Male30h_CGCAGGTGTCGCAACC-1	Dmel30hm	Non-sensory
438	Male30h_CGCATAACAGCGAACA-1	Dmel30hm	Non-sensory
439	Male30h_CGCATAAGTGATACTC-1	Dmel30hm	Non-sensory
440	Male30h_CGCATGGCAGCTCGGT-1	Dmel30hm	Non-sensory
441	Male30h_CGCATGGTCGGATACT-1	Dmel30hm	Non-sensory
442	Male30h_CGCCATTGTATACGGG-1	Dmel30hm	Non-sensory
443	Male30h_CGCCATTTCTTTACAC-1	Dmel30hm	Non-sensory
444	Male30h_CGCGTGAGTCGTTTCC-1	Dmel30hm	Non-sensory
445	Male30h_CGGACACAGACTCAAA-1	Dmel30hm	Non-sensory
446	Male30h_CGGACACTCCCGAACG-1	Dmel30hm	Non-sensory
447	Male30h_CGGAGAAGTACGGCAA-1	Dmel30hm	Non-sensory
448	Male30h_CGGCAGTAGGGTCACA-1	Dmel30hm	Non-sensory
449	Male30h_CGGCAGTTCGTAGGGA-1	Dmel30hm	Non-sensory
450	Male30h_CGGGACTCACGTCGGT-1	Dmel30hm	Non-sensory
451	Male30h_CGGGACTTCGCAGATT-1	Dmel30hm	Non-sensory
452	Male30h_CGGGTCAAGAGAGTGA-1	Dmel30hm	Non-sensory
453	Male30h_CGGGTCAAGCTCATAC-1	Dmel30hm	Non-sensory
454	Male30h_CGGTCAGGTGGACCAA-1	Dmel30hm	Non-sensory
455	Male30h_CGTAAGTCACCTGCTT-1	Dmel30hm	Non-sensory
456	Male30h_CGTAATGAGACTCATC-1	Dmel30hm	Non-sensory
457	Male30h_CGTAATGTCGGAAGGT-1	Dmel30hm	Non-sensory
458	Male30h_CGTCAAATCGCCGAAC-1	Dmel30hm	Non-sensory
459	Male30h_CGTCCATCACAGTATC-1	Dmel30hm	Non-sensory
460	Male30h_CGTCCATTCTTGGAAC-1	Dmel30hm	Non-sensory
461	Male30h_CGTGAATGTACAAAGT-1	Dmel30hm	Non-sensory
462	Male30h_CGTGAATGTGCCCGTA-1	Dmel30hm	Non-sensory
463	Male30h_CGTGATACAGGACATG-1	Dmel30hm	Non-sensory
464	Male30h_CGTGATATCTTCCACG-1	Dmel30hm	Non-sensory
465	Male30h_CGTGTCTTCAAACGAA-1	Dmel30hm	Non-sensory
466	Male30h_CGTTAGATCCTGTTAT-1	Dmel30hm	Non-sensory
467	Male30h_CGTTCTGCAACACTAC-1	Dmel30hm	Non-sensory
468	Male30h_CGTTCTGGTATCGGTT-1	Dmel30hm	Non-sensory
469	Male30h_CGTTCTGTCGAAGGAC-1	Dmel30hm	Non-sensory
470	Male30h_CGTTGGGAGATGGTAT-1	Dmel30hm	Non-sensory
471	Male30h_CGTTGGGGTAGATCCT-1	Dmel30hm	Non-sensory
472	Male30h_CGTTGGGTCCCAGCGA-1	Dmel30hm	Non-sensory
473	Male30h_CGTTGGGTCGCAGAGA-1	Dmel30hm	Non-sensory
474	Male30h_CTAACCCAGTGAGCCA-1	Dmel30hm	Non-sensory
475	Male30h_CTAACCCGTGTGCCTG-1	Dmel30hm	Non-sensory
476	Male30h_CTAACTTTCAGTGATC-1	Dmel30hm	Non-sensory
477	Male30h_CTAAGTGTCACTGATG-1	Dmel30hm	Non-sensory
478	Male30h_CTACAGAGTAGATCGG-1	Dmel30hm	Non-sensory
479	Male30h_CTACAGAGTTTACTTC-1	Dmel30hm	Non-sensory
480	Male30h_CTACATTCATCGTTCC-1	Dmel30hm	Non-sensory
481	Male30h_CTACCTGAGAGTATAC-1	Dmel30hm	Non-sensory
482	Male30h_CTACCTGTCAGTGATC-1	Dmel30hm	Non-sensory
483	Male30h_CTACGGGAGGAAAGAC-1	Dmel30hm	Non-sensory
484	Male30h_CTACTATGTAGAATAC-1	Dmel30hm	Non-sensory
485	Male30h_CTAGACAAGCGGTAAC-1	Dmel30hm	Non-sensory
486	Male30h_CTAGACAGTTAACCTG-1	Dmel30hm	Non-sensory
487	Male30h_CTAGGTACAGCTTCGG-1	Dmel30hm	Non-sensory
488	Male30h_CTATAGGAGGTTCACT-1	Dmel30hm	Non-sensory
489	Male30h_CTATCCGCAACTTGGT-1	Dmel30hm	Non-sensory
490	Male30h_CTATCCGGTGGCATCC-1	Dmel30hm	Non-sensory
491	Male30h_CTATCTACAACGCATT-1	Dmel30hm	Non-sensory
492	Male30h_CTATCTATCGGTATGT-1	Dmel30hm	Non-sensory
493	Male30h_CTCAACCTCCATTTAC-1	Dmel30hm	Non-sensory
494	Male30h_CTCAAGAAGCTCGACC-1	Dmel30hm	Non-sensory
495	Male30h_CTCAATTCACTATCGA-1	Dmel30hm	Non-sensory
496	Male30h_CTCACTGAGTGCTAGG-1	Dmel30hm	Non-sensory
497	Male30h_CTCACTGAGTTGGCGA-1	Dmel30hm	Non-sensory
498	Male30h_CTCACTGGTCCACGCA-1	Dmel30hm	Non-sensory
499	Male30h_CTCAGAACACATGAAA-1	Dmel30hm	Non-sensory
500	Male30h_CTCAGAATCTGCTCTG-1	Dmel30hm	Non-sensory
501	Male30h_CTCAGTCCACGAAGAC-1	Dmel30hm	Non-sensory
502	Male30h_CTCCAACAGAAGGGAT-1	Dmel30hm	Non-sensory
503	Male30h_CTCCAACAGCACTAGG-1	Dmel30hm	Non-sensory
504	Male30h_CTCCATGTCAAACCCA-1	Dmel30hm	Non-sensory
505	Male30h_CTCCATGTCTGGCCAG-1	Dmel30hm	Non-sensory
506	Male30h_CTCCCAAAGGTACTGG-1	Dmel30hm	Non-sensory
507	Male30h_CTCCCTCTCACAGTGT-1	Dmel30hm	Non-sensory
508	Male30h_CTCCGATAGTACAGAT-1	Dmel30hm	Non-sensory
509	Male30h_CTCCGATCACATTACG-1	Dmel30hm	Non-sensory
510	Male30h_CTCCTCCTCACTTCTA-1	Dmel30hm	Non-sensory
511	Male30h_CTCCTCCTCCTGTTAT-1	Dmel30hm	Non-sensory
512	Male30h_CTCCTTTTCGACCTAA-1	Dmel30hm	Non-sensory
513	Male30h_CTCGAGGAGGTCTGGA-1	Dmel30hm	Non-sensory
514	Male30h_CTCGAGGCATCGCTGG-1	Dmel30hm	Non-sensory
515	Male30h_CTCGAGGGTGATTCAC-1	Dmel30hm	Non-sensory
516	Male30h_CTCGAGGGTTGGACCC-1	Dmel30hm	Non-sensory
517	Male30h_CTCGAGGTCCACGTCT-1	Dmel30hm	Non-sensory
518	Male30h_CTCTCAGAGTCCTGTA-1	Dmel30hm	Non-sensory
519	Male30h_CTCTCAGTCCATTTCA-1	Dmel30hm	Non-sensory
520	Male30h_CTCTGGTAGTTCATCG-1	Dmel30hm	Non-sensory
521	Male30h_CTCTGGTTCACCATAG-1	Dmel30hm	Non-sensory
522	Male30h_CTGAATGGTGGTCTCG-1	Dmel30hm	Non-sensory
523	Male30h_CTGAATGGTTCGGTAT-1	Dmel30hm	Non-sensory
524	Male30h_CTGAGCGCACCTCAGG-1	Dmel30hm	Non-sensory
525	Male30h_CTGAGGCTCTAAGCGT-1	Dmel30hm	Non-sensory
526	Male30h_CTGATCCCAGTAGTTC-1	Dmel30hm	Non-sensory
527	Male30h_CTGCAGGGTATTGACC-1	Dmel30hm	Non-sensory
528	Male30h_CTGCCATAGTGTACAA-1	Dmel30hm	Non-sensory
529	Male30h_CTGCCATCAAGTCATC-1	Dmel30hm	Non-sensory
530	Male30h_CTGCGAGCAATTTCCT-1	Dmel30hm	Non-sensory
531	Male30h_CTGCGAGCACCTTCCA-1	Dmel30hm	Non-sensory
532	Male30h_CTGCTCACACATCCCT-1	Dmel30hm	Non-sensory
533	Male30h_CTGCTCACAGAGCCCT-1	Dmel30hm	Non-sensory
534	Male30h_CTGCTCACATCATTGG-1	Dmel30hm	Non-sensory
535	Male30h_CTGCTCATCACCTCTG-1	Dmel30hm	Non-sensory
536	Male30h_CTGGCAGGTGGTACAG-1	Dmel30hm	Non-sensory
537	Male30h_CTGGTCTAGCCGTTGC-1	Dmel30hm	Non-sensory
538	Male30h_CTGTAGAAGTCAAGCG-1	Dmel30hm	Non-sensory
539	Male30h_CTGTAGATCAGTCATG-1	Dmel30hm	Non-sensory
540	Male30h_CTGTATTCAATCGTCA-1	Dmel30hm	Non-sensory
541	Male30h_CTGTCGTCAAACCACT-1	Dmel30hm	Non-sensory
542	Male30h_CTTAGGACACTCCTTG-1	Dmel30hm	Non-sensory
543	Male30h_CTTAGGATCAAGTCGT-1	Dmel30hm	Non-sensory
544	Male30h_CTTAGGATCTGGTTGA-1	Dmel30hm	Non-sensory
545	Male30h_CTTCTAAAGTGCCCGT-1	Dmel30hm	Non-sensory
546	Male30h_CTTCTAACACGGTCTG-1	Dmel30hm	Non-sensory
547	Male30h_CTTCTAACAGCATACT-1	Dmel30hm	Non-sensory
548	Male30h_CTTCTAAGTCGGTGTC-1	Dmel30hm	Non-sensory
549	Male30h_CTTCTCTAGCAAGCCA-1	Dmel30hm	Non-sensory
550	Male30h_CTTCTCTCACGTGAGA-1	Dmel30hm	Non-sensory
551	Male30h_CTTGAGAAGAAAGCGA-1	Dmel30hm	Non-sensory
552	Male30h_CTTGAGACACGCGCTA-1	Dmel30hm	Non-sensory
553	Male30h_CTTGAGAGTGGTATGG-1	Dmel30hm	Non-sensory
554	Male30h_CTTGAGATCGAGTGAG-1	Dmel30hm	Non-sensory
555	Male30h_CTTGATTAGACATACA-1	Dmel30hm	Non-sensory
556	Male30h_CTTGATTAGCTTGTGT-1	Dmel30hm	Non-sensory
557	Male30h_CTTGATTCAAGCTACT-1	Dmel30hm	Non-sensory
558	Male30h_CTTGATTGTGATACCT-1	Dmel30hm	Non-sensory
559	Male30h_GAAACCTAGTAAGGGA-1	Dmel30hm	Non-sensory
560	Male30h_GAAATGACACGCAAAG-1	Dmel30hm	Non-sensory
561	Male30h_GAAATGACATCGATCA-1	Dmel30hm	Non-sensory
562	Male30h_GAACGTTCAATACCCA-1	Dmel30hm	Non-sensory
563	Male30h_GAACTGTCAGTCGGAA-1	Dmel30hm	Non-sensory
564	Male30h_GAAGAATGTACATTGC-1	Dmel30hm	Non-sensory
565	Male30h_GAAGAATGTGCCCAGT-1	Dmel30hm	Non-sensory
566	Male30h_GAAGCCCAGACGCAGT-1	Dmel30hm	Non-sensory
567	Male30h_GAAGCCCAGACTCCGC-1	Dmel30hm	Non-sensory
568	Male30h_GAAGCCCTCGGTTAGT-1	Dmel30hm	Non-sensory
569	Male30h_GAAGCGACACCTAAAC-1	Dmel30hm	Non-sensory
570	Male30h_GAAGGGTTCCTTCTGG-1	Dmel30hm	Non-sensory
571	Male30h_GAAGTAAAGGCCCGTT-1	Dmel30hm	Non-sensory
572	Male30h_GAAGTAATCTTACGGA-1	Dmel30hm	Non-sensory
573	Male30h_GAATAGAAGCTACAAA-1	Dmel30hm	Non-sensory
574	Male30h_GAATAGAAGTTGGAAT-1	Dmel30hm	Non-sensory
575	Male30h_GAATAGACAAGGTCAG-1	Dmel30hm	Non-sensory
576	Male30h_GAATAGAGTCTAATCG-1	Dmel30hm	Non-sensory
577	Male30h_GAATCGTTCACCACAA-1	Dmel30hm	Non-sensory
578	Male30h_GAATCGTTCCATAAGC-1	Dmel30hm	Non-sensory
579	Male30h_GACACGCGTATGTCCA-1	Dmel30hm	Non-sensory
580	Male30h_GACACGCGTATTGGCT-1	Dmel30hm	Non-sensory
581	Male30h_GACACGCGTCAGCTTA-1	Dmel30hm	Non-sensory
582	Male30h_GACATCAGTCATGACT-1	Dmel30hm	Non-sensory
583	Male30h_GACCCAGAGTGATTCC-1	Dmel30hm	Non-sensory
584	Male30h_GACCCAGCACACCTAA-1	Dmel30hm	Non-sensory
585	Male30h_GACCCAGCATCTGGGC-1	Dmel30hm	Non-sensory
586	Male30h_GACCCTTAGAGCAGAA-1	Dmel30hm	Non-sensory
587	Male30h_GACCCTTAGCTGCCAC-1	Dmel30hm	Non-sensory
588	Male30h_GACCCTTCAGCGATTT-1	Dmel30hm	Non-sensory
589	Male30h_GACCGTGAGGGTAGCT-1	Dmel30hm	Non-sensory
590	Male30h_GACCGTGTCACCCTTG-1	Dmel30hm	Non-sensory
591	Male30h_GACCTTCAGCCAAGTG-1	Dmel30hm	Non-sensory
592	Male30h_GACCTTCAGGCCCACT-1	Dmel30hm	Non-sensory
593	Male30h_GACGCTGCAAAGGCGT-1	Dmel30hm	Non-sensory
594	Male30h_GACGTTAGTGTGTCCG-1	Dmel30hm	Non-sensory
595	Male30h_GACTATGGTCGTGGTC-1	Dmel30hm	Non-sensory
596	Male30h_GACTATGTCATCGACA-1	Dmel30hm	Non-sensory
597	Male30h_GACTATGTCCTCACTG-1	Dmel30hm	Non-sensory
598	Male30h_GACTCAAAGAAGTGTT-1	Dmel30hm	Non-sensory
599	Male30h_GACTCTCGTCGTTATG-1	Dmel30hm	Non-sensory
600	Male30h_GACTTCCAGTAGGTTA-1	Dmel30hm	Non-sensory
601	Male30h_GACTTCCGTACGGATG-1	Dmel30hm	Non-sensory
602	Male30h_GAGAAATGTACGTAGG-1	Dmel30hm	Non-sensory
603	Male30h_GAGACCCTCCCAAGTA-1	Dmel30hm	Non-sensory
604	Male30h_GAGACTTAGCACTAGG-1	Dmel30hm	Non-sensory
605	Male30h_GAGACTTAGCTGTACT-1	Dmel30hm	Non-sensory
606	Male30h_GAGACTTCAATCGCGC-1	Dmel30hm	Non-sensory
607	Male30h_GAGACTTCAATTTCTC-1	Dmel30hm	Non-sensory
608	Male30h_GAGAGGTGTAAGGCTG-1	Dmel30hm	Non-sensory
609	Male30h_GAGAGGTTCTGAGAAA-1	Dmel30hm	Non-sensory
610	Male30h_GAGATGGCATCTAACG-1	Dmel30hm	Non-sensory
611	Male30h_GAGCCTGAGACTCGAG-1	Dmel30hm	Non-sensory
612	Male30h_GAGCCTGAGCCTAACT-1	Dmel30hm	Non-sensory
613	Male30h_GAGCCTGAGTACCGGA-1	Dmel30hm	Non-sensory
614	Male30h_GAGCTGCCACAAGTGG-1	Dmel30hm	Non-sensory
615	Male30h_GAGCTGCGTCTCCTGT-1	Dmel30hm	Non-sensory
616	Male30h_GAGCTGCGTGTCCGTG-1	Dmel30hm	Non-sensory
617	Male30h_GAGGCAAAGAGAAGGT-1	Dmel30hm	Non-sensory
618	Male30h_GAGGCAAAGTATGACA-1	Dmel30hm	Non-sensory
619	Male30h_GAGGCAACAAGGTCTT-1	Dmel30hm	Non-sensory
620	Male30h_GAGGGATGTTGTGCAT-1	Dmel30hm	Non-sensory
621	Male30h_GAGTCATGTGTAAACA-1	Dmel30hm	Non-sensory
622	Male30h_GAGTCATTCTTAGGAC-1	Dmel30hm	Non-sensory
623	Male30h_GAGTCTAGTTATCTGG-1	Dmel30hm	Non-sensory
624	Male30h_GAGTGAGCATACTGTG-1	Dmel30hm	Non-sensory
625	Male30h_GAGTGTTCAAACCGGA-1	Dmel30hm	Non-sensory
626	Male30h_GAGTGTTCACTGAGTT-1	Dmel30hm	Non-sensory
627	Male30h_GAGTTACGTCGAAACG-1	Dmel30hm	Non-sensory
628	Male30h_GAGTTGTGTTAAGTCC-1	Dmel30hm	Non-sensory
629	Male30h_GAGTTTGTCGTTGCCT-1	Dmel30hm	Non-sensory
630	Male30h_GATAGAACACGTACTA-1	Dmel30hm	Non-sensory
631	Male30h_GATAGAACATTGACTG-1	Dmel30hm	Non-sensory
632	Male30h_GATAGAAGTCGGAACA-1	Dmel30hm	Non-sensory
633	Male30h_GATCAGTAGTATTCCG-1	Dmel30hm	Non-sensory
634	Male30h_GATCATGAGACAGTCG-1	Dmel30hm	Non-sensory
635	Male30h_GATCATGGTTCACGAT-1	Dmel30hm	Non-sensory
636	Male30h_GATCCCTCAACCGATT-1	Dmel30hm	Non-sensory
637	Male30h_GATCCCTGTATGCTTG-1	Dmel30hm	Non-sensory
638	Male30h_GATCGTAAGGGCTGAT-1	Dmel30hm	Non-sensory
639	Male30h_GATGACTCACGGCCAT-1	Dmel30hm	Non-sensory
640	Male30h_GATGACTTCGCTAATG-1	Dmel30hm	Non-sensory
641	Male30h_GATGATCTCTACCACC-1	Dmel30hm	Non-sensory
642	Male30h_GATGCTATCTGGGTCG-1	Dmel30hm	Non-sensory
643	Male30h_GATGGAGGTTATAGCC-1	Dmel30hm	Non-sensory
644	Male30h_GATGTTGGTCGAGATG-1	Dmel30hm	Non-sensory
645	Male30h_GATGTTGTCGTAGGGA-1	Dmel30hm	Non-sensory
646	Male30h_GATTCGAAGGATTCCT-1	Dmel30hm	Non-sensory
647	Male30h_GATTCGAGTGGAAATT-1	Dmel30hm	Non-sensory
648	Male30h_GATTCGAGTGGTCTGC-1	Dmel30hm	Non-sensory
649	Male30h_GATTCTTAGAAATGGG-1	Dmel30hm	Non-sensory
650	Male30h_GATTGGTAGCCTCAAT-1	Dmel30hm	Non-sensory
651	Male30h_GATTGGTTCCTACCAC-1	Dmel30hm	Non-sensory
652	Male30h_GATTTCTCACAACGTT-1	Dmel30hm	Non-sensory
653	Male30h_GATTTCTCATGGTACT-1	Dmel30hm	Non-sensory
654	Male30h_GATTTCTGTCCACATA-1	Dmel30hm	Non-sensory
655	Male30h_GATTTCTGTGTGTGTT-1	Dmel30hm	Non-sensory
656	Male30h_GCAACATGTATGAAGT-1	Dmel30hm	Non-sensory
657	Male30h_GCAACCGTCTAGTACG-1	Dmel30hm	Non-sensory
658	Male30h_GCACATACATTGGATC-1	Dmel30hm	Non-sensory
659	Male30h_GCACGGTGTATGCGTT-1	Dmel30hm	Non-sensory
660	Male30h_GCACGTGAGACCGCCT-1	Dmel30hm	Non-sensory
661	Male30h_GCAGCCATCGCTCTAC-1	Dmel30hm	Non-sensory
662	Male30h_GCAGCTGCACCACATA-1	Dmel30hm	Non-sensory
663	Male30h_GCAGCTGTCGCTATTT-1	Dmel30hm	Non-sensory
664	Male30h_GCAGGCTGTTGTCAGT-1	Dmel30hm	Non-sensory
665	Male30h_GCATCGGAGAGGGCGA-1	Dmel30hm	Non-sensory
666	Male30h_GCATCTCGTCTGCAAT-1	Dmel30hm	Non-sensory
667	Male30h_GCATGATAGTCCCAGC-1	Dmel30hm	Non-sensory
668	Male30h_GCATGATGTGCCGGTT-1	Dmel30hm	Non-sensory
669	Male30h_GCATGATTCCGTTGAA-1	Dmel30hm	Non-sensory
670	Male30h_GCATGATTCCTCACTG-1	Dmel30hm	Non-sensory
671	Male30h_GCATGATTCGTCGCTT-1	Dmel30hm	Non-sensory
672	Male30h_GCCAACGAGGGTTGCA-1	Dmel30hm	Non-sensory
673	Male30h_GCCAACGGTCGTCTCT-1	Dmel30hm	Non-sensory
674	Male30h_GCCAGCAAGCATTTCG-1	Dmel30hm	Non-sensory
675	Male30h_GCCAGCACACAGTCAT-1	Dmel30hm	Non-sensory
676	Male30h_GCCAGGTCAAGCCTGC-1	Dmel30hm	Non-sensory
677	Male30h_GCCAGTGTCTCACGAA-1	Dmel30hm	Non-sensory
678	Male30h_GCCAGTGTCTTCACAT-1	Dmel30hm	Non-sensory
679	Male30h_GCCATGGAGGATGGCT-1	Dmel30hm	Non-sensory
680	Male30h_GCCATGGCATCATTTC-1	Dmel30hm	Non-sensory
681	Male30h_GCCATGGGTCAGGTAG-1	Dmel30hm	Non-sensory
682	Male30h_GCCATGGTCTCTCAAT-1	Dmel30hm	Non-sensory
683	Male30h_GCCATTCAGCCTAGGA-1	Dmel30hm	Non-sensory
684	Male30h_GCCCAGAGTGCTCTTC-1	Dmel30hm	Non-sensory
685	Male30h_GCCCAGATCCTTCAGC-1	Dmel30hm	Non-sensory
686	Male30h_GCCCGAAAGTCAGCGA-1	Dmel30hm	Non-sensory
687	Male30h_GCCCGAAGTGAGCGAT-1	Dmel30hm	Non-sensory
688	Male30h_GCCTGTTTCCATAGAC-1	Dmel30hm	Non-sensory
689	Male30h_GCGAGAAAGACATAGT-1	Dmel30hm	Non-sensory
690	Male30h_GCGAGAACAACGACAG-1	Dmel30hm	Non-sensory
691	Male30h_GCGAGAATCATGCTAG-1	Dmel30hm	Non-sensory
692	Male30h_GCGATCGCAAGTGTCT-1	Dmel30hm	Non-sensory
693	Male30h_GCGGATCCAGCGTAGA-1	Dmel30hm	Non-sensory
694	Male30h_GCGTGCATCATTTGTC-1	Dmel30hm	Non-sensory
695	Male30h_GCGTTTCTCTATGCCC-1	Dmel30hm	Non-sensory
696	Male30h_GCTACCTCAAGATCCT-1	Dmel30hm	Non-sensory
697	Male30h_GCTACCTGTATCGTAC-1	Dmel30hm	Non-sensory
698	Male30h_GCTACCTGTTGCGGCT-1	Dmel30hm	Non-sensory
699	Male30h_GCTACCTTCCCGAATA-1	Dmel30hm	Non-sensory
700	Male30h_GCTCAAAAGCTGACCC-1	Dmel30hm	Non-sensory
701	Male30h_GCTCAAAAGCTGTTCA-1	Dmel30hm	Non-sensory
702	Male30h_GCTGAATCACAGTCAT-1	Dmel30hm	Non-sensory
703	Male30h_GCTGAATTCCCATAGA-1	Dmel30hm	Non-sensory
704	Male30h_GCTGCAGCACAACGTT-1	Dmel30hm	Non-sensory
705	Male30h_GCTGGGTAGCAGATAT-1	Dmel30hm	Non-sensory
706	Male30h_GCTGGGTTCTTCTCAA-1	Dmel30hm	Non-sensory
707	Male30h_GCTTCACGTAGCTGTT-1	Dmel30hm	Non-sensory
708	Male30h_GCTTCACGTGTCATGT-1	Dmel30hm	Non-sensory
709	Male30h_GCTTTCGAGTACCATC-1	Dmel30hm	Non-sensory
710	Male30h_GCTTTCGGTCAGGTAG-1	Dmel30hm	Non-sensory
711	Male30h_GGAACCCAGCAAATGT-1	Dmel30hm	Non-sensory
712	Male30h_GGAACCCAGGAGACCT-1	Dmel30hm	Non-sensory
713	Male30h_GGAACCCCAAATCCCA-1	Dmel30hm	Non-sensory
714	Male30h_GGAAGTGGTCCTTGTC-1	Dmel30hm	Non-sensory
715	Male30h_GGAATGGCAAATGCGG-1	Dmel30hm	Non-sensory
716	Male30h_GGAATGGGTAGCGTAG-1	Dmel30hm	Non-sensory
717	Male30h_GGACGTCCAGAGTGTG-1	Dmel30hm	Non-sensory
718	Male30h_GGACGTCCAGCTGAGA-1	Dmel30hm	Non-sensory
719	Male30h_GGACGTCGTACGATGG-1	Dmel30hm	Non-sensory
720	Male30h_GGAGAACAGTGGAAAG-1	Dmel30hm	Non-sensory
721	Male30h_GGAGATGCATCATTGG-1	Dmel30hm	Non-sensory
722	Male30h_GGAGGATCAGGCTATT-1	Dmel30hm	Non-sensory
723	Male30h_GGAGGATGTAGGCAGT-1	Dmel30hm	Non-sensory
724	Male30h_GGATCTACACCAGCGT-1	Dmel30hm	Non-sensory
725	Male30h_GGATGTTGTACGAGTG-1	Dmel30hm	Non-sensory
726	Male30h_GGATGTTTCGCTTAAG-1	Dmel30hm	Non-sensory
727	Male30h_GGCACGTCACTAACGT-1	Dmel30hm	Non-sensory
728	Male30h_GGCACGTGTGATAGTA-1	Dmel30hm	Non-sensory
729	Male30h_GGCACGTTCATGCTAG-1	Dmel30hm	Non-sensory
730	Male30h_GGCAGTCAGGATGCGT-1	Dmel30hm	Non-sensory
731	Male30h_GGCAGTCCAAGGGCAT-1	Dmel30hm	Non-sensory
732	Male30h_GGCAGTCCAGTGTACT-1	Dmel30hm	Non-sensory
733	Male30h_GGCGTCAAGGGCTTCC-1	Dmel30hm	Non-sensory
734	Male30h_GGCGTCAGTGGTATGG-1	Dmel30hm	Non-sensory
735	Male30h_GGCGTCATCTTGGATG-1	Dmel30hm	Non-sensory
736	Male30h_GGCTGTGCAGTTGTTG-1	Dmel30hm	Non-sensory
737	Male30h_GGCTTTCCATTAAGCC-1	Dmel30hm	Non-sensory
738	Male30h_GGCTTTCTCCCATTTA-1	Dmel30hm	Non-sensory
739	Male30h_GGGAAGTTCGTGCGAC-1	Dmel30hm	Non-sensory
740	Male30h_GGGACCTAGTGTTCCA-1	Dmel30hm	Non-sensory
741	Male30h_GGGACCTCAGCAGATG-1	Dmel30hm	Non-sensory
742	Male30h_GGGACCTTCACAAGGG-1	Dmel30hm	Non-sensory
743	Male30h_GGGACCTTCTGTAACG-1	Dmel30hm	Non-sensory
744	Male30h_GGGACTCCATCCTTCG-1	Dmel30hm	Non-sensory
745	Male30h_GGGACTCGTCTCTCTG-1	Dmel30hm	Non-sensory
746	Male30h_GGGAGATAGGCGTCCT-1	Dmel30hm	Non-sensory
747	Male30h_GGGAGATGTTTCCCAC-1	Dmel30hm	Non-sensory
748	Male30h_GGGAGATTCGGTTAGT-1	Dmel30hm	Non-sensory
749	Male30h_GGGATCCCATGACTTG-1	Dmel30hm	Non-sensory
750	Male30h_GGGATGACATTCCTAT-1	Dmel30hm	Non-sensory
751	Male30h_GGGATGAGTATGCGGA-1	Dmel30hm	Non-sensory
752	Male30h_GGGCCATCATAGAGGC-1	Dmel30hm	Non-sensory
753	Male30h_GGGCGTTGTGGCTGCT-1	Dmel30hm	Non-sensory
754	Male30h_GGGCGTTTCTACGCGG-1	Dmel30hm	Non-sensory
755	Male30h_GGGCGTTTCTCGGCTT-1	Dmel30hm	Non-sensory
756	Male30h_GGGCTACGTATGGTTC-1	Dmel30hm	Non-sensory
757	Male30h_GGGCTCAGTCCTTAAG-1	Dmel30hm	Non-sensory
758	Male30h_GGGTCTGAGGGTTAGC-1	Dmel30hm	Non-sensory
759	Male30h_GGGTGAAGTACAAAGT-1	Dmel30hm	Non-sensory
760	Male30h_GGGTTATAGGGAGATA-1	Dmel30hm	Non-sensory
761	Male30h_GGGTTATTCATGCTAG-1	Dmel30hm	Non-sensory
762	Male30h_GGGTTTACAAGCTCTA-1	Dmel30hm	Non-sensory
763	Male30h_GGTAACTCACAAGGTG-1	Dmel30hm	Non-sensory
764	Male30h_GGTAACTCATCACAGT-1	Dmel30hm	Non-sensory
765	Male30h_GGTAACTGTAATACCC-1	Dmel30hm	Non-sensory
766	Male30h_GGTAACTTCATTTCGT-1	Dmel30hm	Non-sensory
767	Male30h_GGTAATCGTAGGTAGC-1	Dmel30hm	Non-sensory
768	Male30h_GGTAGAGAGCCGATCC-1	Dmel30hm	Non-sensory
769	Male30h_GGTCACGAGGATGCGT-1	Dmel30hm	Non-sensory
770	Male30h_GGTCACGAGGGCAATC-1	Dmel30hm	Non-sensory
771	Male30h_GGTCACGAGGTATCTC-1	Dmel30hm	Non-sensory
772	Male30h_GGTCACGTCCACGTGG-1	Dmel30hm	Non-sensory
773	Male30h_GGTGAAGCACAGGATG-1	Dmel30hm	Non-sensory
774	Male30h_GGTGATTGTGAGACGT-1	Dmel30hm	Non-sensory
775	Male30h_GGTGGCTAGATGACAT-1	Dmel30hm	Non-sensory
776	Male30h_GGTGGCTCACATGGTT-1	Dmel30hm	Non-sensory
777	Male30h_GGTGTCGAGAGGTCGT-1	Dmel30hm	Non-sensory
778	Male30h_GGTGTCGAGCACGGAT-1	Dmel30hm	Non-sensory
779	Male30h_GGTTCTCCAGAGAATT-1	Dmel30hm	Non-sensory
780	Male30h_GGTTCTCTCCGGGACT-1	Dmel30hm	Non-sensory
781	Male30h_GGTTGTACAATGACCT-1	Dmel30hm	Non-sensory
782	Male30h_GGTTGTAGTCTTGAGT-1	Dmel30hm	Non-sensory
783	Male30h_GTAACACAGGATCATA-1	Dmel30hm	Non-sensory
784	Male30h_GTAACACAGTCGCGAA-1	Dmel30hm	Non-sensory
785	Male30h_GTAACACCACCAATTG-1	Dmel30hm	Non-sensory
786	Male30h_GTAACACCATGCGTGC-1	Dmel30hm	Non-sensory
787	Male30h_GTAAGTCAGACCAAAT-1	Dmel30hm	Non-sensory
788	Male30h_GTAAGTCGTCTGTCAA-1	Dmel30hm	Non-sensory
789	Male30h_GTAATGCCAGGTCAAG-1	Dmel30hm	Non-sensory
790	Male30h_GTAATGCGTTTCGTTT-1	Dmel30hm	Non-sensory
791	Male30h_GTACAACGTGGTAATA-1	Dmel30hm	Non-sensory
792	Male30h_GTAGAAAAGGGAACAA-1	Dmel30hm	Non-sensory
793	Male30h_GTAGAAAGTCAAGCCC-1	Dmel30hm	Non-sensory
794	Male30h_GTAGAAATCGAAGAAT-1	Dmel30hm	Non-sensory
795	Male30h_GTAGAGGAGCGTATGG-1	Dmel30hm	Non-sensory
796	Male30h_GTAGAGGAGGGAGATA-1	Dmel30hm	Non-sensory
797	Male30h_GTAGATCCAAGGTTGG-1	Dmel30hm	Non-sensory
798	Male30h_GTAGGAGAGGCATGGT-1	Dmel30hm	Non-sensory
799	Male30h_GTAGGAGCAACGAGGT-1	Dmel30hm	Non-sensory
800	Male30h_GTAGGTTGTAACATCC-1	Dmel30hm	Non-sensory
801	Male30h_GTAGGTTTCTCAGAAC-1	Dmel30hm	Non-sensory
802	Male30h_GTAGTACAGTCAGGGT-1	Dmel30hm	Non-sensory
803	Male30h_GTCAAACCACGGGTAA-1	Dmel30hm	Non-sensory
804	Male30h_GTCAAACCATTAAAGG-1	Dmel30hm	Non-sensory
805	Male30h_GTCAAGTAGTGCTCGC-1	Dmel30hm	Non-sensory
806	Male30h_GTCAAGTCACTGGCGT-1	Dmel30hm	Non-sensory
807	Male30h_GTCACGGCACCGTCTT-1	Dmel30hm	Non-sensory
808	Male30h_GTCACGGCATGGGTCC-1	Dmel30hm	Non-sensory
809	Male30h_GTCACGGGTTGCACGC-1	Dmel30hm	Non-sensory
810	Male30h_GTCACGGTCAGGGTAG-1	Dmel30hm	Non-sensory
811	Male30h_GTCAGCGAGCACCAGA-1	Dmel30hm	Non-sensory
812	Male30h_GTCAGCGGTATCTTCT-1	Dmel30hm	Non-sensory
813	Male30h_GTCATCCGTGGGTCAA-1	Dmel30hm	Non-sensory
814	Male30h_GTCATGACAATCCTTT-1	Dmel30hm	Non-sensory
815	Male30h_GTCATTTCAACTGAAA-1	Dmel30hm	Non-sensory
816	Male30h_GTCATTTGTCAGACGA-1	Dmel30hm	Non-sensory
817	Male30h_GTCATTTTCCGTGCGA-1	Dmel30hm	Non-sensory
818	Male30h_GTCCACTCAGATTTCG-1	Dmel30hm	Non-sensory
819	Male30h_GTCCACTGTAAGAACT-1	Dmel30hm	Non-sensory
820	Male30h_GTCCACTGTTGCCGAC-1	Dmel30hm	Non-sensory
821	Male30h_GTCCACTGTTTCGTTT-1	Dmel30hm	Non-sensory
822	Male30h_GTCCTCAGTCTTTATC-1	Dmel30hm	Non-sensory
823	Male30h_GTCGCGAAGGCCACCT-1	Dmel30hm	Non-sensory
824	Male30h_GTCGCGACAGCAGTTT-1	Dmel30hm	Non-sensory
825	Male30h_GTCTACCAGTGCCGAA-1	Dmel30hm	Non-sensory
826	Male30h_GTCTACCGTATCACCA-1	Dmel30hm	Non-sensory
827	Male30h_GTCTAGAGTCTAGGTT-1	Dmel30hm	Non-sensory
828	Male30h_GTCTAGAGTGGAACAC-1	Dmel30hm	Non-sensory
829	Male30h_GTCTAGATCGTTATCT-1	Dmel30hm	Non-sensory
830	Male30h_GTCTGTCTCTGAGGCC-1	Dmel30hm	Non-sensory
831	Male30h_GTCTTTACACTCCTTG-1	Dmel30hm	Non-sensory
832	Male30h_GTCTTTATCTCACGAA-1	Dmel30hm	Non-sensory
833	Male30h_GTCTTTATCTCTCCGA-1	Dmel30hm	Non-sensory
834	Male30h_GTGAGCCAGATCCCAT-1	Dmel30hm	Non-sensory
835	Male30h_GTGAGCCGTCGAGTTT-1	Dmel30hm	Non-sensory
836	Male30h_GTGAGGATCCACTGGG-1	Dmel30hm	Non-sensory
837	Male30h_GTGAGTTAGCCGGAAT-1	Dmel30hm	Non-sensory
838	Male30h_GTGAGTTGTGGCGCTT-1	Dmel30hm	Non-sensory
839	Male30h_GTGAGTTTCGCCAACG-1	Dmel30hm	Non-sensory
840	Male30h_GTGATGTAGTGCCAGA-1	Dmel30hm	Non-sensory
841	Male30h_GTGCACGAGACAGCGT-1	Dmel30hm	Non-sensory
842	Male30h_GTGCACGAGAGCGACT-1	Dmel30hm	Non-sensory
843	Male30h_GTGCACGCACGTACTA-1	Dmel30hm	Non-sensory
844	Male30h_GTGCACGCATGACTCA-1	Dmel30hm	Non-sensory
845	Male30h_GTGCACGTCAGACATC-1	Dmel30hm	Non-sensory
846	Male30h_GTGCTGGAGCAATAGT-1	Dmel30hm	Non-sensory
847	Male30h_GTGCTGGAGTAAGCAT-1	Dmel30hm	Non-sensory
848	Male30h_GTGGAGAAGGGACTGT-1	Dmel30hm	Non-sensory
849	Male30h_GTGGCGTCAATTTCGG-1	Dmel30hm	Non-sensory
850	Male30h_GTGGCGTGTTGTCATG-1	Dmel30hm	Non-sensory
851	Male30h_GTGGGAATCCCAGGCA-1	Dmel30hm	Non-sensory
852	Male30h_GTGGTTAAGGAATCGC-1	Dmel30hm	Non-sensory
853	Male30h_GTGTCCTAGGGCAGAG-1	Dmel30hm	Non-sensory
854	Male30h_GTGTGATAGGCAGGTT-1	Dmel30hm	Non-sensory
855	Male30h_GTGTGGCCACATACTG-1	Dmel30hm	Non-sensory
856	Male30h_GTGTTAGGTGCGGTAA-1	Dmel30hm	Non-sensory
857	Male30h_GTGTTCCGTATTTCGG-1	Dmel30hm	Non-sensory
858	Male30h_GTTACAGCACCTCGTT-1	Dmel30hm	Non-sensory
859	Male30h_GTTACCCAGGGCGAAG-1	Dmel30hm	Non-sensory
860	Male30h_GTTACCCAGTCGCTAT-1	Dmel30hm	Non-sensory
861	Male30h_GTTACCCCAACCTAAC-1	Dmel30hm	Non-sensory
862	Male30h_GTTACCCCATCAGCTA-1	Dmel30hm	Non-sensory
863	Male30h_GTTACGATCTTAGCTT-1	Dmel30hm	Non-sensory
864	Male30h_GTTAGACAGATAACAC-1	Dmel30hm	Non-sensory
865	Male30h_GTTAGACAGATTCGAA-1	Dmel30hm	Non-sensory
866	Male30h_GTTAGACCAACCACGC-1	Dmel30hm	Non-sensory
867	Male30h_GTTAGTGAGAACCCGA-1	Dmel30hm	Non-sensory
868	Male30h_GTTAGTGTCAAACGAA-1	Dmel30hm	Non-sensory
869	Male30h_GTTCATTGTTTCACAG-1	Dmel30hm	Non-sensory
870	Male30h_GTTCCGTCAAGATCCT-1	Dmel30hm	Non-sensory
871	Male30h_GTTCCGTCATATGGCT-1	Dmel30hm	Non-sensory
872	Male30h_GTTCGCTCAAATCAAG-1	Dmel30hm	Non-sensory
873	Male30h_GTTCGCTCAAGACCGA-1	Dmel30hm	Non-sensory
874	Male30h_GTTCGCTGTGAGAACC-1	Dmel30hm	Non-sensory
875	Male30h_GTTCGCTTCCGTGGGT-1	Dmel30hm	Non-sensory
876	Male30h_GTTCTATAGTTTCGAC-1	Dmel30hm	Non-sensory
877	Male30h_GTTCTATGTAGGAAAG-1	Dmel30hm	Non-sensory
878	Male30h_GTTCTATGTATACCCA-1	Dmel30hm	Non-sensory
879	Male30h_GTTGCGGCATGTTACG-1	Dmel30hm	Non-sensory
880	Male30h_GTTGCGGGTAATGTGA-1	Dmel30hm	Non-sensory
881	Male30h_GTTGCGGGTGACACGA-1	Dmel30hm	Non-sensory
882	Male30h_GTTGCGGTCGTACCTC-1	Dmel30hm	Non-sensory
883	Male30h_GTTGCTCTCATTATCC-1	Dmel30hm	Non-sensory
884	Male30h_GTTGTAGAGAGGATGA-1	Dmel30hm	Non-sensory
885	Male30h_GTTGTAGTCGGTGTTA-1	Dmel30hm	Non-sensory
886	Male30h_GTTGTCCAGTTGTAAG-1	Dmel30hm	Non-sensory
887	Male30h_GTTGTCCGTCAAGTTC-1	Dmel30hm	Non-sensory
888	Male30h_GTTTACTAGATAGTCA-1	Dmel30hm	Non-sensory
889	Male30h_GTTTACTGTGCATCTA-1	Dmel30hm	Non-sensory
890	Male30h_GTTTGGACACCCAACG-1	Dmel30hm	Non-sensory
891	Male30h_GTTTGGAGTGAGACCA-1	Dmel30hm	Non-sensory
892	Male30h_GTTTGGAGTGAGCGAT-1	Dmel30hm	Non-sensory
893	Male30h_TAACACGCATAGGTAA-1	Dmel30hm	Non-sensory
894	Male30h_TAACCAGCACCCTATC-1	Dmel30hm	Non-sensory
895	Male30h_TAACCAGGTCGTGTTA-1	Dmel30hm	Non-sensory
896	Male30h_TAACCAGTCACTTTGT-1	Dmel30hm	Non-sensory
897	Male30h_TAACGACTCCATACAG-1	Dmel30hm	Non-sensory
898	Male30h_TAACGACTCCCAGCGA-1	Dmel30hm	Non-sensory
899	Male30h_TAACTTCAGCTCTTCC-1	Dmel30hm	Non-sensory
900	Male30h_TAACTTCCACAGTACT-1	Dmel30hm	Non-sensory
901	Male30h_TAACTTCGTAGTCGGA-1	Dmel30hm	Non-sensory
902	Male30h_TAACTTCTCCAACTGA-1	Dmel30hm	Non-sensory
903	Male30h_TAAGCGTCAAAGCACG-1	Dmel30hm	Non-sensory
904	Male30h_TAAGCGTGTTCAAGGG-1	Dmel30hm	Non-sensory
905	Male30h_TAAGTCGAGAATTTGG-1	Dmel30hm	Non-sensory
906	Male30h_TAAGTCGGTGATGAAT-1	Dmel30hm	Non-sensory
907	Male30h_TAATCTCAGAGCCGAT-1	Dmel30hm	Non-sensory
908	Male30h_TAATCTCTCTGGAAGG-1	Dmel30hm	Non-sensory
909	Male30h_TAATTCCCAACCGCCA-1	Dmel30hm	Non-sensory
910	Male30h_TAATTCCCACGGATCC-1	Dmel30hm	Non-sensory
911	Male30h_TACAACGTCGTAGTCA-1	Dmel30hm	Non-sensory
912	Male30h_TACAGGTGTGCCTACG-1	Dmel30hm	Non-sensory
913	Male30h_TACAGGTTCCGATAGT-1	Dmel30hm	Non-sensory
914	Male30h_TACATTCCACTTGACA-1	Dmel30hm	Non-sensory
915	Male30h_TACATTCTCTTCCCGA-1	Dmel30hm	Non-sensory
916	Male30h_TACCCGTAGATGCTTC-1	Dmel30hm	Non-sensory
917	Male30h_TACCCGTGTCCTGGGT-1	Dmel30hm	Non-sensory
918	Male30h_TACCGAACATCCTTGC-1	Dmel30hm	Non-sensory
919	Male30h_TACCGAATCGGCCTTT-1	Dmel30hm	Non-sensory
920	Male30h_TACCGGGCAACTGTGT-1	Dmel30hm	Non-sensory
921	Male30h_TACCGGGTCCACAGGC-1	Dmel30hm	Non-sensory
922	Male30h_TACCTCGAGTTCGGTT-1	Dmel30hm	Non-sensory
923	Male30h_TACGGGCAGACATCAA-1	Dmel30hm	Non-sensory
924	Male30h_TACGGGCCACCTTCCA-1	Dmel30hm	Non-sensory
925	Male30h_TACGGGCTCCAGCACG-1	Dmel30hm	Non-sensory
926	Male30h_TACGGTAGTCGCTCGA-1	Dmel30hm	Non-sensory
927	Male30h_TACGGTATCGCTAGCG-1	Dmel30hm	Non-sensory
928	Male30h_TACGTCCCATCGGCCA-1	Dmel30hm	Non-sensory
929	Male30h_TACTTACCAATCGCAT-1	Dmel30hm	Non-sensory
930	Male30h_TACTTACCAATCGCGC-1	Dmel30hm	Non-sensory
931	Male30h_TACTTACGTCATGCAT-1	Dmel30hm	Non-sensory
932	Male30h_TACTTCATCAAACTGC-1	Dmel30hm	Non-sensory
933	Male30h_TACTTGTCAACTACGT-1	Dmel30hm	Non-sensory
934	Male30h_TAGACCAAGTATGGCG-1	Dmel30hm	Non-sensory
935	Male30h_TAGACCAGTGGATTTC-1	Dmel30hm	Non-sensory
936	Male30h_TAGACTGGTGGACCAA-1	Dmel30hm	Non-sensory
937	Male30h_TAGATCGAGCGAATGC-1	Dmel30hm	Non-sensory
938	Male30h_TAGATCGCACGGAAGT-1	Dmel30hm	Non-sensory
939	Male30h_TAGGAGGGTAGGGAGG-1	Dmel30hm	Non-sensory
940	Male30h_TAGGAGGTCGACCAAT-1	Dmel30hm	Non-sensory
941	Male30h_TAGGGTTCAGGCATGA-1	Dmel30hm	Non-sensory
942	Male30h_TAGGTTGTCCGTGCGA-1	Dmel30hm	Non-sensory
943	Male30h_TAGTGCAGTAAGTTAG-1	Dmel30hm	Non-sensory
944	Male30h_TATACCTAGTGAGGTC-1	Dmel30hm	Non-sensory
945	Male30h_TATCCTAGTCACTCTC-1	Dmel30hm	Non-sensory
946	Male30h_TATCTGTCATACGCAT-1	Dmel30hm	Non-sensory
947	Male30h_TATGTTCAGATCACCT-1	Dmel30hm	Non-sensory
948	Male30h_TATGTTCAGTCCTGTA-1	Dmel30hm	Non-sensory
949	Male30h_TATTCCAGTGCCTAAT-1	Dmel30hm	Non-sensory
950	Male30h_TATTGCTTCACTGAAC-1	Dmel30hm	Non-sensory
951	Male30h_TATTGCTTCATCTACT-1	Dmel30hm	Non-sensory
952	Male30h_TATTGGGTCACCGACG-1	Dmel30hm	Non-sensory
953	Male30h_TATTTCGGTCGTTGGC-1	Dmel30hm	Non-sensory
954	Male30h_TCAAGACGTCATCGGC-1	Dmel30hm	Non-sensory
955	Male30h_TCAAGACTCCTCTAAT-1	Dmel30hm	Non-sensory
956	Male30h_TCAAGACTCTCTGCCA-1	Dmel30hm	Non-sensory
957	Male30h_TCAAGACTCTCTTGCG-1	Dmel30hm	Non-sensory
958	Male30h_TCACACCGTAATTAGG-1	Dmel30hm	Non-sensory
959	Male30h_TCACACCTCAATCAGC-1	Dmel30hm	Non-sensory
960	Male30h_TCACATTAGGTACATA-1	Dmel30hm	Non-sensory
961	Male30h_TCACATTGTGGTACAG-1	Dmel30hm	Non-sensory
962	Male30h_TCACGCTAGACATAAC-1	Dmel30hm	Non-sensory
963	Male30h_TCACGCTAGCTCATAC-1	Dmel30hm	Non-sensory
964	Male30h_TCACGCTCAAACGTGG-1	Dmel30hm	Non-sensory
965	Male30h_TCACGCTCAGCTACAT-1	Dmel30hm	Non-sensory
966	Male30h_TCACGCTGTTGTTGAC-1	Dmel30hm	Non-sensory
967	Male30h_TCACGCTTCGGCTTCT-1	Dmel30hm	Non-sensory
968	Male30h_TCACGGGAGCTGACAG-1	Dmel30hm	Non-sensory
969	Male30h_TCACTATTCCCATACC-1	Dmel30hm	Non-sensory
970	Male30h_TCACTCGAGGAACGTC-1	Dmel30hm	Non-sensory
971	Male30h_TCAGCAAAGGGTTTCT-1	Dmel30hm	Non-sensory
972	Male30h_TCAGCCTCATCTAACG-1	Dmel30hm	Non-sensory
973	Male30h_TCAGCCTTCTTCGACC-1	Dmel30hm	Non-sensory
974	Male30h_TCAGGGCAGCTTAAGA-1	Dmel30hm	Non-sensory
975	Male30h_TCAGGGCCAGCGAGTA-1	Dmel30hm	Non-sensory
976	Male30h_TCAGGGCTCGTCGCTT-1	Dmel30hm	Non-sensory
977	Male30h_TCAGTCCGTACCTTCC-1	Dmel30hm	Non-sensory
978	Male30h_TCAGTCCTCTGTTGGA-1	Dmel30hm	Non-sensory
979	Male30h_TCAGTTTCACTAACGT-1	Dmel30hm	Non-sensory
980	Male30h_TCATACTCAACCAGAG-1	Dmel30hm	Non-sensory
981	Male30h_TCATATCTCCTCACCA-1	Dmel30hm	Non-sensory
982	Male30h_TCATCATCAGTGGTGA-1	Dmel30hm	Non-sensory
983	Male30h_TCATCCGAGACTACGG-1	Dmel30hm	Non-sensory
984	Male30h_TCATCCGCAGTTGTCA-1	Dmel30hm	Non-sensory
985	Male30h_TCATCCGTCTCTGCCA-1	Dmel30hm	Non-sensory
986	Male30h_TCATGCCCAACTCGAT-1	Dmel30hm	Non-sensory
987	Male30h_TCATGGAGTGGTCTTA-1	Dmel30hm	Non-sensory
988	Male30h_TCATGTTCACACCAGC-1	Dmel30hm	Non-sensory
989	Male30h_TCATTACTCGTTATCT-1	Dmel30hm	Non-sensory
990	Male30h_TCATTCAAGACTCGAG-1	Dmel30hm	Non-sensory
991	Male30h_TCATTCAAGTCATGCT-1	Dmel30hm	Non-sensory
992	Male30h_TCATTGTAGCCTGTCG-1	Dmel30hm	Non-sensory
993	Male30h_TCATTTGTCTTCGTAT-1	Dmel30hm	Non-sensory
994	Male30h_TCCACCAAGCACCGAA-1	Dmel30hm	Non-sensory
995	Male30h_TCCACCACAGAATCGG-1	Dmel30hm	Non-sensory
996	Male30h_TCCACGTCAGCTTTCC-1	Dmel30hm	Non-sensory
997	Male30h_TCCACGTTCAAGGACG-1	Dmel30hm	Non-sensory
998	Male30h_TCCAGAATCATCACAG-1	Dmel30hm	Non-sensory
999	Male30h_TCCATGCAGAATGTTG-1	Dmel30hm	Non-sensory
1000	Male30h_TCCATGCGTTAGTCGT-1	Dmel30hm	Non-sensory
1001	Male30h_TCCCACAAGATCGGTG-1	Dmel30hm	Non-sensory
1002	Male30h_TCCCAGTAGGGCCAAT-1	Dmel30hm	Non-sensory
1003	Male30h_TCCCAGTTCACCTCAC-1	Dmel30hm	Non-sensory
1004	Male30h_TCCGAAATCACTCTTA-1	Dmel30hm	Non-sensory
1005	Male30h_TCCGATCCACGTGTGC-1	Dmel30hm	Non-sensory
1006	Male30h_TCCGATCGTTATGACC-1	Dmel30hm	Non-sensory
1007	Male30h_TCCGTGTCAAGAATAC-1	Dmel30hm	Non-sensory
1008	Male30h_TCCGTGTGTACTTCCC-1	Dmel30hm	Non-sensory
1009	Male30h_TCCTAATAGCACCGTC-1	Dmel30hm	Non-sensory
1010	Male30h_TCCTAATGTGGGAGAG-1	Dmel30hm	Non-sensory
1011	Male30h_TCCTCCCCAGCTTTCC-1	Dmel30hm	Non-sensory
1012	Male30h_TCCTCCCGTACGTAGG-1	Dmel30hm	Non-sensory
1013	Male30h_TCCTCGAAGAAGCGAA-1	Dmel30hm	Non-sensory
1014	Male30h_TCCTGCACAGCGTAGA-1	Dmel30hm	Non-sensory
1015	Male30h_TCCTTCTAGTAGGGTC-1	Dmel30hm	Non-sensory
1016	Male30h_TCCTTCTAGTATAGAC-1	Dmel30hm	Non-sensory
1017	Male30h_TCCTTCTAGTCAGCGA-1	Dmel30hm	Non-sensory
1018	Male30h_TCGAACACACATGTTG-1	Dmel30hm	Non-sensory
1019	Male30h_TCGAAGTCACCAGCGT-1	Dmel30hm	Non-sensory
1020	Male30h_TCGAAGTGTGACGTCC-1	Dmel30hm	Non-sensory
1021	Male30h_TCGAAGTTCCTCTAAT-1	Dmel30hm	Non-sensory
1022	Male30h_TCGACCTCACATAACC-1	Dmel30hm	Non-sensory
1023	Male30h_TCGACGGCATGGCACC-1	Dmel30hm	Non-sensory
1024	Male30h_TCGACGGGTGAATAAC-1	Dmel30hm	Non-sensory
1025	Male30h_TCGATTTAGCATTGTC-1	Dmel30hm	Non-sensory
1026	Male30h_TCGATTTTCGCTATTT-1	Dmel30hm	Non-sensory
1027	Male30h_TCGCACTCAGTCTTCC-1	Dmel30hm	Non-sensory
1028	Male30h_TCGCAGGGTTACGATC-1	Dmel30hm	Non-sensory
1029	Male30h_TCGCAGGTCGCTTAAG-1	Dmel30hm	Non-sensory
1030	Male30h_TCGCTCATCAGACATC-1	Dmel30hm	Non-sensory
1031	Male30h_TCGCTTGTCCAATCCC-1	Dmel30hm	Non-sensory
1032	Male30h_TCGGATATCGTGAGAG-1	Dmel30hm	Non-sensory
1033	Male30h_TCGGGACCAAGAATAC-1	Dmel30hm	Non-sensory
1034	Male30h_TCGGGCAAGTGCTCAT-1	Dmel30hm	Non-sensory
1035	Male30h_TCGGGTGCACACTGGC-1	Dmel30hm	Non-sensory
1036	Male30h_TCGGTCTAGCATCAAA-1	Dmel30hm	Non-sensory
1037	Male30h_TCGTAGATCAGTGTCA-1	Dmel30hm	Non-sensory
1038	Male30h_TCGTAGATCCTGTACC-1	Dmel30hm	Non-sensory
1039	Male30h_TCGTGCTGTAACACGG-1	Dmel30hm	Non-sensory
1040	Male30h_TCGTGGGAGCATTGTC-1	Dmel30hm	Non-sensory
1041	Male30h_TCTAACTCACAAGCAG-1	Dmel30hm	Non-sensory
1042	Male30h_TCTAACTTCAAAGACA-1	Dmel30hm	Non-sensory
1043	Male30h_TCTACATTCGTTGTAG-1	Dmel30hm	Non-sensory
1044	Male30h_TCTACCGAGTTACGGG-1	Dmel30hm	Non-sensory
1045	Male30h_TCTACCGGTGTTACTG-1	Dmel30hm	Non-sensory
1046	Male30h_TCTATACCAAAGGGCT-1	Dmel30hm	Non-sensory
1047	Male30h_TCTATACCACTGTTCC-1	Dmel30hm	Non-sensory
1048	Male30h_TCTATACGTAAGTTGA-1	Dmel30hm	Non-sensory
1049	Male30h_TCTATACTCTTCTGTA-1	Dmel30hm	Non-sensory
1050	Male30h_TCTATCACATCTTAGG-1	Dmel30hm	Non-sensory
1051	Male30h_TCTCAGCTCCGAACGC-1	Dmel30hm	Non-sensory
1052	Male30h_TCTCTGGGTGAGATCG-1	Dmel30hm	Non-sensory
1053	Male30h_TCTCTGGTCGGTGTTA-1	Dmel30hm	Non-sensory
1054	Male30h_TCTGCCATCTCGCCTA-1	Dmel30hm	Non-sensory
1055	Male30h_TCTGGCTCACAGTCGC-1	Dmel30hm	Non-sensory
1056	Male30h_TCTGTCGGTCAACATC-1	Dmel30hm	Non-sensory
1057	Male30h_TCTGTCGTCGGCTATA-1	Dmel30hm	Non-sensory
1058	Male30h_TCTGTCGTCTCCTGTG-1	Dmel30hm	Non-sensory
1059	Male30h_TCTTCCTAGCATGAAT-1	Dmel30hm	Non-sensory
1060	Male30h_TCTTGCGTCTGAGAGG-1	Dmel30hm	Non-sensory
1061	Male30h_TCTTGCGTCTTTGCAT-1	Dmel30hm	Non-sensory
1062	Male30h_TCTTTGACATGCCGCA-1	Dmel30hm	Non-sensory
1063	Male30h_TGAACGTGTAGAAACT-1	Dmel30hm	Non-sensory
1064	Male30h_TGAACGTGTCTACTGA-1	Dmel30hm	Non-sensory
1065	Male30h_TGAATCGTCCGTGGCA-1	Dmel30hm	Non-sensory
1066	Male30h_TGAATGCTCGCGCTGA-1	Dmel30hm	Non-sensory
1067	Male30h_TGACTCCCACCGTGGT-1	Dmel30hm	Non-sensory
1068	Male30h_TGACTCCTCTGCATGA-1	Dmel30hm	Non-sensory
1069	Male30h_TGAGACTGTTTCACAG-1	Dmel30hm	Non-sensory
1070	Male30h_TGAGCATAGTCCTACA-1	Dmel30hm	Non-sensory
1071	Male30h_TGAGGAGCACCCTCTA-1	Dmel30hm	Non-sensory
1072	Male30h_TGAGGAGTCCCATACC-1	Dmel30hm	Non-sensory
1073	Male30h_TGAGGGACAGCGAGTA-1	Dmel30hm	Non-sensory
1074	Male30h_TGAGGTTTCGGTAGGA-1	Dmel30hm	Non-sensory
1075	Male30h_TGAGGTTTCTCGCGTT-1	Dmel30hm	Non-sensory
1076	Male30h_TGATCTTAGTGCAAAT-1	Dmel30hm	Non-sensory
1077	Male30h_TGATCTTGTACCTAAC-1	Dmel30hm	Non-sensory
1078	Male30h_TGATCTTTCATGCCGG-1	Dmel30hm	Non-sensory
1079	Male30h_TGATGGTCACGGCGTT-1	Dmel30hm	Non-sensory
1080	Male30h_TGATTCTCAACGTTAC-1	Dmel30hm	Non-sensory
1081	Male30h_TGATTCTCATTGCCTC-1	Dmel30hm	Non-sensory
1082	Male30h_TGATTCTTCGACATTG-1	Dmel30hm	Non-sensory
1083	Male30h_TGCACGGAGGAATCGC-1	Dmel30hm	Non-sensory
1084	Male30h_TGCACGGAGGGCAGTT-1	Dmel30hm	Non-sensory
1085	Male30h_TGCACGGAGGTGCTGA-1	Dmel30hm	Non-sensory
1086	Male30h_TGCAGATCAAGTTGGG-1	Dmel30hm	Non-sensory
1087	Male30h_TGCAGGCAGAGCCCAA-1	Dmel30hm	Non-sensory
1088	Male30h_TGCAGGCTCAGGACAG-1	Dmel30hm	Non-sensory
1089	Male30h_TGCAGTACATCAACCA-1	Dmel30hm	Non-sensory
1090	Male30h_TGCAGTAGTTCAAACC-1	Dmel30hm	Non-sensory
1091	Male30h_TGCAGTATCACTGCTC-1	Dmel30hm	Non-sensory
1092	Male30h_TGCATCCCAATCGCGC-1	Dmel30hm	Non-sensory
1093	Male30h_TGCATGAAGATAGTGT-1	Dmel30hm	Non-sensory
1094	Male30h_TGCCGAGAGTGCAAAT-1	Dmel30hm	Non-sensory
1095	Male30h_TGCCGAGCACCCAAGC-1	Dmel30hm	Non-sensory
1096	Male30h_TGCGATAAGACTACCT-1	Dmel30hm	Non-sensory
1097	Male30h_TGCGATAAGCTGTCCG-1	Dmel30hm	Non-sensory
1098	Male30h_TGCGATAAGTATGCAA-1	Dmel30hm	Non-sensory
1099	Male30h_TGCGATAAGTGTAGAT-1	Dmel30hm	Non-sensory
1100	Male30h_TGCGGCAGTCGACTGC-1	Dmel30hm	Non-sensory
1101	Male30h_TGCGGCAGTGAGACGT-1	Dmel30hm	Non-sensory
1102	Male30h_TGCGGCATCGGTAAGG-1	Dmel30hm	Non-sensory
1103	Male30h_TGCGGGTTCAGTGCGC-1	Dmel30hm	Non-sensory
1104	Male30h_TGCTCCACAGTAACCT-1	Dmel30hm	Non-sensory
1105	Male30h_TGCTCGTTCCCTTGTG-1	Dmel30hm	Non-sensory
1106	Male30h_TGCTGAAGTTAAGAAC-1	Dmel30hm	Non-sensory
1107	Male30h_TGCTTGCCACTAACCA-1	Dmel30hm	Non-sensory
1108	Male30h_TGCTTGCGTGAGTAGC-1	Dmel30hm	Non-sensory
1109	Male30h_TGCTTGCGTTTGGAGG-1	Dmel30hm	Non-sensory
1110	Male30h_TGGAGAGAGCAGTAAT-1	Dmel30hm	Non-sensory
1111	Male30h_TGGAGAGTCACCCATC-1	Dmel30hm	Non-sensory
1112	Male30h_TGGAGGAGTCGTACTA-1	Dmel30hm	Non-sensory
1113	Male30h_TGGAGGAGTGGCATCC-1	Dmel30hm	Non-sensory
1114	Male30h_TGGATCAAGATACATG-1	Dmel30hm	Non-sensory
1115	Male30h_TGGATGTCAGGTTACT-1	Dmel30hm	Non-sensory
1116	Male30h_TGGCGTGAGGTTGGAC-1	Dmel30hm	Non-sensory
1117	Male30h_TGGCGTGGTCAAACGG-1	Dmel30hm	Non-sensory
1118	Male30h_TGGGAAGCAGGCATGA-1	Dmel30hm	Non-sensory
1119	Male30h_TGGGAAGGTCATCAGT-1	Dmel30hm	Non-sensory
1120	Male30h_TGGGAAGTCGAAGCCC-1	Dmel30hm	Non-sensory
1121	Male30h_TGGGAGATCCGCGATG-1	Dmel30hm	Non-sensory
1122	Male30h_TGGGATTTCGGTCTGG-1	Dmel30hm	Non-sensory
1123	Male30h_TGGGCGTAGAAGTGTT-1	Dmel30hm	Non-sensory
1124	Male30h_TGGGCGTGTGCCCGTA-1	Dmel30hm	Non-sensory
1125	Male30h_TGGGCTGGTATTCCTT-1	Dmel30hm	Non-sensory
1126	Male30h_TGGTGATAGGATTTGA-1	Dmel30hm	Non-sensory
1127	Male30h_TGGTGATGTGCGGTAA-1	Dmel30hm	Non-sensory
1128	Male30h_TGGTTAGAGCTGTCCG-1	Dmel30hm	Non-sensory
1129	Male30h_TGGTTAGGTCCTGAAT-1	Dmel30hm	Non-sensory
1130	Male30h_TGTAACGAGAAACTCA-1	Dmel30hm	Non-sensory
1131	Male30h_TGTAACGCAATAGAGT-1	Dmel30hm	Non-sensory
1132	Male30h_TGTAAGCAGCTGAGCA-1	Dmel30hm	Non-sensory
1133	Male30h_TGTAAGCTCCAGTACA-1	Dmel30hm	Non-sensory
1134	Male30h_TGTACAGGTACCTAGT-1	Dmel30hm	Non-sensory
1135	Male30h_TGTAGACGTAGACACG-1	Dmel30hm	Non-sensory
1136	Male30h_TGTCCACAGGAGGTTC-1	Dmel30hm	Non-sensory
1137	Male30h_TGTCCACAGTCTGCGC-1	Dmel30hm	Non-sensory
1138	Male30h_TGTCCCACATCCAACA-1	Dmel30hm	Non-sensory
1139	Male30h_TGTCCCAGTACTCGAT-1	Dmel30hm	Non-sensory
1140	Male30h_TGTCCCAGTCGAAGCA-1	Dmel30hm	Non-sensory
1141	Male30h_TGTCCCAGTCTGTTAG-1	Dmel30hm	Non-sensory
1142	Male30h_TGTCCCATCCAGTGTA-1	Dmel30hm	Non-sensory
1143	Male30h_TGTCCCATCGAGTACT-1	Dmel30hm	Non-sensory
1144	Male30h_TGTCCTGAGATTACCC-1	Dmel30hm	Non-sensory
1145	Male30h_TGTCCTGCATTGGCAT-1	Dmel30hm	Non-sensory
1146	Male30h_TGTCCTGTCCCGTGAG-1	Dmel30hm	Non-sensory
1147	Male30h_TGTGAGTCAGGAGGTT-1	Dmel30hm	Non-sensory
1148	Male30h_TGTGAGTGTCGAATGG-1	Dmel30hm	Non-sensory
1149	Male30h_TGTGAGTTCTACTGAG-1	Dmel30hm	Non-sensory
1150	Male30h_TGTGATGCACGTCTCT-1	Dmel30hm	Non-sensory
1151	Male30h_TGTGCGGCATTCGATG-1	Dmel30hm	Non-sensory
1152	Male30h_TGTTACTTCCCTTGTG-1	Dmel30hm	Non-sensory
1153	Male30h_TGTTCATAGTTTGGCT-1	Dmel30hm	Non-sensory
1154	Male30h_TGTTCATTCGTACCTC-1	Dmel30hm	Non-sensory
1155	Male30h_TGTTCCGTCTCAGAAC-1	Dmel30hm	Non-sensory
1156	Male30h_TGTTCTAGTGGCATCC-1	Dmel30hm	Non-sensory
1157	Male30h_TGTTCTATCGGAATTC-1	Dmel30hm	Non-sensory
1158	Male30h_TGTTGGACAAGGCTTT-1	Dmel30hm	Non-sensory
1159	Male30h_TGTTGGATCAATGCAC-1	Dmel30hm	Non-sensory
1160	Male30h_TGTTTGTAGAAATCCA-1	Dmel30hm	Non-sensory
1161	Male30h_TGTTTGTGTGCACGCT-1	Dmel30hm	Non-sensory
1162	Male30h_TTAATCCTCATAGCAC-1	Dmel30hm	Non-sensory
1163	Male30h_TTACCATCAATTGCGT-1	Dmel30hm	Non-sensory
1164	Male30h_TTACCATCATAGAAAC-1	Dmel30hm	Non-sensory
1165	Male30h_TTACCATGTATCAGCT-1	Dmel30hm	Non-sensory
1166	Male30h_TTACCGCGTTGCTCAA-1	Dmel30hm	Non-sensory
1167	Male30h_TTACGCCAGGATTTCC-1	Dmel30hm	Non-sensory
1168	Male30h_TTACGTTAGGTAAGAG-1	Dmel30hm	Non-sensory
1169	Male30h_TTACGTTCACAGTCCG-1	Dmel30hm	Non-sensory
1170	Male30h_TTACGTTGTGCAGATG-1	Dmel30hm	Non-sensory
1171	Male30h_TTACTGTCAATCAAGA-1	Dmel30hm	Non-sensory
1172	Male30h_TTAGGCAAGTACAACA-1	Dmel30hm	Non-sensory
1173	Male30h_TTAGGCAAGTATGAGT-1	Dmel30hm	Non-sensory
1174	Male30h_TTAGGCACACCTTCGT-1	Dmel30hm	Non-sensory
1175	Male30h_TTAGGCAGTCCAAAGG-1	Dmel30hm	Non-sensory
1176	Male30h_TTAGGCATCCTGTAGA-1	Dmel30hm	Non-sensory
1177	Male30h_TTATTGCGTCGATGCC-1	Dmel30hm	Non-sensory
1178	Male30h_TTATTGCGTTGTGTAC-1	Dmel30hm	Non-sensory
1179	Male30h_TTCACCGTCCGCTAGG-1	Dmel30hm	Non-sensory
1180	Male30h_TTCACGCAGTTGAATG-1	Dmel30hm	Non-sensory
1181	Male30h_TTCACGCGTCATGGCC-1	Dmel30hm	Non-sensory
1182	Male30h_TTCAGGATCTCTTCAA-1	Dmel30hm	Non-sensory
1183	Male30h_TTCATTGTCAGTAGGG-1	Dmel30hm	Non-sensory
1184	Male30h_TTCATTGTCCGACAGC-1	Dmel30hm	Non-sensory
1185	Male30h_TTCCAATAGGTAACTA-1	Dmel30hm	Non-sensory
1186	Male30h_TTCCACGTCCTAGCTC-1	Dmel30hm	Non-sensory
1187	Male30h_TTCCGGTCAACCGATT-1	Dmel30hm	Non-sensory
1188	Male30h_TTCCGGTCATGTTTGG-1	Dmel30hm	Non-sensory
1189	Male30h_TTCCGGTTCTTACTGT-1	Dmel30hm	Non-sensory
1190	Male30h_TTCCGTGGTTCGCGTG-1	Dmel30hm	Non-sensory
1191	Male30h_TTCCTAAAGCGCCTTG-1	Dmel30hm	Non-sensory
1192	Male30h_TTCCTAATCCCGTTGT-1	Dmel30hm	Non-sensory
1193	Male30h_TTCCTCTGTATGAAGT-1	Dmel30hm	Non-sensory
1194	Male30h_TTCCTTCCAAGACGAC-1	Dmel30hm	Non-sensory
1195	Male30h_TTCCTTCTCATTACCT-1	Dmel30hm	Non-sensory
1196	Male30h_TTCGATTAGCGACTGA-1	Dmel30hm	Non-sensory
1197	Male30h_TTCGATTGTGATGAAT-1	Dmel30hm	Non-sensory
1198	Male30h_TTCGATTTCGTCACCT-1	Dmel30hm	Non-sensory
1199	Male30h_TTCGCTGTCAAATGAG-1	Dmel30hm	Non-sensory
1200	Male30h_TTCGGTCGTAGTCTTG-1	Dmel30hm	Non-sensory
1201	Male30h_TTCGGTCGTCACTCGG-1	Dmel30hm	Non-sensory
1202	Male30h_TTCTAACTCATTGTGG-1	Dmel30hm	Non-sensory
1203	Male30h_TTCTCTCAGGATGGCT-1	Dmel30hm	Non-sensory
1204	Male30h_TTCTCTCCACGACAGA-1	Dmel30hm	Non-sensory
1205	Male30h_TTCTCTCTCGAGTACT-1	Dmel30hm	Non-sensory
1206	Male30h_TTCTGTAAGAATTGTG-1	Dmel30hm	Non-sensory
1207	Male30h_TTCTGTACATCATTGG-1	Dmel30hm	Non-sensory
1208	Male30h_TTCTGTAGTACTCAAC-1	Dmel30hm	Non-sensory
1209	Male30h_TTCTGTAGTTGGGTTT-1	Dmel30hm	Non-sensory
1210	Male30h_TTCTTCCCAAGTGTCT-1	Dmel30hm	Non-sensory
1211	Male30h_TTCTTGAAGGATATGT-1	Dmel30hm	Non-sensory
1212	Male30h_TTCTTGAAGTCGGGAT-1	Dmel30hm	Non-sensory
1213	Male30h_TTCTTGACACACTTAG-1	Dmel30hm	Non-sensory
1214	Male30h_TTGAACGTCGAGATAA-1	Dmel30hm	Non-sensory
1215	Male30h_TTGACCCCAATAACGA-1	Dmel30hm	Non-sensory
1216	Male30h_TTGACCCGTAGCGCCT-1	Dmel30hm	Non-sensory
1217	Male30h_TTGACCCTCATGACAC-1	Dmel30hm	Non-sensory
1218	Male30h_TTGAGTGCACCAGACC-1	Dmel30hm	Non-sensory
1219	Male30h_TTGAGTGCAGCGGTTC-1	Dmel30hm	Non-sensory
1220	Male30h_TTGAGTGGTACGAGCA-1	Dmel30hm	Non-sensory
1221	Male30h_TTGATGGAGTATAGAC-1	Dmel30hm	Non-sensory
1222	Male30h_TTGATGGTCAATCGGT-1	Dmel30hm	Non-sensory
1223	Male30h_TTGCATTAGGTGAGAA-1	Dmel30hm	Non-sensory
1224	Male30h_TTGCCTGGTCCTCCAT-1	Dmel30hm	Non-sensory
1225	Male30h_TTGCCTGGTTCTCCAC-1	Dmel30hm	Non-sensory
1226	Male30h_TTGCGTCCATTGCAAC-1	Dmel30hm	Non-sensory
1227	Male30h_TTGCTGCTCACTAGCA-1	Dmel30hm	Non-sensory
1228	Male30h_TTGGATGTCCATGAGT-1	Dmel30hm	Non-sensory
1229	Male30h_TTGGATGTCGAGTACT-1	Dmel30hm	Non-sensory
1230	Male30h_TTGGGATAGACTAGAT-1	Dmel30hm	Non-sensory
1231	Male30h_TTGGGTAAGGGTTAGC-1	Dmel30hm	Non-sensory
1232	Male30h_TTGGGTATCTGAGTCA-1	Dmel30hm	Non-sensory
1233	Male30h_TTGGTTTAGGGTTAGC-1	Dmel30hm	Non-sensory
1234	Male30h_TTGTGGAAGGGTAATT-1	Dmel30hm	Non-sensory
1235	Male30h_TTGTGGAGTTTCACAG-1	Dmel30hm	Non-sensory
1236	Male30h_TTGTGGATCATGAAAG-1	Dmel30hm	Non-sensory
1237	Male30h_TTGTGTTAGCGCCTAC-1	Dmel30hm	Non-sensory
1238	Male30h_TTGTGTTGTCTGTTAG-1	Dmel30hm	Non-sensory
1239	Male30h_TTGTTCAGTGATACAA-1	Dmel30hm	Non-sensory
1240	Male30h_TTGTTGTTCGTTGCCT-1	Dmel30hm	Non-sensory
1241	Male30h_TTGTTGTTCTCTCTAA-1	Dmel30hm	Non-sensory
1242	Male30h_TTGTTTGAGCTGAGCA-1	Dmel30hm	Non-sensory
1243	Male30h_TTGTTTGTCATTGTGG-1	Dmel30hm	Non-sensory
1244	Male30h_TTTACCAGTTCTCACC-1	Dmel30hm	Non-sensory
1245	Male30h_TTTACGTAGCACTAGG-1	Dmel30hm	Non-sensory
1246	Male30h_TTTACGTAGGTAGTAT-1	Dmel30hm	Non-sensory
1247	Male30h_TTTACGTTCCTGGGTG-1	Dmel30hm	Non-sensory
1248	Male30h_TTTACGTTCGAGTACT-1	Dmel30hm	Non-sensory
1249	Male30h_TTTACTGAGGTGCCAA-1	Dmel30hm	Non-sensory
1250	Male30h_TTTACTGGTAGATGTA-1	Dmel30hm	Non-sensory
1251	Male30h_TTTACTGGTGTACGCC-1	Dmel30hm	Non-sensory
1252	Male30h_TTTATGCAGCTAAACA-1	Dmel30hm	Non-sensory
1253	Male30h_TTTCACAAGGACACTG-1	Dmel30hm	Non-sensory
1254	Male30h_TTTCACAGTACTTGTG-1	Dmel30hm	Non-sensory
1255	Male30h_TTTCACAGTCTAACGT-1	Dmel30hm	Non-sensory
1256	Male30h_TTTCACATCCCTTCCC-1	Dmel30hm	Non-sensory
1257	Male30h_TTTCAGTCACCCTGAG-1	Dmel30hm	Non-sensory
1258	Male30h_TTTCAGTTCTATCGCC-1	Dmel30hm	Non-sensory
1259	Male30h_TTTCATGAGCGCCTCA-1	Dmel30hm	Non-sensory
1260	Male30h_TTTCATGTCCGATGTA-1	Dmel30hm	Non-sensory
1261	Male30h_TTTCATGTCTAGACAC-1	Dmel30hm	Non-sensory
1262	Male30h_TTTCGATTCTGCTGAA-1	Dmel30hm	Non-sensory
1263	Male30h_TTTGACTGTCAGTTTG-1	Dmel30hm	Non-sensory
1264	Male30h_TTTGACTGTGTTTGCA-1	Dmel30hm	Non-sensory
1265	Male30h_TTTGATCAGGGAGTGG-1	Dmel30hm	Non-sensory
1266	Male30h_TTTGATCCATCTCATT-1	Dmel30hm	Non-sensory
1267	Male30h_TTTGATCTCGGTCTGG-1	Dmel30hm	Non-sensory
1268	Male24h_AAACGAAAGACCAACG-1	Dmel24hm	Non-sensory
1269	Male24h_AAACGAAAGACGTCGA-1	Dmel24hm	Non-sensory
1270	Male24h_AAACGAACACGCTGAC-1	Dmel24hm	Non-sensory
1271	Male24h_AAACGCTTCGAGCTGC-1	Dmel24hm	Non-sensory
1272	Male24h_AAAGAACCATCTCATT-1	Dmel24hm	Non-sensory
1273	Male24h_AAAGGATCATCGGAGA-1	Dmel24hm	Non-sensory
1274	Male24h_AAAGGATTCCCGAAAT-1	Dmel24hm	Non-sensory
1275	Male24h_AAAGGTACACGTAACT-1	Dmel24hm	Non-sensory
1276	Male24h_AAAGTGAAGATGCTTC-1	Dmel24hm	Non-sensory
1277	Male24h_AACAAAGGTTGCTCCT-1	Dmel24hm	Non-sensory
1278	Male24h_AACAACCAGAACGCGT-1	Dmel24hm	Non-sensory
1279	Male24h_AACAACCTCAAGAATG-1	Dmel24hm	Non-sensory
1280	Male24h_AACAACCTCCTCAGGG-1	Dmel24hm	Non-sensory
1281	Male24h_AACAAGATCTTCACAT-1	Dmel24hm	Non-sensory
1282	Male24h_AACAGGGGTGCCTGCA-1	Dmel24hm	Non-sensory
1283	Male24h_AACAGGGTCCCAACTC-1	Dmel24hm	Non-sensory
1284	Male24h_AACCAACTCAAGCGTT-1	Dmel24hm	Non-sensory
1285	Male24h_AACCCAATCTAGCCTC-1	Dmel24hm	Non-sensory
1286	Male24h_AACCTGATCAAGATAG-1	Dmel24hm	Non-sensory
1287	Male24h_AACCTGATCGTGTCAA-1	Dmel24hm	Non-sensory
1288	Male24h_AACCTTTAGGATTTCC-1	Dmel24hm	Non-sensory
1289	Male24h_AACCTTTGTTTACCAG-1	Dmel24hm	Non-sensory
1290	Male24h_AACGAAAGTAGGCAAC-1	Dmel24hm	Non-sensory
1291	Male24h_AACGGGAGTTGCTGAT-1	Dmel24hm	Non-sensory
1292	Male24h_AACGTCATCAAGGACG-1	Dmel24hm	Non-sensory
1293	Male24h_AACTTCTCACTTGAAC-1	Dmel24hm	Non-sensory
1294	Male24h_AAGACAATCACCTCTG-1	Dmel24hm	Non-sensory
1295	Male24h_AAGCATCGTCGGTGTC-1	Dmel24hm	Non-sensory
1296	Male24h_AAGCGAGAGTCGGGAT-1	Dmel24hm	Non-sensory
1297	Male24h_AAGCGTTCATCGAACT-1	Dmel24hm	Non-sensory
1298	Male24h_AAGGAATCAATTTCTC-1	Dmel24hm	Non-sensory
1299	Male24h_AAGGAATCACCCTGAG-1	Dmel24hm	Non-sensory
1300	Male24h_AAGGAATCATCGGATT-1	Dmel24hm	Non-sensory
1301	Male24h_AAGGTAAAGCCACAAG-1	Dmel24hm	Non-sensory
1302	Male24h_AAGTACCGTGAATTGA-1	Dmel24hm	Non-sensory
1303	Male24h_AAGTACCTCTCACGAA-1	Dmel24hm	Non-sensory
1304	Male24h_AAGTGAACACCACTGG-1	Dmel24hm	Non-sensory
1305	Male24h_AAGTGAAGTCGTTTCC-1	Dmel24hm	Non-sensory
1306	Male24h_AATCACGTCTACCCAC-1	Dmel24hm	Non-sensory
1307	Male24h_AATCGACCAAGAAATC-1	Dmel24hm	Non-sensory
1308	Male24h_AATGAAGTCACCTGTC-1	Dmel24hm	Non-sensory
1309	Male24h_AATGACCGTGCATTAC-1	Dmel24hm	Non-sensory
1310	Male24h_AATGACCGTTGTGCCG-1	Dmel24hm	Non-sensory
1311	Male24h_AATGACCTCAGTAGGG-1	Dmel24hm	Non-sensory
1312	Male24h_AATGCCAAGCGACTTT-1	Dmel24hm	Non-sensory
1313	Male24h_AATGCCAGTACCTTCC-1	Dmel24hm	Non-sensory
1314	Male24h_AATGGAAAGCATCAGG-1	Dmel24hm	Non-sensory
1315	Male24h_AATGGAACAATGTGGG-1	Dmel24hm	Non-sensory
1316	Male24h_AATGGAATCACACGAT-1	Dmel24hm	Non-sensory
1317	Male24h_AATGGAATCGATAACC-1	Dmel24hm	Non-sensory
1318	Male24h_AATGGAATCTACACTT-1	Dmel24hm	Non-sensory
1319	Male24h_AATGGCTAGAGAGCCT-1	Dmel24hm	Non-sensory
1320	Male24h_AATTCCTCAAATAGCA-1	Dmel24hm	Non-sensory
1321	Male24h_AATTCCTCATGGCTGC-1	Dmel24hm	Non-sensory
1322	Male24h_AATTTCCAGAGGGTAA-1	Dmel24hm	Non-sensory
1323	Male24h_AATTTCCCAAGCACCC-1	Dmel24hm	Non-sensory
1324	Male24h_AATTTCCCAGAAACCG-1	Dmel24hm	Non-sensory
1325	Male24h_ACACCAATCTTAGTTC-1	Dmel24hm	Non-sensory
1326	Male24h_ACACTGAGTTAATGAG-1	Dmel24hm	Non-sensory
1327	Male24h_ACAGAAAAGTAAGCAT-1	Dmel24hm	Non-sensory
1328	Male24h_ACAGAAAGTGCAATGG-1	Dmel24hm	Non-sensory
1329	Male24h_ACAGCCGGTAGTATAG-1	Dmel24hm	Non-sensory
1330	Male24h_ACAGGGACATTGCTTT-1	Dmel24hm	Non-sensory
1331	Male24h_ACATCCCAGTCATCCA-1	Dmel24hm	Non-sensory
1332	Male24h_ACATCCCCATATTCGG-1	Dmel24hm	Non-sensory
1333	Male24h_ACATCGATCAGCTCTC-1	Dmel24hm	Non-sensory
1334	Male24h_ACATGCAAGGAAAGAC-1	Dmel24hm	Non-sensory
1335	Male24h_ACATTTCAGGATATGT-1	Dmel24hm	Non-sensory
1336	Male24h_ACATTTCGTTTAGAGA-1	Dmel24hm	Non-sensory
1337	Male24h_ACCAAACAGGTAAGTT-1	Dmel24hm	Non-sensory
1338	Male24h_ACCAAACTCCGACGGT-1	Dmel24hm	Non-sensory
1339	Male24h_ACCAAACTCTATGTGG-1	Dmel24hm	Non-sensory
1340	Male24h_ACCAACAGTAGGACCA-1	Dmel24hm	Non-sensory
1341	Male24h_ACCACAAGTATCGTTG-1	Dmel24hm	Non-sensory
1342	Male24h_ACCACAATCACGTAGT-1	Dmel24hm	Non-sensory
1343	Male24h_ACCATTTCAGAAGTTA-1	Dmel24hm	Non-sensory
1344	Male24h_ACCATTTTCTAGTACG-1	Dmel24hm	Non-sensory
1345	Male24h_ACCCAAATCAGTGTGT-1	Dmel24hm	Non-sensory
1346	Male24h_ACCCTCAGTGACGTCC-1	Dmel24hm	Non-sensory
1347	Male24h_ACCCTTGCAGGTTACT-1	Dmel24hm	Non-sensory
1348	Male24h_ACCCTTGGTCGATTAC-1	Dmel24hm	Non-sensory
1349	Male24h_ACCCTTGTCCCTGGTT-1	Dmel24hm	Non-sensory
1350	Male24h_ACCCTTGTCCGTCAAA-1	Dmel24hm	Non-sensory
1351	Male24h_ACCCTTGTCTGAGTCA-1	Dmel24hm	Non-sensory
1352	Male24h_ACCCTTGTCTGCCCTA-1	Dmel24hm	Non-sensory
1353	Male24h_ACCCTTGTCTGCGGGT-1	Dmel24hm	Non-sensory
1354	Male24h_ACCGTTCCATAATGAG-1	Dmel24hm	Non-sensory
1355	Male24h_ACCGTTCTCCTAGCCT-1	Dmel24hm	Non-sensory
1356	Male24h_ACCTACCCATGTGGCC-1	Dmel24hm	Non-sensory
1357	Male24h_ACCTACCGTGACAGCA-1	Dmel24hm	Non-sensory
1358	Male24h_ACCTACCGTGTGGACA-1	Dmel24hm	Non-sensory
1359	Male24h_ACCTGAAAGAGGTGCT-1	Dmel24hm	Non-sensory
1360	Male24h_ACCTGTCAGTGTCATC-1	Dmel24hm	Non-sensory
1361	Male24h_ACCTGTCCAAATGGCG-1	Dmel24hm	Non-sensory
1362	Male24h_ACGATGTCACAAGCTT-1	Dmel24hm	Non-sensory
1363	Male24h_ACGATGTCAGTGCCTG-1	Dmel24hm	Non-sensory
1364	Male24h_ACGGAAGAGTACCCTA-1	Dmel24hm	Non-sensory
1365	Male24h_ACGGGTCTCCTGTTAT-1	Dmel24hm	Non-sensory
1366	Male24h_ACGGTCGGTACGGATG-1	Dmel24hm	Non-sensory
1367	Male24h_ACGTAACCACACAGAG-1	Dmel24hm	Non-sensory
1368	Male24h_ACGTACAAGCAAGGAA-1	Dmel24hm	Non-sensory
1369	Male24h_ACGTACAGTTTCGGCG-1	Dmel24hm	Non-sensory
1370	Male24h_ACGTAGTGTTTGCCGG-1	Dmel24hm	Non-sensory
1371	Male24h_ACGTCCTAGGAGCAAA-1	Dmel24hm	Non-sensory
1372	Male24h_ACGTCCTCAGGGATAC-1	Dmel24hm	Non-sensory
1373	Male24h_ACGTCCTGTGGCCACT-1	Dmel24hm	Non-sensory
1374	Male24h_ACGTCCTTCGGTCAGC-1	Dmel24hm	Non-sensory
1375	Male24h_ACGTTCCTCCTGGTCT-1	Dmel24hm	Non-sensory
1376	Male24h_ACTACGAGTCTACACA-1	Dmel24hm	Non-sensory
1377	Male24h_ACTATCTCATAATGCC-1	Dmel24hm	Non-sensory
1378	Male24h_ACTATGGCAGAGTTGG-1	Dmel24hm	Non-sensory
1379	Male24h_ACTATGGGTCGTACAT-1	Dmel24hm	Non-sensory
1380	Male24h_ACTATGGGTTAAGGGC-1	Dmel24hm	Non-sensory
1381	Male24h_ACTATTCTCCATAGGT-1	Dmel24hm	Non-sensory
1382	Male24h_ACTCTCGAGATGTTGA-1	Dmel24hm	Non-sensory
1383	Male24h_ACTCTCGGTACTAGCT-1	Dmel24hm	Non-sensory
1384	Male24h_ACTCTCGGTGCTGTCG-1	Dmel24hm	Non-sensory
1385	Male24h_ACTCTCGTCTTACCGC-1	Dmel24hm	Non-sensory
1386	Male24h_ACTGATGCAGGATGAC-1	Dmel24hm	Non-sensory
1387	Male24h_ACTGATGGTACGCTTA-1	Dmel24hm	Non-sensory
1388	Male24h_ACTGATGTCCGTGGGT-1	Dmel24hm	Non-sensory
1389	Male24h_ACTGTCCAGCATGAAT-1	Dmel24hm	Non-sensory
1390	Male24h_ACTGTCCTCTAGATCG-1	Dmel24hm	Non-sensory
1391	Male24h_ACTGTGAGTAGCCAGA-1	Dmel24hm	Non-sensory
1392	Male24h_ACTGTGATCAGCGTCG-1	Dmel24hm	Non-sensory
1393	Male24h_ACTGTGATCGCCTATC-1	Dmel24hm	Non-sensory
1394	Male24h_ACTTAGGCAGTCTTCC-1	Dmel24hm	Non-sensory
1395	Male24h_ACTTCCGAGGACAGTC-1	Dmel24hm	Non-sensory
1396	Male24h_ACTTCGCAGGCTAAAT-1	Dmel24hm	Non-sensory
1397	Male24h_ACTTTCATCCTAACAG-1	Dmel24hm	Non-sensory
1398	Male24h_ACTTTCATCTAGAACC-1	Dmel24hm	Non-sensory
1399	Male24h_ACTTTGTGTCCAGCGT-1	Dmel24hm	Non-sensory
1400	Male24h_AGAAATGCATGCTGCG-1	Dmel24hm	Non-sensory
1401	Male24h_AGAACAACAACGGCTC-1	Dmel24hm	Non-sensory
1402	Male24h_AGAACCTCAGACCATT-1	Dmel24hm	Non-sensory
1403	Male24h_AGAACCTGTGCGTCGT-1	Dmel24hm	Non-sensory
1404	Male24h_AGAACCTTCTGGACCG-1	Dmel24hm	Non-sensory
1405	Male24h_AGACAAACATGTTACG-1	Dmel24hm	Non-sensory
1406	Male24h_AGACACTAGTACCATC-1	Dmel24hm	Non-sensory
1407	Male24h_AGACCCGCACTAGGTT-1	Dmel24hm	Non-sensory
1408	Male24h_AGACTCAAGTCGCCAC-1	Dmel24hm	Non-sensory
1409	Male24h_AGACTCACATGTCTAG-1	Dmel24hm	Non-sensory
1410	Male24h_AGACTCATCACAATGC-1	Dmel24hm	Non-sensory
1411	Male24h_AGACTCATCGTTCTGC-1	Dmel24hm	Non-sensory
1412	Male24h_AGAGCAGCATTGCTGA-1	Dmel24hm	Non-sensory
1413	Male24h_AGAGCCCCACGACAGA-1	Dmel24hm	Non-sensory
1414	Male24h_AGATAGAGTTAACAGA-1	Dmel24hm	Non-sensory
1415	Male24h_AGATAGATCTACAGGT-1	Dmel24hm	Non-sensory
1416	Male24h_AGATCGTGTCGAACAG-1	Dmel24hm	Non-sensory
1417	Male24h_AGATGCTCAGATCCTA-1	Dmel24hm	Non-sensory
1418	Male24h_AGATGCTGTACTAACC-1	Dmel24hm	Non-sensory
1419	Male24h_AGCATCAAGTGGCAGT-1	Dmel24hm	Non-sensory
1420	Male24h_AGCATCACAACTAGAA-1	Dmel24hm	Non-sensory
1421	Male24h_AGCCAATGTCGCTTGG-1	Dmel24hm	Non-sensory
1422	Male24h_AGCCAGCGTTCCGCAG-1	Dmel24hm	Non-sensory
1423	Male24h_AGCCAGCGTTGGACCC-1	Dmel24hm	Non-sensory
1424	Male24h_AGCGCCACATCGCTAA-1	Dmel24hm	Non-sensory
1425	Male24h_AGCGCTGGTTGCCGAC-1	Dmel24hm	Non-sensory
1426	Male24h_AGCGTATAGATTGCGG-1	Dmel24hm	Non-sensory
1427	Male24h_AGCTACAGTGTATTGC-1	Dmel24hm	Non-sensory
1428	Male24h_AGCTCAAAGAAACTAC-1	Dmel24hm	Non-sensory
1429	Male24h_AGCTTCCCACAAAGCG-1	Dmel24hm	Non-sensory
1430	Male24h_AGCTTCCCACCGTGAC-1	Dmel24hm	Non-sensory
1431	Male24h_AGCTTCCGTAGAATGT-1	Dmel24hm	Non-sensory
1432	Male24h_AGCTTCCGTGATACAA-1	Dmel24hm	Non-sensory
1433	Male24h_AGGAAATAGATTAGCA-1	Dmel24hm	Non-sensory
1434	Male24h_AGGAAATAGTGACACG-1	Dmel24hm	Non-sensory
1435	Male24h_AGGAAATTCCTAGAGT-1	Dmel24hm	Non-sensory
1436	Male24h_AGGACGACATAGTCGT-1	Dmel24hm	Non-sensory
1437	Male24h_AGGACTTAGCGATCGA-1	Dmel24hm	Non-sensory
1438	Male24h_AGGAGGTGTTGAGTCT-1	Dmel24hm	Non-sensory
1439	Male24h_AGGATAATCGACACTA-1	Dmel24hm	Non-sensory
1440	Male24h_AGGATCTAGAGAGCAA-1	Dmel24hm	Non-sensory
1441	Male24h_AGGATCTCAACGTTAC-1	Dmel24hm	Non-sensory
1442	Male24h_AGGATCTTCGGACTGC-1	Dmel24hm	Non-sensory
1443	Male24h_AGGCATTAGCTAGCCC-1	Dmel24hm	Non-sensory
1444	Male24h_AGGCTGCGTCATGACT-1	Dmel24hm	Non-sensory
1445	Male24h_AGGGAGTCACACCTAA-1	Dmel24hm	Non-sensory
1446	Male24h_AGGGAGTGTAACCCTA-1	Dmel24hm	Non-sensory
1447	Male24h_AGGGCCTGTTTCGTTT-1	Dmel24hm	Non-sensory
1448	Male24h_AGGGTGAGTCCCAAAT-1	Dmel24hm	Non-sensory
1449	Male24h_AGGGTTTAGCTGACAG-1	Dmel24hm	Non-sensory
1450	Male24h_AGGGTTTGTGTTCATG-1	Dmel24hm	Non-sensory
1451	Male24h_AGGTAGGTCAAGTAAG-1	Dmel24hm	Non-sensory
1452	Male24h_AGGTCATAGGCTTAAA-1	Dmel24hm	Non-sensory
1453	Male24h_AGGTCATGTGACTGAG-1	Dmel24hm	Non-sensory
1454	Male24h_AGGTCTAAGACCGCCT-1	Dmel24hm	Non-sensory
1455	Male24h_AGGTTACAGGTGCTGA-1	Dmel24hm	Non-sensory
1456	Male24h_AGGTTACAGTAATCCC-1	Dmel24hm	Non-sensory
1457	Male24h_AGGTTGTTCGCATTAG-1	Dmel24hm	Non-sensory
1458	Male24h_AGTACCAGTTTCGATG-1	Dmel24hm	Non-sensory
1459	Male24h_AGTAGCTGTACAGAGC-1	Dmel24hm	Non-sensory
1460	Male24h_AGTAGCTGTCAAGCCC-1	Dmel24hm	Non-sensory
1461	Male24h_AGTAGCTGTCGGTGAA-1	Dmel24hm	Non-sensory
1462	Male24h_AGTAGCTTCTCAGGCG-1	Dmel24hm	Non-sensory
1463	Male24h_AGTAGTCGTGGCTACC-1	Dmel24hm	Non-sensory
1464	Male24h_AGTCATGGTTCCATTT-1	Dmel24hm	Non-sensory
1465	Male24h_AGTGACTTCCGTGGCA-1	Dmel24hm	Non-sensory
1466	Male24h_AGTGACTTCCTGTTAT-1	Dmel24hm	Non-sensory
1467	Male24h_AGTGATCCAATTCGTG-1	Dmel24hm	Non-sensory
1468	Male24h_AGTGATCGTCGCTTGG-1	Dmel24hm	Non-sensory
1469	Male24h_AGTGTTGTCACCATGA-1	Dmel24hm	Non-sensory
1470	Male24h_AGTTAGCCAAATGAAC-1	Dmel24hm	Non-sensory
1471	Male24h_AGTTCCCCACTGTCGG-1	Dmel24hm	Non-sensory
1472	Male24h_AGTTCCCGTTTCTATC-1	Dmel24hm	Non-sensory
1473	Male24h_ATACCGAAGCGACATG-1	Dmel24hm	Non-sensory
1474	Male24h_ATACCTTCAGACACCC-1	Dmel24hm	Non-sensory
1475	Male24h_ATAGACCCAATACGAA-1	Dmel24hm	Non-sensory
1476	Male24h_ATAGAGAGTGTCCATA-1	Dmel24hm	Non-sensory
1477	Male24h_ATATCCTGTTGCGTAT-1	Dmel24hm	Non-sensory
1478	Male24h_ATCACGAGTCTCCTGT-1	Dmel24hm	Non-sensory
1479	Male24h_ATCACTTGTCGTCAGC-1	Dmel24hm	Non-sensory
1480	Male24h_ATCACTTGTTAAGGAT-1	Dmel24hm	Non-sensory
1481	Male24h_ATCAGGTAGTTGAAGT-1	Dmel24hm	Non-sensory
1482	Male24h_ATCAGGTCATGTCGTA-1	Dmel24hm	Non-sensory
1483	Male24h_ATCATTCTCCTACCGT-1	Dmel24hm	Non-sensory
1484	Male24h_ATCCACCGTGATAGAT-1	Dmel24hm	Non-sensory
1485	Male24h_ATCCATTCAATGTTGC-1	Dmel24hm	Non-sensory
1486	Male24h_ATCCCTGAGAGGTCGT-1	Dmel24hm	Non-sensory
1487	Male24h_ATCCGTCAGTTGAAAC-1	Dmel24hm	Non-sensory
1488	Male24h_ATCCGTCCATGTCAGT-1	Dmel24hm	Non-sensory
1489	Male24h_ATCGGATCAGGGCTTC-1	Dmel24hm	Non-sensory
1490	Male24h_ATCGGCGTCCTACCGT-1	Dmel24hm	Non-sensory
1491	Male24h_ATCGTAGAGGGCTAAC-1	Dmel24hm	Non-sensory
1492	Male24h_ATCGTAGTCTTTGATC-1	Dmel24hm	Non-sensory
1493	Male24h_ATCGTCCTCTAACGGT-1	Dmel24hm	Non-sensory
1494	Male24h_ATCGTGAAGTTAGTGA-1	Dmel24hm	Non-sensory
1495	Male24h_ATCGTGAGTATTTCTC-1	Dmel24hm	Non-sensory
1496	Male24h_ATCTCTAAGATAGCTA-1	Dmel24hm	Non-sensory
1497	Male24h_ATCTCTACATAATGAG-1	Dmel24hm	Non-sensory
1498	Male24h_ATCTCTAGTTTAGACC-1	Dmel24hm	Non-sensory
1499	Male24h_ATCTTCATCGGCCTTT-1	Dmel24hm	Non-sensory
1500	Male24h_ATGAAAGCAGTAGTTC-1	Dmel24hm	Non-sensory
1501	Male24h_ATGACCAAGCCATGCC-1	Dmel24hm	Non-sensory
1502	Male24h_ATGAGGGGTGTATACC-1	Dmel24hm	Non-sensory
1503	Male24h_ATGAGGGTCAGGACAG-1	Dmel24hm	Non-sensory
1504	Male24h_ATGATCGCAAACTGCT-1	Dmel24hm	Non-sensory
1505	Male24h_ATGATCGCATACACCA-1	Dmel24hm	Non-sensory
1506	Male24h_ATGATCGGTTATGTCG-1	Dmel24hm	Non-sensory
1507	Male24h_ATGATCGTCTCGCGTT-1	Dmel24hm	Non-sensory
1508	Male24h_ATGCGATAGGACATCG-1	Dmel24hm	Non-sensory
1509	Male24h_ATGCGATGTAGCCCTG-1	Dmel24hm	Non-sensory
1510	Male24h_ATGGAGGCATACAGCT-1	Dmel24hm	Non-sensory
1511	Male24h_ATGGATCCACAGCATT-1	Dmel24hm	Non-sensory
1512	Male24h_ATGGATCCAGGATGAC-1	Dmel24hm	Non-sensory
1513	Male24h_ATGGGAGTCAGTCCGG-1	Dmel24hm	Non-sensory
1514	Male24h_ATGGTTGTCGATCCCT-1	Dmel24hm	Non-sensory
1515	Male24h_ATGTCTTAGTAGGATT-1	Dmel24hm	Non-sensory
1516	Male24h_ATGTCTTAGTTCCGGC-1	Dmel24hm	Non-sensory
1517	Male24h_ATGTCTTGTCGTATGT-1	Dmel24hm	Non-sensory
1518	Male24h_ATTACCTTCCGTGTGG-1	Dmel24hm	Non-sensory
1519	Male24h_ATTACTCCAGGCATGA-1	Dmel24hm	Non-sensory
1520	Male24h_ATTATCCCATGACAGG-1	Dmel24hm	Non-sensory
1521	Male24h_ATTCACTAGTCATGAA-1	Dmel24hm	Non-sensory
1522	Male24h_ATTCAGGTCGTCCTTG-1	Dmel24hm	Non-sensory
1523	Male24h_ATTCATCCACTGTGAT-1	Dmel24hm	Non-sensory
1524	Male24h_ATTCCATAGCGTCTGC-1	Dmel24hm	Non-sensory
1525	Male24h_ATTCCCGAGTTGTCGT-1	Dmel24hm	Non-sensory
1526	Male24h_ATTCCCGTCTTTCAGT-1	Dmel24hm	Non-sensory
1527	Male24h_ATTCCTACAGCGTGCT-1	Dmel24hm	Non-sensory
1528	Male24h_ATTCGTTAGGTTGAGC-1	Dmel24hm	Non-sensory
1529	Male24h_ATTCGTTCAAAGTATG-1	Dmel24hm	Non-sensory
1530	Male24h_ATTCGTTGTCTTTCTA-1	Dmel24hm	Non-sensory
1531	Male24h_ATTCGTTTCCGTAGGC-1	Dmel24hm	Non-sensory
1532	Male24h_ATTCTACAGATAGGGA-1	Dmel24hm	Non-sensory
1533	Male24h_ATTCTACAGATTAGCA-1	Dmel24hm	Non-sensory
1534	Male24h_ATTCTACCACGCGGTT-1	Dmel24hm	Non-sensory
1535	Male24h_ATTCTTGAGAATTGTG-1	Dmel24hm	Non-sensory
1536	Male24h_ATTCTTGAGCAGGTCA-1	Dmel24hm	Non-sensory
1537	Male24h_ATTGGGTCAACTTGGT-1	Dmel24hm	Non-sensory
1538	Male24h_ATTGGGTTCTTAGCTT-1	Dmel24hm	Non-sensory
1539	Male24h_ATTGTTCAGACCATGG-1	Dmel24hm	Non-sensory
1540	Male24h_ATTGTTCGTACATACC-1	Dmel24hm	Non-sensory
1541	Male24h_ATTTACCCACGCGTCA-1	Dmel24hm	Non-sensory
1542	Male24h_ATTTACCGTGTCTCCT-1	Dmel24hm	Non-sensory
1543	Male24h_ATTTCTGGTCCAGCAC-1	Dmel24hm	Non-sensory
1544	Male24h_CAACAACCACTCCCTA-1	Dmel24hm	Non-sensory
1545	Male24h_CAACAACTCAGCATTG-1	Dmel24hm	Non-sensory
1546	Male24h_CAACAGTCAACCGACC-1	Dmel24hm	Non-sensory
1547	Male24h_CAACAGTCAGCGCTTG-1	Dmel24hm	Non-sensory
1548	Male24h_CAACCAAAGTTCATGC-1	Dmel24hm	Non-sensory
1549	Male24h_CAACCAACACACGGTC-1	Dmel24hm	Non-sensory
1550	Male24h_CAACCTCAGTGCAGCA-1	Dmel24hm	Non-sensory
1551	Male24h_CAACCTCGTACTGCCG-1	Dmel24hm	Non-sensory
1552	Male24h_CAACGATAGCAGGGAG-1	Dmel24hm	Non-sensory
1553	Male24h_CAACGATGTTCTAACG-1	Dmel24hm	Non-sensory
1554	Male24h_CAACGGCAGAAGAGCA-1	Dmel24hm	Non-sensory
1555	Male24h_CAACGGCAGTTGTCGT-1	Dmel24hm	Non-sensory
1556	Male24h_CAAGACTCATGACAAA-1	Dmel24hm	Non-sensory
1557	Male24h_CAAGACTCATGCCGGT-1	Dmel24hm	Non-sensory
1558	Male24h_CAAGACTTCCAAACCA-1	Dmel24hm	Non-sensory
1559	Male24h_CAAGAGGTCCAAAGGG-1	Dmel24hm	Non-sensory
1560	Male24h_CACAACAGTAACATCC-1	Dmel24hm	Non-sensory
1561	Male24h_CACACAAGTCACTCAA-1	Dmel24hm	Non-sensory
1562	Male24h_CACAGGCAGTAGCCAG-1	Dmel24hm	Non-sensory
1563	Male24h_CACCAAAAGGCACCAA-1	Dmel24hm	Non-sensory
1564	Male24h_CACCGTTAGAAAGTCT-1	Dmel24hm	Non-sensory
1565	Male24h_CACGAATAGAGGTCAC-1	Dmel24hm	Non-sensory
1566	Male24h_CACGAATCATAGTCGT-1	Dmel24hm	Non-sensory
1567	Male24h_CACGGGTGTTTGATCG-1	Dmel24hm	Non-sensory
1568	Male24h_CACGGGTTCAGTCTTT-1	Dmel24hm	Non-sensory
1569	Male24h_CACGTTCAGTGCACTT-1	Dmel24hm	Non-sensory
1570	Male24h_CACTAAGAGATCACCT-1	Dmel24hm	Non-sensory
1571	Male24h_CACTGAAAGGCATCGA-1	Dmel24hm	Non-sensory
1572	Male24h_CACTGAACACTTCTCG-1	Dmel24hm	Non-sensory
1573	Male24h_CACTGGGAGTCAATCC-1	Dmel24hm	Non-sensory
1574	Male24h_CACTGGGCAGCCGTCA-1	Dmel24hm	Non-sensory
1575	Male24h_CACTGTCAGGTATAGT-1	Dmel24hm	Non-sensory
1576	Male24h_CAGAGCCAGCTGCGAA-1	Dmel24hm	Non-sensory
1577	Male24h_CAGAGCCGTTCGGTTA-1	Dmel24hm	Non-sensory
1578	Male24h_CAGATCACACAAGCAG-1	Dmel24hm	Non-sensory
1579	Male24h_CAGCAATCATGTAACC-1	Dmel24hm	Non-sensory
1580	Male24h_CAGCACGGTACCTAGT-1	Dmel24hm	Non-sensory
1581	Male24h_CAGCACGGTATCCTTT-1	Dmel24hm	Non-sensory
1582	Male24h_CAGCACGGTCAGGTAG-1	Dmel24hm	Non-sensory
1583	Male24h_CAGCACGGTGCCCTTT-1	Dmel24hm	Non-sensory
1584	Male24h_CAGCCAGGTCTATGAC-1	Dmel24hm	Non-sensory
1585	Male24h_CAGCGTGCAAATCGGG-1	Dmel24hm	Non-sensory
1586	Male24h_CAGCGTGGTTCGGTCG-1	Dmel24hm	Non-sensory
1587	Male24h_CAGGGCTGTTCGTGCG-1	Dmel24hm	Non-sensory
1588	Male24h_CAGGGCTTCACGTCCT-1	Dmel24hm	Non-sensory
1589	Male24h_CAGGTATGTTCAGGTT-1	Dmel24hm	Non-sensory
1590	Male24h_CAGTTCCCAATAACCC-1	Dmel24hm	Non-sensory
1591	Male24h_CAGTTCCCAATAGTCC-1	Dmel24hm	Non-sensory
1592	Male24h_CATAAGCCACTACACA-1	Dmel24hm	Non-sensory
1593	Male24h_CATAAGCCATCTTAGG-1	Dmel24hm	Non-sensory
1594	Male24h_CATAAGCTCCACAGGC-1	Dmel24hm	Non-sensory
1595	Male24h_CATAAGCTCCGGACGT-1	Dmel24hm	Non-sensory
1596	Male24h_CATACAGCAACACACT-1	Dmel24hm	Non-sensory
1597	Male24h_CATACAGCAGATGCGA-1	Dmel24hm	Non-sensory
1598	Male24h_CATACCCAGTGCACAG-1	Dmel24hm	Non-sensory
1599	Male24h_CATACCCGTCCGCAGT-1	Dmel24hm	Non-sensory
1600	Male24h_CATAGACGTCGTTTCC-1	Dmel24hm	Non-sensory
1601	Male24h_CATCAAGCATCACGGC-1	Dmel24hm	Non-sensory
1602	Male24h_CATCCCAAGAAGGTAG-1	Dmel24hm	Non-sensory
1603	Male24h_CATCCCACAAGGCTTT-1	Dmel24hm	Non-sensory
1604	Male24h_CATCCGTGTTTACCTT-1	Dmel24hm	Non-sensory
1605	Male24h_CATCGTCCACATATGC-1	Dmel24hm	Non-sensory
1606	Male24h_CATCGTCTCCGTGGGT-1	Dmel24hm	Non-sensory
1607	Male24h_CATGAGTTCTGTCCGT-1	Dmel24hm	Non-sensory
1608	Male24h_CATGCCTTCAACTTTC-1	Dmel24hm	Non-sensory
1609	Male24h_CATGCTCGTATCGCTA-1	Dmel24hm	Non-sensory
1610	Male24h_CATGCTCGTCCTACAA-1	Dmel24hm	Non-sensory
1611	Male24h_CATGGATGTATGCGGA-1	Dmel24hm	Non-sensory
1612	Male24h_CATTCTAAGTTAGTAG-1	Dmel24hm	Non-sensory
1613	Male24h_CATTGAGGTACTCCCT-1	Dmel24hm	Non-sensory
1614	Male24h_CATTGAGTCTCACTCG-1	Dmel24hm	Non-sensory
1615	Male24h_CATTGCCCACATTGTG-1	Dmel24hm	Non-sensory
1616	Male24h_CATTGTTCACCCTGAG-1	Dmel24hm	Non-sensory
1617	Male24h_CATTGTTTCGGTCATA-1	Dmel24hm	Non-sensory
1618	Male24h_CCAAGCGCACATGTTG-1	Dmel24hm	Non-sensory
1619	Male24h_CCAAGCGTCCATCCGT-1	Dmel24hm	Non-sensory
1620	Male24h_CCAAGCGTCTTTCGAT-1	Dmel24hm	Non-sensory
1621	Male24h_CCAATGATCAGCTGTA-1	Dmel24hm	Non-sensory
1622	Male24h_CCACAAAAGTGAGGTC-1	Dmel24hm	Non-sensory
1623	Male24h_CCACAAAGTACGTAGG-1	Dmel24hm	Non-sensory
1624	Male24h_CCACACTTCTAACGGT-1	Dmel24hm	Non-sensory
1625	Male24h_CCACCATAGAGTAACT-1	Dmel24hm	Non-sensory
1626	Male24h_CCACCATCACTGAATC-1	Dmel24hm	Non-sensory
1627	Male24h_CCACGTTAGGTCCCTG-1	Dmel24hm	Non-sensory
1628	Male24h_CCACTTGCATCCTAAG-1	Dmel24hm	Non-sensory
1629	Male24h_CCACTTGGTTGACTGT-1	Dmel24hm	Non-sensory
1630	Male24h_CCATAAGGTGGGACAT-1	Dmel24hm	Non-sensory
1631	Male24h_CCATCACAGGTCACTT-1	Dmel24hm	Non-sensory
1632	Male24h_CCATCACCATGTCTAG-1	Dmel24hm	Non-sensory
1633	Male24h_CCCAACTAGCTACTAC-1	Dmel24hm	Non-sensory
1634	Male24h_CCCAACTGTCGCAGTC-1	Dmel24hm	Non-sensory
1635	Male24h_CCCGAAGAGCAACCAG-1	Dmel24hm	Non-sensory
1636	Male24h_CCCGAAGCACAGCTTA-1	Dmel24hm	Non-sensory
1637	Male24h_CCCGGAAAGGAACATT-1	Dmel24hm	Non-sensory
1638	Male24h_CCCGGAACACCTGTCT-1	Dmel24hm	Non-sensory
1639	Male24h_CCCTAACTCATCGCAA-1	Dmel24hm	Non-sensory
1640	Male24h_CCCTCAATCTTCGCTG-1	Dmel24hm	Non-sensory
1641	Male24h_CCCTGATAGCGTATAA-1	Dmel24hm	Non-sensory
1642	Male24h_CCCTGATAGTTGGCGA-1	Dmel24hm	Non-sensory
1643	Male24h_CCCTGATGTTTCGATG-1	Dmel24hm	Non-sensory
1644	Male24h_CCCTTAGCAGGTTCGC-1	Dmel24hm	Non-sensory
1645	Male24h_CCGAACGAGAAAGTCT-1	Dmel24hm	Non-sensory
1646	Male24h_CCGAACGGTCACCCTT-1	Dmel24hm	Non-sensory
1647	Male24h_CCGAACGTCGTGGTAT-1	Dmel24hm	Non-sensory
1648	Male24h_CCGATCTAGAACTTCC-1	Dmel24hm	Non-sensory
1649	Male24h_CCGATCTTCGATGGAG-1	Dmel24hm	Non-sensory
1650	Male24h_CCGATCTTCTACACAG-1	Dmel24hm	Non-sensory
1651	Male24h_CCGATGGCAGGCCCTA-1	Dmel24hm	Non-sensory
1652	Male24h_CCGATGGTCTGCGGAC-1	Dmel24hm	Non-sensory
1653	Male24h_CCGGACATCCTTCTTC-1	Dmel24hm	Non-sensory
1654	Male24h_CCGGGTAAGCAACAGC-1	Dmel24hm	Non-sensory
1655	Male24h_CCGGGTAAGGCATTTC-1	Dmel24hm	Non-sensory
1656	Male24h_CCGGTAGCAGCAGATG-1	Dmel24hm	Non-sensory
1657	Male24h_CCGGTGACAAGAATGT-1	Dmel24hm	Non-sensory
1658	Male24h_CCGTAGGAGCCATTTG-1	Dmel24hm	Non-sensory
1659	Male24h_CCGTAGGGTACCCACG-1	Dmel24hm	Non-sensory
1660	Male24h_CCGTAGGGTGTAGTGG-1	Dmel24hm	Non-sensory
1661	Male24h_CCGTGAGGTTTACACG-1	Dmel24hm	Non-sensory
1662	Male24h_CCGTGAGTCTGAGGTT-1	Dmel24hm	Non-sensory
1663	Male24h_CCGTTCAAGAAGTCCG-1	Dmel24hm	Non-sensory
1664	Male24h_CCGTTCACAAACTCGT-1	Dmel24hm	Non-sensory
1665	Male24h_CCGTTCACATTCAGGT-1	Dmel24hm	Non-sensory
1666	Male24h_CCTAACCCAAAGAACT-1	Dmel24hm	Non-sensory
1667	Male24h_CCTAAGAGTTTCCAAG-1	Dmel24hm	Non-sensory
1668	Male24h_CCTAAGATCATGAGAA-1	Dmel24hm	Non-sensory
1669	Male24h_CCTACGTCAAGTTCCA-1	Dmel24hm	Non-sensory
1670	Male24h_CCTACGTCAGAGTAAT-1	Dmel24hm	Non-sensory
1671	Male24h_CCTATCGAGTTGGAGC-1	Dmel24hm	Non-sensory
1672	Male24h_CCTATCGCAAGAGAGA-1	Dmel24hm	Non-sensory
1673	Male24h_CCTCAACAGCCGATAG-1	Dmel24hm	Non-sensory
1674	Male24h_CCTCAACGTACAACGG-1	Dmel24hm	Non-sensory
1675	Male24h_CCTCAACTCTATACGG-1	Dmel24hm	Non-sensory
1676	Male24h_CCTCCTCAGGTTCACT-1	Dmel24hm	Non-sensory
1677	Male24h_CCTCTCCAGAGAGCCT-1	Dmel24hm	Non-sensory
1678	Male24h_CCTCTCCCATGTCAGT-1	Dmel24hm	Non-sensory
1679	Male24h_CCTCTCCGTCCGGTGT-1	Dmel24hm	Non-sensory
1680	Male24h_CCTGCATCACTGCACG-1	Dmel24hm	Non-sensory
1681	Male24h_CCTGTTGAGCACGTCC-1	Dmel24hm	Non-sensory
1682	Male24h_CCTTTGGAGTGCGCTC-1	Dmel24hm	Non-sensory
1683	Male24h_CCTTTGGCAGGTCTCG-1	Dmel24hm	Non-sensory
1684	Male24h_CGAAGGAAGGCGCTCT-1	Dmel24hm	Non-sensory
1685	Male24h_CGAAGGATCTACACTT-1	Dmel24hm	Non-sensory
1686	Male24h_CGAAGTTCAAATGAAC-1	Dmel24hm	Non-sensory
1687	Male24h_CGAATTGCATCGCTAA-1	Dmel24hm	Non-sensory
1688	Male24h_CGACAGCAGAAGCCTG-1	Dmel24hm	Non-sensory
1689	Male24h_CGAGAAGGTCAATCTG-1	Dmel24hm	Non-sensory
1690	Male24h_CGAGGAACAAAGGGCT-1	Dmel24hm	Non-sensory
1691	Male24h_CGAGGAAGTAACGATA-1	Dmel24hm	Non-sensory
1692	Male24h_CGAGGAAGTACGCTAT-1	Dmel24hm	Non-sensory
1693	Male24h_CGAGGAATCACAGTGT-1	Dmel24hm	Non-sensory
1694	Male24h_CGAGGCTTCGCTTGAA-1	Dmel24hm	Non-sensory
1695	Male24h_CGAGTGCCAGAATTCC-1	Dmel24hm	Non-sensory
1696	Male24h_CGAGTTAGTACGAGCA-1	Dmel24hm	Non-sensory
1697	Male24h_CGATCGGAGGTAAGGA-1	Dmel24hm	Non-sensory
1698	Male24h_CGATGCGGTACCTAAC-1	Dmel24hm	Non-sensory
1699	Male24h_CGATGGCTCAGCACCG-1	Dmel24hm	Non-sensory
1700	Male24h_CGATGGCTCGCAATTG-1	Dmel24hm	Non-sensory
1701	Male24h_CGCAGGTAGATCCGAG-1	Dmel24hm	Non-sensory
1702	Male24h_CGCAGGTTCAGGGTAG-1	Dmel24hm	Non-sensory
1703	Male24h_CGCATAACAGTAGATA-1	Dmel24hm	Non-sensory
1704	Male24h_CGCCAGAGTCAGTCGC-1	Dmel24hm	Non-sensory
1705	Male24h_CGCGTGACAATAGTAG-1	Dmel24hm	Non-sensory
1706	Male24h_CGCGTGACATGACTCA-1	Dmel24hm	Non-sensory
1707	Male24h_CGGAACCCACAGCGCT-1	Dmel24hm	Non-sensory
1708	Male24h_CGGAATTGTGGTCTGC-1	Dmel24hm	Non-sensory
1709	Male24h_CGGAATTTCCGCCTAT-1	Dmel24hm	Non-sensory
1710	Male24h_CGGAGAATCCTATGGA-1	Dmel24hm	Non-sensory
1711	Male24h_CGGCAGTCAAGTGCTT-1	Dmel24hm	Non-sensory
1712	Male24h_CGGGCATAGCCGTTGC-1	Dmel24hm	Non-sensory
1713	Male24h_CGGGCATAGGTTACAA-1	Dmel24hm	Non-sensory
1714	Male24h_CGGGCATGTAAGTAGT-1	Dmel24hm	Non-sensory
1715	Male24h_CGGGTCAAGCATCCTA-1	Dmel24hm	Non-sensory
1716	Male24h_CGGGTCAGTTGACTGT-1	Dmel24hm	Non-sensory
1717	Male24h_CGGGTCATCGTGTGAT-1	Dmel24hm	Non-sensory
1718	Male24h_CGGGTGTAGGGTGAGG-1	Dmel24hm	Non-sensory
1719	Male24h_CGGTCAGAGTGATTCC-1	Dmel24hm	Non-sensory
1720	Male24h_CGTAATGCACACGCCA-1	Dmel24hm	Non-sensory
1721	Male24h_CGTAATGCAGATCCAT-1	Dmel24hm	Non-sensory
1722	Male24h_CGTAATGTCAATCCAG-1	Dmel24hm	Non-sensory
1723	Male24h_CGTAATGTCTGCTCTG-1	Dmel24hm	Non-sensory
1724	Male24h_CGTAGTAAGAAATTCG-1	Dmel24hm	Non-sensory
1725	Male24h_CGTAGTACACTCTGCT-1	Dmel24hm	Non-sensory
1726	Male24h_CGTCCATTCTCCACTG-1	Dmel24hm	Non-sensory
1727	Male24h_CGTGAATTCGGAACTT-1	Dmel24hm	Non-sensory
1728	Male24h_CGTGATAAGCTACGTT-1	Dmel24hm	Non-sensory
1729	Male24h_CGTGATACACATTGTG-1	Dmel24hm	Non-sensory
1730	Male24h_CGTGCTTAGTATTGCC-1	Dmel24hm	Non-sensory
1731	Male24h_CGTGCTTCACTGGAAG-1	Dmel24hm	Non-sensory
1732	Male24h_CGTGTCTCACTATCCC-1	Dmel24hm	Non-sensory
1733	Male24h_CGTGTCTGTAGCACAG-1	Dmel24hm	Non-sensory
1734	Male24h_CGTTCTGAGGAAACGA-1	Dmel24hm	Non-sensory
1735	Male24h_CGTTGGGTCCTGTTAT-1	Dmel24hm	Non-sensory
1736	Male24h_CTAACCCAGCGTGCCT-1	Dmel24hm	Non-sensory
1737	Male24h_CTAACCCAGGAGGGTG-1	Dmel24hm	Non-sensory
1738	Male24h_CTAAGTGTCCACTGAA-1	Dmel24hm	Non-sensory
1739	Male24h_CTAAGTGTCGTAGCCG-1	Dmel24hm	Non-sensory
1740	Male24h_CTACAGACAACACTAC-1	Dmel24hm	Non-sensory
1741	Male24h_CTACAGAGTGGAGAAA-1	Dmel24hm	Non-sensory
1742	Male24h_CTACAGAGTTAAGCAA-1	Dmel24hm	Non-sensory
1743	Male24h_CTACAGATCCCGTGTT-1	Dmel24hm	Non-sensory
1744	Male24h_CTACATTGTTCACGAT-1	Dmel24hm	Non-sensory
1745	Male24h_CTACCCATCAGCTGAT-1	Dmel24hm	Non-sensory
1746	Male24h_CTACCTGAGGATGAGA-1	Dmel24hm	Non-sensory
1747	Male24h_CTACCTGTCCTTTAGT-1	Dmel24hm	Non-sensory
1748	Male24h_CTACGGGTCTTGATTC-1	Dmel24hm	Non-sensory
1749	Male24h_CTATAGGCAAAGGGCT-1	Dmel24hm	Non-sensory
1750	Male24h_CTATAGGGTCTGTAAC-1	Dmel24hm	Non-sensory
1751	Male24h_CTATCCGCACAAGGTG-1	Dmel24hm	Non-sensory
1752	Male24h_CTCAAGAGTCGCTTGG-1	Dmel24hm	Non-sensory
1753	Male24h_CTCAAGAGTGATTAGA-1	Dmel24hm	Non-sensory
1754	Male24h_CTCAATTAGTAGGATT-1	Dmel24hm	Non-sensory
1755	Male24h_CTCAATTGTGTGCTTA-1	Dmel24hm	Non-sensory
1756	Male24h_CTCAGGGAGTGAGGCT-1	Dmel24hm	Non-sensory
1757	Male24h_CTCAGTCGTGAGTTGG-1	Dmel24hm	Non-sensory
1758	Male24h_CTCAGTCTCATGTCAG-1	Dmel24hm	Non-sensory
1759	Male24h_CTCAGTCTCTGGGCCA-1	Dmel24hm	Non-sensory
1760	Male24h_CTCATCGCACTGATTG-1	Dmel24hm	Non-sensory
1761	Male24h_CTCATGCAGCATCTTG-1	Dmel24hm	Non-sensory
1762	Male24h_CTCATGCTCTTCGATT-1	Dmel24hm	Non-sensory
1763	Male24h_CTCATTAAGCGACTAG-1	Dmel24hm	Non-sensory
1764	Male24h_CTCCATGGTCTCAGGC-1	Dmel24hm	Non-sensory
1765	Male24h_CTCCCTCAGTAACGTA-1	Dmel24hm	Non-sensory
1766	Male24h_CTCCCTCCAATAACGA-1	Dmel24hm	Non-sensory
1767	Male24h_CTCCCTCGTCAACCAT-1	Dmel24hm	Non-sensory
1768	Male24h_CTCCTCCAGTCATACC-1	Dmel24hm	Non-sensory
1769	Male24h_CTCCTTTTCTATACGG-1	Dmel24hm	Non-sensory
1770	Male24h_CTCTCAGAGAGTCAGC-1	Dmel24hm	Non-sensory
1771	Male24h_CTCTCAGCATGAAGGC-1	Dmel24hm	Non-sensory
1772	Male24h_CTCTCGATCGGTAAGG-1	Dmel24hm	Non-sensory
1773	Male24h_CTCTGGTGTCCAACGC-1	Dmel24hm	Non-sensory
1774	Male24h_CTGAATGGTTACACTG-1	Dmel24hm	Non-sensory
1775	Male24h_CTGAGCGGTCAACCAT-1	Dmel24hm	Non-sensory
1776	Male24h_CTGAGGCCACGGTGTC-1	Dmel24hm	Non-sensory
1777	Male24h_CTGATCCCACAGTATC-1	Dmel24hm	Non-sensory
1778	Male24h_CTGCAGGCAGGTTCGC-1	Dmel24hm	Non-sensory
1779	Male24h_CTGCATCCAACTGTGT-1	Dmel24hm	Non-sensory
1780	Male24h_CTGCATCCAATGGGTG-1	Dmel24hm	Non-sensory
1781	Male24h_CTGCATCGTCTTCCGT-1	Dmel24hm	Non-sensory
1782	Male24h_CTGCATCGTGAGACCA-1	Dmel24hm	Non-sensory
1783	Male24h_CTGCATCTCACAGAGG-1	Dmel24hm	Non-sensory
1784	Male24h_CTGCCATGTGCACATT-1	Dmel24hm	Non-sensory
1785	Male24h_CTGCCTAGTGAGGATC-1	Dmel24hm	Non-sensory
1786	Male24h_CTGCGAGAGGTACAAT-1	Dmel24hm	Non-sensory
1787	Male24h_CTGCTCAGTGAGGCAT-1	Dmel24hm	Non-sensory
1788	Male24h_CTGCTCATCCTTCTAA-1	Dmel24hm	Non-sensory
1789	Male24h_CTGGACGCACGGCTAC-1	Dmel24hm	Non-sensory
1790	Male24h_CTGGTCTAGTTACGAA-1	Dmel24hm	Non-sensory
1791	Male24h_CTGGTCTTCAGGACAG-1	Dmel24hm	Non-sensory
1792	Male24h_CTGTAGACATAAGCGG-1	Dmel24hm	Non-sensory
1793	Male24h_CTGTCGTGTCTTCAAG-1	Dmel24hm	Non-sensory
1794	Male24h_CTGTGAAAGCAGCAGT-1	Dmel24hm	Non-sensory
1795	Male24h_CTTACCGGTCAGTCCG-1	Dmel24hm	Non-sensory
1796	Male24h_CTTCAATTCGGTTCAA-1	Dmel24hm	Non-sensory
1797	Male24h_CTTCCGACACGACTAT-1	Dmel24hm	Non-sensory
1798	Male24h_CTTCCGATCCTTCACG-1	Dmel24hm	Non-sensory
1799	Male24h_CTTCTCTTCGTGAGAG-1	Dmel24hm	Non-sensory
1800	Male24h_CTTGAGACATATAGCC-1	Dmel24hm	Non-sensory
1801	Male24h_CTTGATTCAATGTCTG-1	Dmel24hm	Non-sensory
1802	Male24h_CTTGATTGTCGTGCCA-1	Dmel24hm	Non-sensory
1803	Male24h_CTTTCAATCAAGCGTT-1	Dmel24hm	Non-sensory
1804	Male24h_GAAACCTTCGATACTG-1	Dmel24hm	Non-sensory
1805	Male24h_GAAATGACAGTCGAGA-1	Dmel24hm	Non-sensory
1806	Male24h_GAAATGAGTACTGTTG-1	Dmel24hm	Non-sensory
1807	Male24h_GAACACTTCTTTGGAG-1	Dmel24hm	Non-sensory
1808	Male24h_GAACTGTTCCAGTGTA-1	Dmel24hm	Non-sensory
1809	Male24h_GAAGGACCAGCGATTT-1	Dmel24hm	Non-sensory
1810	Male24h_GAAGGACTCTCAGGCG-1	Dmel24hm	Non-sensory
1811	Male24h_GAAGGGTGTGCAACAG-1	Dmel24hm	Non-sensory
1812	Male24h_GAAGTAAGTTCGGTTA-1	Dmel24hm	Non-sensory
1813	Male24h_GAATCACTCCACTGGG-1	Dmel24hm	Non-sensory
1814	Male24h_GAATCGTCACTTACAG-1	Dmel24hm	Non-sensory
1815	Male24h_GAATCGTGTCTCGGGT-1	Dmel24hm	Non-sensory
1816	Male24h_GAATCGTTCGCAGTGC-1	Dmel24hm	Non-sensory
1817	Male24h_GACACGCAGGCTCTCG-1	Dmel24hm	Non-sensory
1818	Male24h_GACACGCCAAGCTCTA-1	Dmel24hm	Non-sensory
1819	Male24h_GACAGCCCATAGCACT-1	Dmel24hm	Non-sensory
1820	Male24h_GACAGCCTCACTCGAA-1	Dmel24hm	Non-sensory
1821	Male24h_GACAGCCTCATGGAGG-1	Dmel24hm	Non-sensory
1822	Male24h_GACATCAAGACCAACG-1	Dmel24hm	Non-sensory
1823	Male24h_GACATCACACCCTGAG-1	Dmel24hm	Non-sensory
1824	Male24h_GACCAATAGCTGAGCA-1	Dmel24hm	Non-sensory
1825	Male24h_GACCGTGTCTCTATAC-1	Dmel24hm	Non-sensory
1826	Male24h_GACCTTCCATCCAACA-1	Dmel24hm	Non-sensory
1827	Male24h_GACGCTGCATCGTTCC-1	Dmel24hm	Non-sensory
1828	Male24h_GACGCTGTCAGCTCTC-1	Dmel24hm	Non-sensory
1829	Male24h_GACGCTGTCATTACCT-1	Dmel24hm	Non-sensory
1830	Male24h_GACGTTAAGCGAGTAC-1	Dmel24hm	Non-sensory
1831	Male24h_GACGTTAGTCCGGCAT-1	Dmel24hm	Non-sensory
1832	Male24h_GACTATGTCTGATTCT-1	Dmel24hm	Non-sensory
1833	Male24h_GACTGATCAACCTATG-1	Dmel24hm	Non-sensory
1834	Male24h_GACTGATTCTGGTGCG-1	Dmel24hm	Non-sensory
1835	Male24h_GACTTCCCACTTACAG-1	Dmel24hm	Non-sensory
1836	Male24h_GACTTCCTCACGATCA-1	Dmel24hm	Non-sensory
1837	Male24h_GACTTCCTCTTACCAT-1	Dmel24hm	Non-sensory
1838	Male24h_GAGACCCAGACTGTTC-1	Dmel24hm	Non-sensory
1839	Male24h_GAGACCCAGTAGCCAG-1	Dmel24hm	Non-sensory
1840	Male24h_GAGACCCCATAGAATG-1	Dmel24hm	Non-sensory
1841	Male24h_GAGACCCTCAGATTGC-1	Dmel24hm	Non-sensory
1842	Male24h_GAGACTTAGCAGTAAT-1	Dmel24hm	Non-sensory
1843	Male24h_GAGACTTAGGTAAGTT-1	Dmel24hm	Non-sensory
1844	Male24h_GAGATGGAGACTTGTC-1	Dmel24hm	Non-sensory
1845	Male24h_GAGATGGAGAGAGTTT-1	Dmel24hm	Non-sensory
1846	Male24h_GAGATGGTCCGCTTAC-1	Dmel24hm	Non-sensory
1847	Male24h_GAGCCTGGTTCCGTTC-1	Dmel24hm	Non-sensory
1848	Male24h_GAGTCTATCCACTGGG-1	Dmel24hm	Non-sensory
1849	Male24h_GAGTTTGAGCTGGAGT-1	Dmel24hm	Non-sensory
1850	Male24h_GAGTTTGCACTTGGGC-1	Dmel24hm	Non-sensory
1851	Male24h_GAGTTTGGTGCTGATT-1	Dmel24hm	Non-sensory
1852	Male24h_GATAGAACATACCATG-1	Dmel24hm	Non-sensory
1853	Male24h_GATAGCTCATACAGCT-1	Dmel24hm	Non-sensory
1854	Male24h_GATCACAGTTCCGCAG-1	Dmel24hm	Non-sensory
1855	Male24h_GATCATGGTGTCATCA-1	Dmel24hm	Non-sensory
1856	Male24h_GATCCCTAGCTGTGCC-1	Dmel24hm	Non-sensory
1857	Male24h_GATCCCTCACTCTCGT-1	Dmel24hm	Non-sensory
1858	Male24h_GATCGTAGTACCCGCA-1	Dmel24hm	Non-sensory
1859	Male24h_GATGACTAGAGGACTC-1	Dmel24hm	Non-sensory
1860	Male24h_GATGACTAGGGCATGT-1	Dmel24hm	Non-sensory
1861	Male24h_GATGACTCAACGATCT-1	Dmel24hm	Non-sensory
1862	Male24h_GATGACTCAGGACGAT-1	Dmel24hm	Non-sensory
1863	Male24h_GATGAGGGTCTACGAT-1	Dmel24hm	Non-sensory
1864	Male24h_GATGATCGTCACCGAC-1	Dmel24hm	Non-sensory
1865	Male24h_GATGCTATCTTGGAAC-1	Dmel24hm	Non-sensory
1866	Male24h_GATGGAGTCGCCGAAC-1	Dmel24hm	Non-sensory
1867	Male24h_GATGTTGAGGAGGGTG-1	Dmel24hm	Non-sensory
1868	Male24h_GATTCGATCGCTACAA-1	Dmel24hm	Non-sensory
1869	Male24h_GATTGGTGTGTTAGCT-1	Dmel24hm	Non-sensory
1870	Male24h_GATTTCTGTGTTGCCG-1	Dmel24hm	Non-sensory
1871	Male24h_GCAACATAGATTGCGG-1	Dmel24hm	Non-sensory
1872	Male24h_GCAACATTCAACCGAT-1	Dmel24hm	Non-sensory
1873	Male24h_GCAACCGAGGGAGAAT-1	Dmel24hm	Non-sensory
1874	Male24h_GCAACCGGTCCAGCGT-1	Dmel24hm	Non-sensory
1875	Male24h_GCAACCGTCGCTGACG-1	Dmel24hm	Non-sensory
1876	Male24h_GCACGGTGTCGGCACT-1	Dmel24hm	Non-sensory
1877	Male24h_GCACGTGCACCAATTG-1	Dmel24hm	Non-sensory
1878	Male24h_GCACTAAGTGGGTATG-1	Dmel24hm	Non-sensory
1879	Male24h_GCAGCCAAGCCTGTGC-1	Dmel24hm	Non-sensory
1880	Male24h_GCAGCCAGTACGACAG-1	Dmel24hm	Non-sensory
1881	Male24h_GCAGCTGAGTAGGTTA-1	Dmel24hm	Non-sensory
1882	Male24h_GCAGCTGTCGTCTAAG-1	Dmel24hm	Non-sensory
1883	Male24h_GCAGGCTCATCGTTCC-1	Dmel24hm	Non-sensory
1884	Male24h_GCAGGCTGTCTTGAAC-1	Dmel24hm	Non-sensory
1885	Male24h_GCAGGCTGTTAGGAGC-1	Dmel24hm	Non-sensory
1886	Male24h_GCAGTTAAGACCCGCT-1	Dmel24hm	Non-sensory
1887	Male24h_GCATCGGGTAGTGCGA-1	Dmel24hm	Non-sensory
1888	Male24h_GCATCGGTCAAATGAG-1	Dmel24hm	Non-sensory
1889	Male24h_GCATCTCCATTCTTCA-1	Dmel24hm	Non-sensory
1890	Male24h_GCATCTCGTAGGCAGT-1	Dmel24hm	Non-sensory
1891	Male24h_GCATGATAGAATCGTA-1	Dmel24hm	Non-sensory
1892	Male24h_GCATGATAGTGAGTTA-1	Dmel24hm	Non-sensory
1893	Male24h_GCATGATCAAAGGGTC-1	Dmel24hm	Non-sensory
1894	Male24h_GCATTAGTCTACCAGA-1	Dmel24hm	Non-sensory
1895	Male24h_GCCAGGTTCCAGTTCC-1	Dmel24hm	Non-sensory
1896	Male24h_GCCATGGCAGGCTCTG-1	Dmel24hm	Non-sensory
1897	Male24h_GCCATTCCAGAGCTAG-1	Dmel24hm	Non-sensory
1898	Male24h_GCCATTCTCTTCCGTG-1	Dmel24hm	Non-sensory
1899	Male24h_GCCCGAACATTGGGAG-1	Dmel24hm	Non-sensory
1900	Male24h_GCCCGAAGTGGTCTGC-1	Dmel24hm	Non-sensory
1901	Male24h_GCCGATGAGAGAGCGG-1	Dmel24hm	Non-sensory
1902	Male24h_GCCTGTTAGTGGTGAC-1	Dmel24hm	Non-sensory
1903	Male24h_GCCTGTTCACTAGAGG-1	Dmel24hm	Non-sensory
1904	Male24h_GCCTGTTCAGGGAATC-1	Dmel24hm	Non-sensory
1905	Male24h_GCCTGTTGTCGTGTTA-1	Dmel24hm	Non-sensory
1906	Male24h_GCGGATCCAGCATGCC-1	Dmel24hm	Non-sensory
1907	Male24h_GCGGATCCATTCCTAT-1	Dmel24hm	Non-sensory
1908	Male24h_GCGTGCAGTCTAACTG-1	Dmel24hm	Non-sensory
1909	Male24h_GCGTTTCAGGAGATAG-1	Dmel24hm	Non-sensory
1910	Male24h_GCGTTTCAGTGTAGTA-1	Dmel24hm	Non-sensory
1911	Male24h_GCGTTTCCAGATACCT-1	Dmel24hm	Non-sensory
1912	Male24h_GCGTTTCCATGGTACT-1	Dmel24hm	Non-sensory
1913	Male24h_GCTCAAATCTGGGAGA-1	Dmel24hm	Non-sensory
1914	Male24h_GCTGAATAGCTCCACG-1	Dmel24hm	Non-sensory
1915	Male24h_GCTGCAGAGGAGATAG-1	Dmel24hm	Non-sensory
1916	Male24h_GCTGCAGAGGTCACCC-1	Dmel24hm	Non-sensory
1917	Male24h_GCTGCAGTCAAGCTGT-1	Dmel24hm	Non-sensory
1918	Male24h_GCTGGGTCAGACCCGT-1	Dmel24hm	Non-sensory
1919	Male24h_GCTGGGTTCGTCAACA-1	Dmel24hm	Non-sensory
1920	Male24h_GCTTCACAGAGATTCA-1	Dmel24hm	Non-sensory
1921	Male24h_GCTTCACAGAGGCCAT-1	Dmel24hm	Non-sensory
1922	Male24h_GCTTCACAGCAAGCCA-1	Dmel24hm	Non-sensory
1923	Male24h_GCTTCACCACGCGCTA-1	Dmel24hm	Non-sensory
1924	Male24h_GCTTCACCATCTCATT-1	Dmel24hm	Non-sensory
1925	Male24h_GCTTGGGAGGAGTATT-1	Dmel24hm	Non-sensory
1926	Male24h_GCTTTCGAGGGAGGCA-1	Dmel24hm	Non-sensory
1927	Male24h_GCTTTCGCACTTTAGG-1	Dmel24hm	Non-sensory
1928	Male24h_GGAACCCCATTCGGGC-1	Dmel24hm	Non-sensory
1929	Male24h_GGAAGTGCATAATGCC-1	Dmel24hm	Non-sensory
1930	Male24h_GGAATCTTCGACATCA-1	Dmel24hm	Non-sensory
1931	Male24h_GGAATGGCATTGCCTC-1	Dmel24hm	Non-sensory
1932	Male24h_GGAATGGGTAACATAG-1	Dmel24hm	Non-sensory
1933	Male24h_GGAATGGGTACAAGTA-1	Dmel24hm	Non-sensory
1934	Male24h_GGAGAACAGTAAACTG-1	Dmel24hm	Non-sensory
1935	Male24h_GGAGAACCATGGGAAC-1	Dmel24hm	Non-sensory
1936	Male24h_GGAGAACGTGTTACTG-1	Dmel24hm	Non-sensory
1937	Male24h_GGAGATGCACGCTTAA-1	Dmel24hm	Non-sensory
1938	Male24h_GGAGATGGTATCGCGC-1	Dmel24hm	Non-sensory
1939	Male24h_GGAGCAAAGCGATGAC-1	Dmel24hm	Non-sensory
1940	Male24h_GGAGGATGTAATGTGA-1	Dmel24hm	Non-sensory
1941	Male24h_GGAGGTAAGCGTGTTT-1	Dmel24hm	Non-sensory
1942	Male24h_GGAGGTACACGGCACT-1	Dmel24hm	Non-sensory
1943	Male24h_GGAGGTAGTCACTAGT-1	Dmel24hm	Non-sensory
1944	Male24h_GGAGGTATCGCCATAA-1	Dmel24hm	Non-sensory
1945	Male24h_GGATCTAAGATGCAGC-1	Dmel24hm	Non-sensory
1946	Male24h_GGATCTACAATCTCGA-1	Dmel24hm	Non-sensory
1947	Male24h_GGATGTTAGAGTCAGC-1	Dmel24hm	Non-sensory
1948	Male24h_GGCACGTAGCTACTGT-1	Dmel24hm	Non-sensory
1949	Male24h_GGCACGTTCGAAGCAG-1	Dmel24hm	Non-sensory
1950	Male24h_GGCGTCAGTACTCGTA-1	Dmel24hm	Non-sensory
1951	Male24h_GGCTGTGAGCCGTTGC-1	Dmel24hm	Non-sensory
1952	Male24h_GGCTTGGAGAAACCAT-1	Dmel24hm	Non-sensory
1953	Male24h_GGCTTGGAGAGCCCAA-1	Dmel24hm	Non-sensory
1954	Male24h_GGGAAGTTCAGCCCAG-1	Dmel24hm	Non-sensory
1955	Male24h_GGGACTCCAAAGCTAA-1	Dmel24hm	Non-sensory
1956	Male24h_GGGAGATTCGTAACAC-1	Dmel24hm	Non-sensory
1957	Male24h_GGGAGTATCTCGCGTT-1	Dmel24hm	Non-sensory
1958	Male24h_GGGATCCGTGGCTAGA-1	Dmel24hm	Non-sensory
1959	Male24h_GGGATCCTCCGACGGT-1	Dmel24hm	Non-sensory
1960	Male24h_GGGCCATTCCCGAAAT-1	Dmel24hm	Non-sensory
1961	Male24h_GGGCTACCATTCCTCG-1	Dmel24hm	Non-sensory
1962	Male24h_GGGCTACTCTGAATCG-1	Dmel24hm	Non-sensory
1963	Male24h_GGGCTCAAGTTCTACG-1	Dmel24hm	Non-sensory
1964	Male24h_GGGCTCAGTGTGTACT-1	Dmel24hm	Non-sensory
1965	Male24h_GGGCTCATCCTAAACG-1	Dmel24hm	Non-sensory
1966	Male24h_GGGTAGAGTGGAGGTT-1	Dmel24hm	Non-sensory
1967	Male24h_GGGTAGATCACTTGTT-1	Dmel24hm	Non-sensory
1968	Male24h_GGGTATTGTGCCCGTA-1	Dmel24hm	Non-sensory
1969	Male24h_GGGTATTGTTCCATTT-1	Dmel24hm	Non-sensory
1970	Male24h_GGGTATTTCTATCCAT-1	Dmel24hm	Non-sensory
1971	Male24h_GGGTGTCCAGAGGTTG-1	Dmel24hm	Non-sensory
1972	Male24h_GGGTTATAGTCACTCA-1	Dmel24hm	Non-sensory
1973	Male24h_GGGTTTAAGGAACGAA-1	Dmel24hm	Non-sensory
1974	Male24h_GGGTTTATCGACGAGA-1	Dmel24hm	Non-sensory
1975	Male24h_GGTAACTGTGGCTGCT-1	Dmel24hm	Non-sensory
1976	Male24h_GGTAATCAGTCCGTCG-1	Dmel24hm	Non-sensory
1977	Male24h_GGTAATCCAAACTAAG-1	Dmel24hm	Non-sensory
1978	Male24h_GGTGAAGGTCAAAGTA-1	Dmel24hm	Non-sensory
1979	Male24h_GGTGGCTCATGTAACC-1	Dmel24hm	Non-sensory
1980	Male24h_GGTGGCTGTTCTCCAC-1	Dmel24hm	Non-sensory
1981	Male24h_GGTGTCGCACCAGTAT-1	Dmel24hm	Non-sensory
1982	Male24h_GGTGTCGGTGTCGATT-1	Dmel24hm	Non-sensory
1983	Male24h_GGTGTTACAGGCAATG-1	Dmel24hm	Non-sensory
1984	Male24h_GGTTCTCGTTGTGCCG-1	Dmel24hm	Non-sensory
1985	Male24h_GTAACACTCTCAACGA-1	Dmel24hm	Non-sensory
1986	Male24h_GTAACCAAGGAGCTGT-1	Dmel24hm	Non-sensory
1987	Male24h_GTAATCGAGCATCGAG-1	Dmel24hm	Non-sensory
1988	Male24h_GTAATGCTCTCCGCAT-1	Dmel24hm	Non-sensory
1989	Male24h_GTACAACAGCTGTTCA-1	Dmel24hm	Non-sensory
1990	Male24h_GTACAGTTCCGAGAAG-1	Dmel24hm	Non-sensory
1991	Male24h_GTAGAAAAGCACTGGA-1	Dmel24hm	Non-sensory
1992	Male24h_GTAGAAATCGTAGTGT-1	Dmel24hm	Non-sensory
1993	Male24h_GTAGAGGCACATGACT-1	Dmel24hm	Non-sensory
1994	Male24h_GTAGATCCAAGTTCCA-1	Dmel24hm	Non-sensory
1995	Male24h_GTAGTACAGAATCGAT-1	Dmel24hm	Non-sensory
1996	Male24h_GTATTGGAGCGAACTG-1	Dmel24hm	Non-sensory
1997	Male24h_GTATTGGAGGTGAGCT-1	Dmel24hm	Non-sensory
1998	Male24h_GTATTGGCAATCCTTT-1	Dmel24hm	Non-sensory
1999	Male24h_GTATTTCTCCCTCTCC-1	Dmel24hm	Non-sensory
[truncated: 3,401 more rows]
