# Supplementary material for: A single-cell atlas of the sexually dimorphic Drosophila foreleg and its sensory organs during development
Source: PLoS Biol. 2023 Jun 28;21(6):e3002148. doi: 10.1371/journal.pbio.3002148 (PMC10335707; doi:10.1371/journal.pbio.3002148)
Supplement: S3 Data — Data for S1B and S1D Fig. (CSV) [file pbio.3002148.s021.csv]

	barcodes	orig.ident	nCount_RNA	nFeature_RNA
1	AAACCCAAGGTATCTC-1	Dmel24hm	9083	2073
2	AAACCCACAGAGAGGG-1	Dmel24hm	12969	2258
3	AAACCCAGTGACATCT-1	Dmel24hm	14852	2298
4	AAACCCAGTGAGTTGG-1	Dmel24hm	15096	2415
5	AAACCCAGTGTACATC-1	Dmel24hm	15612	2501
6	AAACCCAGTTGGCCTG-1	Dmel24hm	11581	2119
7	AAACCCATCCGTTGGG-1	Dmel24hm	11403	1966
8	AAACGAAAGACCAACG-1	Dmel24hm	9178	1751
9	AAACGAAAGACGCTCC-1	Dmel24hm	10241	2135
10	AAACGAAAGACGTCGA-1	Dmel24hm	8176	1563
11	AAACGAAAGCTAGAAT-1	Dmel24hm	10904	1959
12	AAACGAAAGGATCATA-1	Dmel24hm	9248	1939
13	AAACGAAAGTGCTAGG-1	Dmel24hm	16244	2409
14	AAACGAACAACCGATT-1	Dmel24hm	11194	2324
15	AAACGAACACCCAACG-1	Dmel24hm	13729	2553
16	AAACGAACACGCTGAC-1	Dmel24hm	12222	2080
17	AAACGAACACGGCGTT-1	Dmel24hm	8379	1914
18	AAACGAACAGGTTCGC-1	Dmel24hm	12218	2156
19	AAACGAACATGGCGCT-1	Dmel24hm	5826	1506
20	AAACGAAGTGGGATTG-1	Dmel24hm	12425	2264
21	AAACGAATCCCATGGG-1	Dmel24hm	15176	2404
22	AAACGCTAGAATCTAG-1	Dmel24hm	7399	1718
23	AAACGCTAGAGCCGTA-1	Dmel24hm	8979	1958
24	AAACGCTAGCATCTTG-1	Dmel24hm	15431	2474
25	AAACGCTAGCTGAGCA-1	Dmel24hm	16874	2602
26	AAACGCTAGGGTAGCT-1	Dmel24hm	15955	2320
27	AAACGCTCACGGTGCT-1	Dmel24hm	17670	2757
28	AAACGCTCAGAGAATT-1	Dmel24hm	12438	2070
29	AAACGCTGTACAGTAA-1	Dmel24hm	12158	2309
30	AAACGCTGTCTAGTGT-1	Dmel24hm	12917	1983
31	AAACGCTGTTAGTTCG-1	Dmel24hm	17504	2513
32	AAACGCTTCGAGCTGC-1	Dmel24hm	19030	2956
33	AAAGAACAGCTGTCCG-1	Dmel24hm	8002	1496
34	AAAGAACCAAACGGCA-1	Dmel24hm	25332	3093
35	AAAGAACCACAAATGA-1	Dmel24hm	13574	2017
36	AAAGAACCATCTCATT-1	Dmel24hm	14047	2261
37	AAAGAACGTCAGGTGA-1	Dmel24hm	9808	1721
38	AAAGAACTCAGGAAAT-1	Dmel24hm	9276	1908
39	AAAGAACTCGGTCTGG-1	Dmel24hm	5791	1500
40	AAAGGATAGCTGAAGC-1	Dmel24hm	14298	2095
41	AAAGGATCACGTGAGA-1	Dmel24hm	26580	3110
42	AAAGGATCAGCCTTCT-1	Dmel24hm	13217	2487
43	AAAGGATCATCGGAGA-1	Dmel24hm	23127	3280
44	AAAGGATGTAGTTAGA-1	Dmel24hm	9445	1846
45	AAAGGATGTATGTCTG-1	Dmel24hm	19930	2844
46	AAAGGATGTCAGCTTA-1	Dmel24hm	7114	1510
47	AAAGGATTCACTGGTA-1	Dmel24hm	13322	2135
48	AAAGGATTCCCGAAAT-1	Dmel24hm	16428	2408
49	AAAGGATTCGCAATTG-1	Dmel24hm	13054	2564
50	AAAGGATTCTAACGCA-1	Dmel24hm	24636	3316
51	AAAGGGCCAACAGCTT-1	Dmel24hm	76393	4491
52	AAAGGGCCACGACGTC-1	Dmel24hm	14007	2256
53	AAAGGGCCAGCTATTG-1	Dmel24hm	13023	2451
54	AAAGGGCCATTCTCTA-1	Dmel24hm	9654	1837
55	AAAGGGCGTATCGTTG-1	Dmel24hm	17899	2553
56	AAAGGGCGTCATAGTC-1	Dmel24hm	7535	1660
57	AAAGGGCTCAGGAACG-1	Dmel24hm	13009	2301
58	AAAGGGCTCAGTAGGG-1	Dmel24hm	14683	2500
59	AAAGGGCTCATCACTT-1	Dmel24hm	8263	1647
60	AAAGGGCTCCGATAAC-1	Dmel24hm	11346	2027
61	AAAGGGCTCGGATACT-1	Dmel24hm	13717	2466
62	AAAGGTAAGAGTGACC-1	Dmel24hm	13525	2300
63	AAAGGTAAGATTCGAA-1	Dmel24hm	14155	2582
64	AAAGGTAAGGATGAGA-1	Dmel24hm	63664	4151
65	AAAGGTACACGTAACT-1	Dmel24hm	15661	2119
66	AAAGGTAGTGAGGATC-1	Dmel24hm	14188	2521
67	AAAGGTATCACTTTGT-1	Dmel24hm	9934	2116
68	AAAGTCCCACCGGCTA-1	Dmel24hm	9902	2109
69	AAAGTCCCAGTAACGG-1	Dmel24hm	6444	1608
70	AAAGTCCGTCAAGTTC-1	Dmel24hm	5903	1634
71	AAAGTCCGTGCGACAA-1	Dmel24hm	7786	1661
72	AAAGTCCTCCTAGCTC-1	Dmel24hm	15741	2523
73	AAAGTCCTCTCTCTTC-1	Dmel24hm	67304	4342
74	AAAGTGAAGATGCTTC-1	Dmel24hm	9017	1805
75	AAAGTGAAGCGTCTGC-1	Dmel24hm	9381	2111
76	AAAGTGACAGCTACCG-1	Dmel24hm	12584	2222
77	AAAGTGACAGTCGGTC-1	Dmel24hm	7870	1673
78	AAAGTGAGTAATACCC-1	Dmel24hm	10806	2144
79	AAAGTGAGTATGGAAT-1	Dmel24hm	7986	1705
80	AAAGTGAGTGAGAGGG-1	Dmel24hm	16621	2271
81	AAAGTGATCGCTTACC-1	Dmel24hm	10293	2001
82	AAAGTGATCGGTATGT-1	Dmel24hm	12367	2192
83	AAAGTGATCGTTGTTT-1	Dmel24hm	5568	1428
84	AAAGTGATCTGTGCAA-1	Dmel24hm	11227	2041
85	AAATGGAAGCAGGCAT-1	Dmel24hm	11308	2033
86	AAATGGACACAAGCTT-1	Dmel24hm	16362	2292
87	AAATGGACATGGCGCT-1	Dmel24hm	14599	2447
88	AAATGGAGTGGGATTG-1	Dmel24hm	5716	1393
89	AACAAAGAGCACTCGC-1	Dmel24hm	12469	2160
90	AACAAAGAGGATTTAG-1	Dmel24hm	45214	3721
91	AACAAAGCAATCGCGC-1	Dmel24hm	14190	2522
92	AACAAAGCACAGCATT-1	Dmel24hm	7387	1723
93	AACAAAGCATGGCCAC-1	Dmel24hm	13334	2199
94	AACAAAGGTCGCCTAG-1	Dmel24hm	12962	2451
95	AACAAAGGTTGCTCCT-1	Dmel24hm	23392	2879
96	AACAAAGTCTCTCCGA-1	Dmel24hm	14189	2319
97	AACAACCAGAACGCGT-1	Dmel24hm	12852	2058
98	AACAACCAGAGGACTC-1	Dmel24hm	8025	1972
99	AACAACCAGCTTCATG-1	Dmel24hm	5979	1591
100	AACAACCCAAACACGG-1	Dmel24hm	15831	2536
101	AACAACCCAACTCCAA-1	Dmel24hm	8328	1812
102	AACAACCCACATGTTG-1	Dmel24hm	12870	2480
103	AACAACCCATATCGGT-1	Dmel24hm	5169	1356
104	AACAACCCATGGACAG-1	Dmel24hm	20320	2714
105	AACAACCGTAGTGGCA-1	Dmel24hm	11753	2336
106	AACAACCGTATCCCAA-1	Dmel24hm	11443	2179
107	AACAACCGTCTAGGCC-1	Dmel24hm	11340	2208
108	AACAACCGTGGACTGA-1	Dmel24hm	12704	2097
109	AACAACCGTTGGCTAT-1	Dmel24hm	13614	2315
110	AACAACCTCAAGAATG-1	Dmel24hm	8775	1692
111	AACAACCTCAAGTGGG-1	Dmel24hm	15561	2229
112	AACAACCTCCTCAGGG-1	Dmel24hm	8428	1786
113	AACAAGAAGTGACCTT-1	Dmel24hm	12670	2163
114	AACAAGACAATGTCAC-1	Dmel24hm	19247	2517
115	AACAAGACACTGATTG-1	Dmel24hm	24130	3018
116	AACAAGACATACAGCT-1	Dmel24hm	5118	1325
117	AACAAGACATATGGCT-1	Dmel24hm	5431	1526
118	AACAAGAGTGTAGTGG-1	Dmel24hm	10869	1804
119	AACAAGATCACCACAA-1	Dmel24hm	26951	3222
120	AACAAGATCCTGATAG-1	Dmel24hm	17015	2300
121	AACAAGATCGTCGGGT-1	Dmel24hm	9941	1848
122	AACAAGATCTTCACAT-1	Dmel24hm	9247	1855
123	AACAAGATCTTCTAAC-1	Dmel24hm	10312	2021
124	AACACACAGACTGAGC-1	Dmel24hm	8832	1918
125	AACACACAGAGGATCC-1	Dmel24hm	3722	1021
126	AACACACCAACACGTT-1	Dmel24hm	8608	1677
127	AACACACCACATACGT-1	Dmel24hm	10707	2134
128	AACACACGTAGTGCGA-1	Dmel24hm	23481	2930
129	AACACACGTGGAATGC-1	Dmel24hm	8010	1752
130	AACACACTCCCGTTCA-1	Dmel24hm	7186	1600
131	AACACACTCGGACTTA-1	Dmel24hm	18659	2860
132	AACACACTCTGACCCT-1	Dmel24hm	6623	1498
133	AACAGGGAGATACATG-1	Dmel24hm	5204	1200
134	AACAGGGAGCGAAACC-1	Dmel24hm	11127	1978
135	AACAGGGAGCGTGCCT-1	Dmel24hm	4306	1106
136	AACAGGGAGTGCGACA-1	Dmel24hm	3461	1069
137	AACAGGGCACAGCGCT-1	Dmel24hm	4023	1293
138	AACAGGGCACGCGCTA-1	Dmel24hm	11100	1945
139	AACAGGGCACGTGTGC-1	Dmel24hm	15089	2373
140	AACAGGGCAGAACATA-1	Dmel24hm	13109	1941
141	AACAGGGCAGAAGCGT-1	Dmel24hm	9305	1857
142	AACAGGGCAGCTGTTA-1	Dmel24hm	11122	2128
143	AACAGGGCATGAGGGT-1	Dmel24hm	12663	2133
144	AACAGGGGTCCGATCG-1	Dmel24hm	8947	1859
145	AACAGGGGTGAGAACC-1	Dmel24hm	25323	2997
146	AACAGGGGTGCCTGCA-1	Dmel24hm	10408	2180
147	AACAGGGTCAACTTTC-1	Dmel24hm	8280	1833
148	AACAGGGTCCCAACTC-1	Dmel24hm	15486	2538
149	AACAGGGTCTAGTTCT-1	Dmel24hm	4972	1275
150	AACCAACAGTGACCTT-1	Dmel24hm	8179	1899
151	AACCAACCAAGTTGGG-1	Dmel24hm	8396	2056
152	AACCAACCAGTAGTTC-1	Dmel24hm	6418	1511
153	AACCAACCATGACTAC-1	Dmel24hm	11312	2110
154	AACCAACCATGGACAG-1	Dmel24hm	6718	1612
155	AACCAACCATGGCGCT-1	Dmel24hm	10057	1893
156	AACCAACGTGTAACGG-1	Dmel24hm	6779	1626
157	AACCAACTCAAGCGTT-1	Dmel24hm	15916	2526
158	AACCAACTCACACGAT-1	Dmel24hm	13412	2332
159	AACCAACTCGTAGTCA-1	Dmel24hm	8605	1772
160	AACCACAAGCAGGTCA-1	Dmel24hm	17150	2405
161	AACCACAAGCATTTGC-1	Dmel24hm	16280	2469
162	AACCACAAGCCGTTAT-1	Dmel24hm	9257	2061
163	AACCACAAGGATTTAG-1	Dmel24hm	11280	2017
164	AACCACAAGGCACGAT-1	Dmel24hm	13707	2022
165	AACCACAAGTCGCGAA-1	Dmel24hm	27225	3235
166	AACCACACAGCGACAA-1	Dmel24hm	11144	2122
167	AACCACAGTCCGGTGT-1	Dmel24hm	7180	1673
168	AACCACATCGGACAAG-1	Dmel24hm	11424	2172
169	AACCATGAGATGCTAA-1	Dmel24hm	4388	1201
170	AACCATGAGCCAGACA-1	Dmel24hm	10083	2016
171	AACCATGAGCTAAGTA-1	Dmel24hm	5024	1310
172	AACCATGCAGAGTCTT-1	Dmel24hm	3240	1043
173	AACCATGCAGTGCGCT-1	Dmel24hm	8928	1765
174	AACCATGCAGTGTATC-1	Dmel24hm	12351	2048
175	AACCATGCAGTTCTAG-1	Dmel24hm	14205	2371
176	AACCATGGTGCGTTTA-1	Dmel24hm	6047	1428
177	AACCATGTCAAGAATG-1	Dmel24hm	22860	2772
178	AACCATGTCCACGGAC-1	Dmel24hm	11759	1944
179	AACCATGTCCGAGCTG-1	Dmel24hm	6714	1799
180	AACCATGTCGGTCAGC-1	Dmel24hm	9020	1921
181	AACCATGTCTTTCTAG-1	Dmel24hm	11556	2254
182	AACCCAAAGACGCCAA-1	Dmel24hm	5715	1586
183	AACCCAAAGTCACACT-1	Dmel24hm	8878	1844
184	AACCCAACAAAGGGCT-1	Dmel24hm	3445	1063
185	AACCCAACACGGAAGT-1	Dmel24hm	8248	1766
186	AACCCAAGTAGATTGA-1	Dmel24hm	9514	1793
187	AACCCAAGTGTCGCTG-1	Dmel24hm	17658	2602
188	AACCCAAGTGTGTTTG-1	Dmel24hm	13192	2371
189	AACCCAATCGATGCTA-1	Dmel24hm	18949	2760
190	AACCCAATCTAGCCTC-1	Dmel24hm	12582	1945
191	AACCCAATCTGTACAG-1	Dmel24hm	9792	1859
192	AACCTGACAACCACAT-1	Dmel24hm	11989	2180
193	AACCTGACACTCCGAG-1	Dmel24hm	2818	846
194	AACCTGACAGATCCTA-1	Dmel24hm	9389	1927
195	AACCTGACATAACAGA-1	Dmel24hm	10459	2015
196	AACCTGATCAAGATAG-1	Dmel24hm	12642	2081
197	AACCTGATCACTGTCC-1	Dmel24hm	10422	2112
198	AACCTGATCGTGTCAA-1	Dmel24hm	9246	1632
199	AACCTTTAGACTTAAG-1	Dmel24hm	12589	2403
200	AACCTTTAGCTGTCCG-1	Dmel24hm	16392	2354
201	AACCTTTAGGATTTCC-1	Dmel24hm	11875	2017
202	AACCTTTAGGGAGGGT-1	Dmel24hm	19873	2715
203	AACCTTTAGTGGATTA-1	Dmel24hm	7712	1793
204	AACCTTTCACTAGTAC-1	Dmel24hm	10832	2063
205	AACCTTTCAGTAACAA-1	Dmel24hm	8212	1870
206	AACCTTTGTAGATTGA-1	Dmel24hm	9575	2039
207	AACCTTTGTTTACCAG-1	Dmel24hm	31264	3176
208	AACCTTTTCACCTACC-1	Dmel24hm	57188	4236
209	AACCTTTTCCCATAAG-1	Dmel24hm	15619	2550
210	AACCTTTTCCGATGCG-1	Dmel24hm	10168	1915
211	AACGAAAAGTGGAAGA-1	Dmel24hm	5787	1373
212	AACGAAACACCTCTAC-1	Dmel24hm	10209	2018
213	AACGAAAGTAGGCAAC-1	Dmel24hm	15636	2500
214	AACGAAAGTCGTTGCG-1	Dmel24hm	10180	2029
215	AACGAAATCATTTACC-1	Dmel24hm	9464	1919
216	AACGAAATCGAACCTA-1	Dmel24hm	11484	1954
217	AACGAAATCGTGGCTG-1	Dmel24hm	10775	2150
218	AACGAAATCTGCATAG-1	Dmel24hm	14757	2502
219	AACGGGAAGATGGTAT-1	Dmel24hm	11856	2127
220	AACGGGAAGCACTCAT-1	Dmel24hm	10973	2123
221	AACGGGAAGGCTTAGG-1	Dmel24hm	10958	1922
222	AACGGGAAGGGAGGCA-1	Dmel24hm	11944	1985
223	AACGGGAAGTACAGAT-1	Dmel24hm	24857	3057
224	AACGGGACAGCCTACG-1	Dmel24hm	14101	2395
225	AACGGGACAGGGTTGA-1	Dmel24hm	5936	1395
226	AACGGGACATGACTTG-1	Dmel24hm	25935	3314
227	AACGGGACATGAGAAT-1	Dmel24hm	7269	1521
228	AACGGGAGTGATACTC-1	Dmel24hm	10145	2049
229	AACGGGAGTGGCTTGC-1	Dmel24hm	9269	1973
230	AACGGGAGTGGGAGAG-1	Dmel24hm	8809	1714
231	AACGGGAGTTGCTGAT-1	Dmel24hm	10643	1937
232	AACGGGATCGGTCTGG-1	Dmel24hm	10209	1869
233	AACGTCAAGACCAAGC-1	Dmel24hm	11975	2258
234	AACGTCAAGAGATTCA-1	Dmel24hm	15374	2581
235	AACGTCACAATGCAGG-1	Dmel24hm	21217	2863
236	AACGTCACACCTGCTT-1	Dmel24hm	11450	2146
237	AACGTCAGTGCATCTA-1	Dmel24hm	13922	2303
238	AACGTCATCAAGGACG-1	Dmel24hm	9871	1901
239	AACGTCATCACCCTTG-1	Dmel24hm	14498	2409
240	AACGTCATCGAGATGG-1	Dmel24hm	11422	2071
241	AACTTCTAGAATCGCG-1	Dmel24hm	7736	1864
242	AACTTCTAGACCATTC-1	Dmel24hm	6938	1451
243	AACTTCTAGCCGATTT-1	Dmel24hm	4790	1273
244	AACTTCTAGGGAGAAT-1	Dmel24hm	10819	2121
245	AACTTCTAGTAGGAAG-1	Dmel24hm	12653	2204
246	AACTTCTCAAGTGCTT-1	Dmel24hm	28339	3304
247	AACTTCTCACTTGAAC-1	Dmel24hm	12673	2240
248	AACTTCTGTCAAGCGA-1	Dmel24hm	11777	2190
249	AACTTCTGTGGAGAAA-1	Dmel24hm	19852	2850
250	AACTTCTGTTCGGCTG-1	Dmel24hm	10153	2093
251	AACTTCTTCACGACTA-1	Dmel24hm	29892	3215
252	AACTTCTTCAGACCTA-1	Dmel24hm	10855	2209
253	AACTTCTTCCATTTCA-1	Dmel24hm	10647	1981
254	AACTTCTTCGCACTCT-1	Dmel24hm	12383	2197
255	AACTTCTTCGGCTCTT-1	Dmel24hm	8493	1986
256	AACTTCTTCTCCCAAC-1	Dmel24hm	13182	2406
257	AAGAACAAGAGCATTA-1	Dmel24hm	15716	2551
258	AAGAACAAGCCTTCTC-1	Dmel24hm	4940	1328
259	AAGAACAAGCGTGCCT-1	Dmel24hm	11383	1953
260	AAGAACAAGTCCTGTA-1	Dmel24hm	9923	1957
261	AAGAACACATAAGCGG-1	Dmel24hm	12041	2260
262	AAGAACAGTCCGGCAT-1	Dmel24hm	8600	1816
263	AAGAACAGTCCTATAG-1	Dmel24hm	6494	1705
264	AAGAACAGTCGTATTG-1	Dmel24hm	13896	2415
265	AAGAACATCACAGTGT-1	Dmel24hm	2664	874
266	AAGAACATCGACATTG-1	Dmel24hm	9159	1861
267	AAGACAAAGGACAGCT-1	Dmel24hm	26872	3116
268	AAGACAACAATGAGCG-1	Dmel24hm	8369	1781
269	AAGACAACAGAACGCA-1	Dmel24hm	6574	1391
270	AAGACAACAGCTGTCG-1	Dmel24hm	11474	1897
271	AAGACAACAGTGGGTA-1	Dmel24hm	8917	1880
272	AAGACAAGTTAAGCAA-1	Dmel24hm	14202	2297
273	AAGACAAGTTGTTGTG-1	Dmel24hm	6549	1574
274	AAGACAATCACCTCTG-1	Dmel24hm	17038	2573
275	AAGACAATCTCGTCGT-1	Dmel24hm	14889	2235
276	AAGACAATCTCTCTTC-1	Dmel24hm	7491	1732
277	AAGACTCAGGAGGTTC-1	Dmel24hm	11145	2168
278	AAGACTCCAGACCTAT-1	Dmel24hm	30923	3330
279	AAGACTCGTATCCTCC-1	Dmel24hm	11933	2191
280	AAGACTCGTGACTGAG-1	Dmel24hm	14922	2242
281	AAGACTCGTTGGTAGG-1	Dmel24hm	33863	3745
282	AAGACTCGTTTAGTCG-1	Dmel24hm	12589	2035
283	AAGACTCTCCGGTAAT-1	Dmel24hm	8986	1968
284	AAGACTCTCCGTTGGG-1	Dmel24hm	18389	2729
285	AAGACTCTCGAGCTGC-1	Dmel24hm	7977	1828
286	AAGATAGAGACATAAC-1	Dmel24hm	13133	2283
287	AAGATAGAGGGAGATA-1	Dmel24hm	6810	1776
288	AAGATAGAGGTAAAGG-1	Dmel24hm	26915	3286
289	AAGATAGAGTGTTCCA-1	Dmel24hm	13533	2225
290	AAGATAGCACAAAGCG-1	Dmel24hm	9477	2063
291	AAGATAGCATGTCAGT-1	Dmel24hm	13413	2145
292	AAGATAGGTATAGCTC-1	Dmel24hm	13232	2328
293	AAGATAGGTATCGCGC-1	Dmel24hm	16659	2431
294	AAGATAGGTCTTCATT-1	Dmel24hm	14077	2331
295	AAGCATCAGACTTCCA-1	Dmel24hm	12953	2215
296	AAGCATCAGTCTAGCT-1	Dmel24hm	13184	2449
297	AAGCATCCAAACGGCA-1	Dmel24hm	14810	2401
298	AAGCATCCATAGGTAA-1	Dmel24hm	6581	1487
299	AAGCATCGTCGGTGTC-1	Dmel24hm	10334	2132
300	AAGCATCTCGCTGTTC-1	Dmel24hm	14949	2356
301	AAGCATCTCTCCGAAA-1	Dmel24hm	16021	2473
302	AAGCCATAGCGCCTCA-1	Dmel24hm	14717	2480
303	AAGCCATAGCTGACTT-1	Dmel24hm	15903	2702
304	AAGCCATAGCTGTTCA-1	Dmel24hm	10003	2063
305	AAGCCATAGGTAAACT-1	Dmel24hm	8529	1925
306	AAGCCATAGTAATACG-1	Dmel24hm	7186	1688
307	AAGCCATCAACTGGTT-1	Dmel24hm	6741	1802
308	AAGCCATCAATAAGGT-1	Dmel24hm	6706	1497
309	AAGCCATTCGGAATGG-1	Dmel24hm	9255	1903
310	AAGCGAGAGCAATAAC-1	Dmel24hm	12652	2188
311	AAGCGAGAGTCGGGAT-1	Dmel24hm	10528	1856
312	AAGCGAGAGTGCGACA-1	Dmel24hm	11446	2151
313	AAGCGAGGTCCTACAA-1	Dmel24hm	13764	2261
314	AAGCGAGGTCTGCATA-1	Dmel24hm	10976	2097
315	AAGCGAGGTGCTCGTG-1	Dmel24hm	8505	1750
316	AAGCGAGGTGGAAATT-1	Dmel24hm	14421	2198
317	AAGCGAGGTGTATCCA-1	Dmel24hm	22502	3010
318	AAGCGAGGTTGTGGCC-1	Dmel24hm	7614	1475
319	AAGCGAGGTTTCACAG-1	Dmel24hm	8030	1704
320	AAGCGTTAGCATAGGC-1	Dmel24hm	11994	2245
321	AAGCGTTAGCCGTTAT-1	Dmel24hm	8148	1670
322	AAGCGTTAGCGAGAAA-1	Dmel24hm	9783	1977
323	AAGCGTTAGTAGACCG-1	Dmel24hm	3306	1129
324	AAGCGTTCAAATGCTC-1	Dmel24hm	18111	2846
325	AAGCGTTCAACGGTAG-1	Dmel24hm	7727	1566
326	AAGCGTTCATCGAACT-1	Dmel24hm	18000	2586
327	AAGCGTTCATTGACCA-1	Dmel24hm	7414	1820
328	AAGCGTTGTAGGTGCA-1	Dmel24hm	15104	2354
329	AAGCGTTGTTCGAAGG-1	Dmel24hm	15257	2294
330	AAGCGTTTCATAGCAC-1	Dmel24hm	8256	1867
331	AAGCGTTTCTAAACGC-1	Dmel24hm	42119	3910
332	AAGGAATCAAGTTTGC-1	Dmel24hm	7703	1637
333	AAGGAATCAATTTCTC-1	Dmel24hm	9727	2012
334	AAGGAATCACCCTGAG-1	Dmel24hm	8241	1913
335	AAGGAATCACGAAGAC-1	Dmel24hm	9172	1688
336	AAGGAATCATCGGATT-1	Dmel24hm	14832	2107
337	AAGGAATGTATCCCAA-1	Dmel24hm	7499	1759
338	AAGGAATGTCATGACT-1	Dmel24hm	7956	1803
339	AAGGAATTCAACCTCC-1	Dmel24hm	9033	1910
340	AAGGAATTCATTACGG-1	Dmel24hm	6404	1509
341	AAGGAATTCGCATAGT-1	Dmel24hm	14041	2355
342	AAGGAATTCGCTGCGA-1	Dmel24hm	15031	2570
343	AAGGAATTCTGGCCAG-1	Dmel24hm	32489	3286
344	AAGGTAAAGATGTTGA-1	Dmel24hm	9486	1865
345	AAGGTAAAGCCACAAG-1	Dmel24hm	15270	2453
346	AAGGTAAAGCCTCCAG-1	Dmel24hm	14423	2212
347	AAGGTAAAGGTTGACG-1	Dmel24hm	6416	1483
348	AAGGTAACAAACTAAG-1	Dmel24hm	12945	2166
349	AAGGTAACACGTGTGC-1	Dmel24hm	13055	2160
350	AAGGTAACAGCGCTTG-1	Dmel24hm	17045	2511
351	AAGGTAACATCAGTGT-1	Dmel24hm	14324	2379
352	AAGGTAACATGACACT-1	Dmel24hm	20088	2827
353	AAGGTAAGTCAGGAGT-1	Dmel24hm	12107	2143
354	AAGGTAAGTGCCCGTA-1	Dmel24hm	7367	1756
355	AAGGTAAGTGGATCGA-1	Dmel24hm	6965	1550
356	AAGTACCAGAAATTCG-1	Dmel24hm	9640	1994
357	AAGTACCAGAAGGTAG-1	Dmel24hm	11670	2074
358	AAGTACCAGACAACTA-1	Dmel24hm	5423	1402
359	AAGTACCAGACAGCTG-1	Dmel24hm	14384	2190
360	AAGTACCAGAGGTATT-1	Dmel24hm	5271	1418
361	AAGTACCAGATTGATG-1	Dmel24hm	13325	2043
362	AAGTACCCAAACTGCT-1	Dmel24hm	19375	2785
363	AAGTACCCATGGCTGC-1	Dmel24hm	14832	2148
364	AAGTACCGTAGAGACC-1	Dmel24hm	8738	1939
365	AAGTACCGTATAATGG-1	Dmel24hm	7751	1736
366	AAGTACCGTCCGTTTC-1	Dmel24hm	15064	2488
367	AAGTACCGTCGGTACC-1	Dmel24hm	13853	2258
368	AAGTACCGTGAATTGA-1	Dmel24hm	11261	2176
369	AAGTACCTCATGGGAG-1	Dmel24hm	6992	1652
370	AAGTACCTCGATTCCC-1	Dmel24hm	16489	2515
371	AAGTACCTCTCACGAA-1	Dmel24hm	4902	1237
372	AAGTCGTAGGAAGTCC-1	Dmel24hm	10298	2035
373	AAGTCGTAGTTGCGAG-1	Dmel24hm	2867	1203
374	AAGTCGTCATGACTTG-1	Dmel24hm	14028	2198
375	AAGTCGTGTATGGAGC-1	Dmel24hm	7382	1540
376	AAGTGAAAGATGCTAA-1	Dmel24hm	7103	1712
377	AAGTGAAAGCAGGCTA-1	Dmel24hm	7740	1624
378	AAGTGAAAGTGGCAGT-1	Dmel24hm	2787	880
379	AAGTGAAAGTTCCAGT-1	Dmel24hm	11854	1970
380	AAGTGAACAATTGCAC-1	Dmel24hm	8579	1701
381	AAGTGAACACCACTGG-1	Dmel24hm	26114	3040
382	AAGTGAAGTCGTTTCC-1	Dmel24hm	5412	841
383	AAGTGAAGTGCAGATG-1	Dmel24hm	4351	1130
384	AAGTGAATCATTGCGA-1	Dmel24hm	15409	2581
385	AAGTGAATCTGGTGGC-1	Dmel24hm	8710	1901
386	AAGTTCGAGCCGAACA-1	Dmel24hm	11400	1990
387	AAGTTCGAGGTTTGAA-1	Dmel24hm	28225	3289
388	AAGTTCGAGTAACCTC-1	Dmel24hm	6253	1479
389	AAGTTCGGTAGTCCTA-1	Dmel24hm	13991	2440
390	AAGTTCGGTCAACGCC-1	Dmel24hm	15270	2381
391	AAGTTCGGTTGCGTAT-1	Dmel24hm	7349	1620
392	AAGTTCGTCATGTCAG-1	Dmel24hm	12475	2162
393	AAGTTCGTCGTCGATA-1	Dmel24hm	18665	2850
394	AAGTTCGTCTACGGTA-1	Dmel24hm	8439	1747
395	AAGTTCGTCTGATGGT-1	Dmel24hm	8859	1862
396	AATAGAGCAACATACC-1	Dmel24hm	9289	1997
397	AATAGAGCATCTAACG-1	Dmel24hm	9266	1834
398	AATAGAGGTGCAACGA-1	Dmel24hm	19626	2765
399	AATAGAGGTGCGACAA-1	Dmel24hm	13695	2268
400	AATAGAGGTTGATCGT-1	Dmel24hm	8978	2031
401	AATAGAGGTTTCACAG-1	Dmel24hm	10160	1907
402	AATAGAGTCGGCTTGG-1	Dmel24hm	10513	2064
403	AATCACGAGAATTGCA-1	Dmel24hm	8189	1802
404	AATCACGAGAGGTCAC-1	Dmel24hm	20841	2816
405	AATCACGCACTACTTT-1	Dmel24hm	12118	2248
406	AATCACGCAGGTCAAG-1	Dmel24hm	7447	1831
407	AATCACGCAGTCGAGA-1	Dmel24hm	14947	2425
408	AATCACGGTTTACCTT-1	Dmel24hm	7304	1826
409	AATCACGGTTTCACAG-1	Dmel24hm	15070	2348
410	AATCACGGTTTCCCAC-1	Dmel24hm	7083	1564
411	AATCACGTCCAAATGC-1	Dmel24hm	5664	1529
412	AATCACGTCCGAGCTG-1	Dmel24hm	6662	1506
413	AATCACGTCTACCCAC-1	Dmel24hm	11235	2131
414	AATCACGTCTATCGCC-1	Dmel24hm	7659	1659
415	AATCGACAGCTGTACT-1	Dmel24hm	13317	2079
416	AATCGACAGTCTTGGT-1	Dmel24hm	9896	1941
417	AATCGACCAAGAAATC-1	Dmel24hm	28413	3970
418	AATCGACCAGTGGGTA-1	Dmel24hm	14626	2285
419	AATCGACCATCAGTGT-1	Dmel24hm	37904	3639
420	AATCGACGTCCACACG-1	Dmel24hm	3284	1054
421	AATCGACGTCGCATGC-1	Dmel24hm	8945	1929
422	AATCGACGTGCTCTCT-1	Dmel24hm	15389	2603
423	AATCGACGTTCGCGTG-1	Dmel24hm	9133	2103
424	AATCGACTCCGACGGT-1	Dmel24hm	9239	1945
425	AATCGTGAGCCACTCG-1	Dmel24hm	11490	2076
426	AATCGTGAGCTAAACA-1	Dmel24hm	22833	3083
427	AATCGTGAGGTCGTAG-1	Dmel24hm	9507	1904
428	AATCGTGAGTTACGAA-1	Dmel24hm	5995	1513
429	AATCGTGCAACCTAAC-1	Dmel24hm	15123	2108
430	AATCGTGCACGCACCA-1	Dmel24hm	12328	2139
431	AATCGTGCAGCTTCCT-1	Dmel24hm	18005	2740
432	AATCGTGGTCAGTCGC-1	Dmel24hm	8849	1743
433	AATCGTGTCCGAAATC-1	Dmel24hm	7995	1697
434	AATCGTGTCCGTCACT-1	Dmel24hm	12057	2220
435	AATCGTGTCCTGGTCT-1	Dmel24hm	31165	3518
436	AATGAAGAGACGAAGA-1	Dmel24hm	11203	2081
437	AATGAAGAGACTTGTC-1	Dmel24hm	3629	1056
438	AATGAAGCACACCGAC-1	Dmel24hm	12133	1889
439	AATGAAGCAGAAACCG-1	Dmel24hm	9909	2082
440	AATGAAGCATAAGCGG-1	Dmel24hm	8664	1871
441	AATGAAGGTCCGACGT-1	Dmel24hm	27002	3237
442	AATGAAGGTCTTGTCC-1	Dmel24hm	13990	2293
443	AATGAAGGTGAACCGA-1	Dmel24hm	3927	1114
444	AATGAAGGTGACCTGC-1	Dmel24hm	4942	1276
445	AATGAAGGTGCAACGA-1	Dmel24hm	26254	3193
446	AATGAAGGTTTACTTC-1	Dmel24hm	8296	1770
447	AATGAAGTCAAACGTC-1	Dmel24hm	6395	1656
448	AATGAAGTCAAATGAG-1	Dmel24hm	12052	2033
449	AATGAAGTCACCTGTC-1	Dmel24hm	60668	4845
450	AATGAAGTCCATCTAT-1	Dmel24hm	11578	2258
451	AATGAAGTCTATCGTT-1	Dmel24hm	8467	1784
452	AATGACCAGACCGCCT-1	Dmel24hm	14605	2577
453	AATGACCAGGACAGTC-1	Dmel24hm	7162	1654
454	AATGACCAGGTGCAGT-1	Dmel24hm	10865	2147
455	AATGACCAGTCTAGAA-1	Dmel24hm	12255	2060
456	AATGACCCAACCCGCA-1	Dmel24hm	3147	978
457	AATGACCCACAGGATG-1	Dmel24hm	9463	1852
458	AATGACCCACCATTCC-1	Dmel24hm	13097	2198
459	AATGACCGTATTGACC-1	Dmel24hm	14605	2257
460	AATGACCGTGCATTAC-1	Dmel24hm	11608	1984
461	AATGACCGTTGTGCCG-1	Dmel24hm	19158	2774
462	AATGACCTCAGTAGGG-1	Dmel24hm	13260	2257
463	AATGACCTCATTCACT-1	Dmel24hm	15939	2440
464	AATGACCTCCCATGGG-1	Dmel24hm	3006	1167
465	AATGACCTCTGTTGGA-1	Dmel24hm	9525	1935
466	AATGCCAAGCGACTTT-1	Dmel24hm	17536	2473
467	AATGCCACAACTGTGT-1	Dmel24hm	11434	2166
468	AATGCCACATGACTTG-1	Dmel24hm	12934	2531
469	AATGCCAGTACCTTCC-1	Dmel24hm	15443	2628
470	AATGCCAGTTCTAAGC-1	Dmel24hm	3352	1271
471	AATGCCATCCTTCTGG-1	Dmel24hm	9789	1805
472	AATGCCATCTGACAGT-1	Dmel24hm	14944	2676
473	AATGGAAAGAAATGGG-1	Dmel24hm	7810	1722
474	AATGGAAAGACGCAGT-1	Dmel24hm	9079	1917
475	AATGGAAAGATACAGT-1	Dmel24hm	8096	1795
476	AATGGAAAGCATCAGG-1	Dmel24hm	16482	2437
477	AATGGAAAGCCTCACG-1	Dmel24hm	7750	1783
478	AATGGAAAGGTGCTGA-1	Dmel24hm	7099	1754
479	AATGGAACAATGTGGG-1	Dmel24hm	22479	3405
480	AATGGAACATCCGAAT-1	Dmel24hm	4009	1195
481	AATGGAAGTCCAGCAC-1	Dmel24hm	7893	1817
482	AATGGAAGTCTAGATC-1	Dmel24hm	10223	2001
483	AATGGAATCACACGAT-1	Dmel24hm	9331	1668
484	AATGGAATCAGTCATG-1	Dmel24hm	10151	1944
485	AATGGAATCCGCACGA-1	Dmel24hm	10704	2130
486	AATGGAATCGACCAAT-1	Dmel24hm	34225	3581
487	AATGGAATCGATAACC-1	Dmel24hm	13137	2369
488	AATGGAATCTACACTT-1	Dmel24hm	16938	2487
489	AATGGAATCTCACCCA-1	Dmel24hm	12847	2240
490	AATGGCTAGAGAGCCT-1	Dmel24hm	11671	2078
491	AATGGCTAGATCGACG-1	Dmel24hm	11784	2217
492	AATGGCTAGGACGCTA-1	Dmel24hm	21036	2980
493	AATGGCTAGGCATCGA-1	Dmel24hm	10379	2144
494	AATGGCTAGTAGAGTT-1	Dmel24hm	8401	1741
495	AATGGCTCACCTGATA-1	Dmel24hm	4924	1456
496	AATGGCTCACGTTCGG-1	Dmel24hm	10657	2204
497	AATGGCTCAGGATCTT-1	Dmel24hm	8592	1785
498	AATGGCTGTTGTACGT-1	Dmel24hm	6181	1414
499	AATGGCTTCGGCTGGT-1	Dmel24hm	7698	1755
500	AATTCCTAGCAAATGT-1	Dmel24hm	11406	2036
501	AATTCCTAGTAGACAT-1	Dmel24hm	11536	2130
502	AATTCCTAGTTCCTGA-1	Dmel24hm	8404	1736
503	AATTCCTCAAATAGCA-1	Dmel24hm	14207	2309
504	AATTCCTCAACTTGCA-1	Dmel24hm	14482	2473
505	AATTCCTCACGGAAGT-1	Dmel24hm	6064	1511
506	AATTCCTCAGACCATT-1	Dmel24hm	11720	2065
507	AATTCCTCATGGCTGC-1	Dmel24hm	12856	2142
508	AATTCCTGTCCGAAGA-1	Dmel24hm	30294	3424
509	AATTCCTTCAAACTGC-1	Dmel24hm	31199	3381
510	AATTCCTTCTCCAAGA-1	Dmel24hm	13641	2311
511	AATTTCCAGAAGAGCA-1	Dmel24hm	9416	2158
512	AATTTCCAGAGGGTAA-1	Dmel24hm	14107	2043
513	AATTTCCAGGATCACG-1	Dmel24hm	17473	2782
514	AATTTCCAGGCGACAT-1	Dmel24hm	9344	1999
515	AATTTCCCAACTGAAA-1	Dmel24hm	15201	2399
516	AATTTCCCAAGCACCC-1	Dmel24hm	6788	1588
517	AATTTCCCACGACAAG-1	Dmel24hm	11683	2083
518	AATTTCCCACGAGGAT-1	Dmel24hm	13060	2160
519	AATTTCCCAGAAACCG-1	Dmel24hm	12377	2368
520	AATTTCCCATCTCAAG-1	Dmel24hm	13224	2459
521	AATTTCCGTATCGCGC-1	Dmel24hm	7700	1869
522	AATTTCCGTCAAATCC-1	Dmel24hm	12595	2255
523	AATTTCCGTGACGTCC-1	Dmel24hm	10097	2020
524	AATTTCCGTGCATGTT-1	Dmel24hm	3231	997
525	AATTTCCGTTATTCCT-1	Dmel24hm	17626	2824
526	AATTTCCTCTATACGG-1	Dmel24hm	7881	1753
527	AATTTCCTCTGGCCAG-1	Dmel24hm	9151	2040
528	ACAAAGAAGACCCGCT-1	Dmel24hm	19466	2712
529	ACAAAGACAATATCCG-1	Dmel24hm	12379	2045
530	ACAAAGACACAGTATC-1	Dmel24hm	12972	1961
531	ACAAAGACAGCGTGCT-1	Dmel24hm	14268	2379
532	ACAAAGAGTGCCGTAC-1	Dmel24hm	7380	1611
533	ACAAAGAGTTAAGACA-1	Dmel24hm	12227	1984
534	ACAAAGATCCAAATGC-1	Dmel24hm	9653	1938
535	ACAAAGATCCTGTTAT-1	Dmel24hm	15815	2481
536	ACAAAGATCGAACCTA-1	Dmel24hm	11987	2020
537	ACAAAGATCGTCGCTT-1	Dmel24hm	6185	1502
538	ACAAAGATCGTTCCCA-1	Dmel24hm	10388	2019
539	ACAACCAAGGATTACA-1	Dmel24hm	14090	2480
540	ACAACCAGTCGAAGCA-1	Dmel24hm	12546	2294
541	ACAACCAGTCTAATCG-1	Dmel24hm	8177	1716
542	ACAACCAGTTCTAACG-1	Dmel24hm	17771	2549
543	ACAACCATCGATGGAG-1	Dmel24hm	11201	1999
544	ACAACCATCGTCCTCA-1	Dmel24hm	17384	2692
545	ACAACCATCTGGGATT-1	Dmel24hm	10052	2026
546	ACAAGCTAGTCATGCT-1	Dmel24hm	13087	2281
547	ACAAGCTCAATAAGGT-1	Dmel24hm	27983	3201
548	ACAAGCTCAGCATGCC-1	Dmel24hm	11813	2309
549	ACAAGCTCAGTCTTCC-1	Dmel24hm	12503	2326
550	ACAAGCTTCAACCTTT-1	Dmel24hm	14587	2396
551	ACAAGCTTCTAGAACC-1	Dmel24hm	14798	2416
552	ACACAGTAGGAGTACC-1	Dmel24hm	14881	2063
553	ACACAGTAGGTAGCAC-1	Dmel24hm	6444	1640
554	ACACAGTAGTGGGAAA-1	Dmel24hm	12648	2070
555	ACACAGTAGTTGGCTT-1	Dmel24hm	30958	3478
556	ACACAGTCACCTGAAT-1	Dmel24hm	8625	1857
557	ACACAGTCACGTTGGC-1	Dmel24hm	36115	4119
558	ACACAGTTCTATCACT-1	Dmel24hm	34918	3557
559	ACACAGTTCTATCGTT-1	Dmel24hm	18646	2635
560	ACACAGTTCTGTCCCA-1	Dmel24hm	10944	2311
561	ACACCAAAGGAGAGTA-1	Dmel24hm	12186	2152
562	ACACCAACAATCAGCT-1	Dmel24hm	26930	3086
563	ACACCAACAGAGGTTG-1	Dmel24hm	23771	3023
564	ACACCAACATACCACA-1	Dmel24hm	7008	1702
565	ACACCAAGTCCTCAGG-1	Dmel24hm	9188	1664
566	ACACCAAGTGTGTCCG-1	Dmel24hm	5831	1567
567	ACACCAATCCGACATA-1	Dmel24hm	26905	3095
568	ACACCAATCTTAGTTC-1	Dmel24hm	12523	2280
569	ACACGCGCACCAGACC-1	Dmel24hm	7828	1793
570	ACACGCGCATGATGCT-1	Dmel24hm	10173	1939
571	ACACGCGGTAGGTAGC-1	Dmel24hm	25136	3297
572	ACACGCGGTCACTACA-1	Dmel24hm	4761	1305
573	ACACGCGGTTGCGGCT-1	Dmel24hm	5901	1565
574	ACACGCGTCAACTCTT-1	Dmel24hm	5123	1466
575	ACACGCGTCATGGATC-1	Dmel24hm	7016	1662
576	ACACGCGTCCATTCGC-1	Dmel24hm	5893	1478
577	ACACGCGTCCCTATTA-1	Dmel24hm	51522	4048
578	ACACGCGTCCTCCACA-1	Dmel24hm	9947	1998
579	ACACTGAAGCAGTAAT-1	Dmel24hm	10676	2144
580	ACACTGAAGCATTGTC-1	Dmel24hm	13268	2263
581	ACACTGAAGCTCACTA-1	Dmel24hm	30334	3353
582	ACACTGAGTATAATGG-1	Dmel24hm	30470	3659
583	ACACTGAGTATCATGC-1	Dmel24hm	6711	1618
584	ACACTGAGTTAATGAG-1	Dmel24hm	17060	2503
585	ACACTGAGTTGCACGC-1	Dmel24hm	9252	1903
586	ACACTGATCCATCTGC-1	Dmel24hm	13352	2128
587	ACACTGATCCCGTTCA-1	Dmel24hm	4057	1172
588	ACACTGATCGCGATCG-1	Dmel24hm	26394	3164
589	ACACTGATCGCTACAA-1	Dmel24hm	12020	2184
590	ACACTGATCGTAACAC-1	Dmel24hm	5536	1312
591	ACAGAAAAGAAGCTCG-1	Dmel24hm	8103	1852
592	ACAGAAAAGCAACAAT-1	Dmel24hm	8507	1715
593	ACAGAAAAGCACTCGC-1	Dmel24hm	11988	2031
594	ACAGAAAAGGATTCCT-1	Dmel24hm	10175	2005
595	ACAGAAAAGTAAGCAT-1	Dmel24hm	13275	2329
596	ACAGAAAAGTACAACA-1	Dmel24hm	10571	2022
597	ACAGAAAAGTATGGCG-1	Dmel24hm	11943	2057
598	ACAGAAAAGTGGCGAT-1	Dmel24hm	20906	2695
599	ACAGAAACAACAAGTA-1	Dmel24hm	11218	1956
600	ACAGAAACAACGCATT-1	Dmel24hm	13536	2185
601	ACAGAAACACACGGTC-1	Dmel24hm	22828	3106
602	ACAGAAAGTGCAATGG-1	Dmel24hm	16056	2689
603	ACAGAAAGTTGTGGCC-1	Dmel24hm	5419	1343
604	ACAGAAATCGCTTTAT-1	Dmel24hm	7529	1748
605	ACAGAAATCGTCGGGT-1	Dmel24hm	9792	1905
606	ACAGAAATCTTTCTAG-1	Dmel24hm	14146	2204
607	ACAGCCGAGGAAAGGT-1	Dmel24hm	26707	3386
608	ACAGCCGAGTCACGCC-1	Dmel24hm	5611	1376
609	ACAGCCGGTAAGGCCA-1	Dmel24hm	13799	2342
610	ACAGCCGGTAGTATAG-1	Dmel24hm	15313	2257
611	ACAGCCGGTGGTCCGT-1	Dmel24hm	4677	1291
612	ACAGCCGTCCTCCACA-1	Dmel24hm	9217	1939
613	ACAGGGAAGAATTTGG-1	Dmel24hm	8384	1880
614	ACAGGGAAGAGGATCC-1	Dmel24hm	54691	3992
615	ACAGGGAAGATCCGAG-1	Dmel24hm	7626	1672
616	ACAGGGAAGCAATAGT-1	Dmel24hm	5967	1425
617	ACAGGGAAGCTCGCAC-1	Dmel24hm	6180	1444
618	ACAGGGAAGGGCCAAT-1	Dmel24hm	13417	2328
619	ACAGGGAAGTCCCAAT-1	Dmel24hm	6754	1650
620	ACAGGGAAGTGGGAAA-1	Dmel24hm	15006	2393
621	ACAGGGACACTGAGGA-1	Dmel24hm	11828	2173
622	ACAGGGACATTGCTTT-1	Dmel24hm	8236	1684
623	ACAGGGATCACTCGAA-1	Dmel24hm	7776	1781
624	ACAGGGATCTCGGGAC-1	Dmel24hm	27336	3144
625	ACATCCCAGAATACAC-1	Dmel24hm	9231	1967
626	ACATCCCAGGACTTCT-1	Dmel24hm	11081	1979
627	ACATCCCAGGTGCTTT-1	Dmel24hm	10182	2072
628	ACATCCCAGTCATCCA-1	Dmel24hm	14970	2493
629	ACATCCCAGTGGTCAG-1	Dmel24hm	8486	1758
630	ACATCCCCATAATGAG-1	Dmel24hm	12266	2040
631	ACATCCCCATACAGGG-1	Dmel24hm	11999	2312
632	ACATCCCCATATTCGG-1	Dmel24hm	12195	2145
633	ACATCCCGTCCCTGAG-1	Dmel24hm	7141	1818
634	ACATCCCGTTCGGCCA-1	Dmel24hm	14189	2354
635	ACATCGAAGAGCAGAA-1	Dmel24hm	8336	1786
636	ACATCGAAGATGTAGT-1	Dmel24hm	22445	3228
637	ACATCGAAGCGTCTCG-1	Dmel24hm	13677	1943
638	ACATCGAGTCCGGTGT-1	Dmel24hm	11023	1679
639	ACATCGAGTGAGAGGG-1	Dmel24hm	6654	1632
640	ACATCGATCAGCTCTC-1	Dmel24hm	17647	2385
641	ACATCGATCCGTGTGG-1	Dmel24hm	14061	2485
642	ACATCGATCGACCATA-1	Dmel24hm	11287	2164
643	ACATCGATCGTGGTAT-1	Dmel24hm	17497	2341
644	ACATGCAAGACTAGAT-1	Dmel24hm	23058	3056
645	ACATGCAAGGAAAGAC-1	Dmel24hm	11600	2146
646	ACATGCAGTAGTCCTA-1	Dmel24hm	3930	1113
647	ACATGCAGTGTAACGG-1	Dmel24hm	8232	1804
648	ACATGCATCAGAACCT-1	Dmel24hm	11197	2192
649	ACATGCATCCAGTTCC-1	Dmel24hm	6991	1655
650	ACATGCATCGAGAACG-1	Dmel24hm	11614	2135
651	ACATGCATCTACGCAA-1	Dmel24hm	12290	2239
652	ACATTTCAGCCTTTGA-1	Dmel24hm	10129	1997
653	ACATTTCAGGATATGT-1	Dmel24hm	11200	2043
654	ACATTTCAGGTGATCG-1	Dmel24hm	17917	2706
655	ACATTTCGTAAGTTAG-1	Dmel24hm	9198	1793
656	ACATTTCGTATACCCA-1	Dmel24hm	10819	2125
657	ACATTTCGTATGTCAC-1	Dmel24hm	9947	1980
658	ACATTTCGTCTGTGGC-1	Dmel24hm	7019	1662
659	ACATTTCGTTGTTTGG-1	Dmel24hm	10099	2076
660	ACATTTCGTTTAGAGA-1	Dmel24hm	17058	2468
661	ACATTTCTCATTACGG-1	Dmel24hm	14215	2324
662	ACATTTCTCCACACCT-1	Dmel24hm	20838	2926
663	ACATTTCTCGAGTCTA-1	Dmel24hm	8833	1813
664	ACATTTCTCGGTCATA-1	Dmel24hm	6761	1601
665	ACCAAACAGGTAAGTT-1	Dmel24hm	8887	1886
666	ACCAAACCAACACGAG-1	Dmel24hm	10275	1955
667	ACCAAACCACCATTCC-1	Dmel24hm	18399	2385
668	ACCAAACGTATGTCTG-1	Dmel24hm	8247	1838
669	ACCAAACGTGTTCGTA-1	Dmel24hm	14303	2288
670	ACCAAACTCCAGTGCG-1	Dmel24hm	8911	1945
671	ACCAAACTCCATGAGT-1	Dmel24hm	10262	2028
672	ACCAAACTCCGACGGT-1	Dmel24hm	11857	2225
673	ACCAAACTCGTACACA-1	Dmel24hm	4999	1201
674	ACCAAACTCTATGTGG-1	Dmel24hm	9858	1852
675	ACCAACACACTACGGC-1	Dmel24hm	11109	2149
676	ACCAACAGTAGGACCA-1	Dmel24hm	15129	2354
677	ACCAACAGTATCGTTG-1	Dmel24hm	16501	2617
678	ACCAACAGTCACCCTT-1	Dmel24hm	8092	1747
679	ACCAACAGTTTAGAGA-1	Dmel24hm	4203	1247
680	ACCAACATCAGTAGGG-1	Dmel24hm	9339	2113
681	ACCAACATCCGAGCTG-1	Dmel24hm	11729	2190
682	ACCAACATCGCGTGCA-1	Dmel24hm	11713	2315
683	ACCAACATCTGGGATT-1	Dmel24hm	9520	2035
684	ACCACAAAGCGTGAGT-1	Dmel24hm	25816	3192
685	ACCACAAAGGTTCCGC-1	Dmel24hm	11954	2059
686	ACCACAAGTAGTAAGT-1	Dmel24hm	12969	2196
687	ACCACAAGTATCGTTG-1	Dmel24hm	24408	3067
688	ACCACAAGTGTTGAGG-1	Dmel24hm	13458	2293
689	ACCACAATCACGTAGT-1	Dmel24hm	16985	2409
690	ACCACAATCACTGAAC-1	Dmel24hm	7935	1689
691	ACCACAATCCAGTGTA-1	Dmel24hm	3281	976
692	ACCATTTAGACCGTTT-1	Dmel24hm	7516	1624
693	ACCATTTCAAATTGGA-1	Dmel24hm	24540	3100
694	ACCATTTCACGCGTGT-1	Dmel24hm	14826	2300
695	ACCATTTCAGAAGTTA-1	Dmel24hm	13098	2165
696	ACCATTTCAGCTTTCC-1	Dmel24hm	26556	3262
697	ACCATTTGTGAGACGT-1	Dmel24hm	24325	3110
698	ACCATTTTCAAGGAGC-1	Dmel24hm	15921	2464
699	ACCATTTTCCACTGAA-1	Dmel24hm	24980	3073
700	ACCATTTTCCCGTTCA-1	Dmel24hm	20199	2991
701	ACCATTTTCTAGTACG-1	Dmel24hm	10864	2198
702	ACCCAAAAGAGCATCG-1	Dmel24hm	11703	2050
703	ACCCAAAAGCACCCAC-1	Dmel24hm	11594	2158
704	ACCCAAACATCAGCGC-1	Dmel24hm	17852	2516
705	ACCCAAACATTGCCGG-1	Dmel24hm	17282	2493
706	ACCCAAAGTTTAAGGA-1	Dmel24hm	11451	2067
707	ACCCAAATCAGTGTGT-1	Dmel24hm	13880	2237
708	ACCCAAATCCAGTGCG-1	Dmel24hm	7709	1657
709	ACCCAAATCCGCACGA-1	Dmel24hm	38432	3959
710	ACCCAAATCGACACCG-1	Dmel24hm	20820	3021
711	ACCCTCAAGGTCGTCC-1	Dmel24hm	9004	1925
712	ACCCTCACACGGGTAA-1	Dmel24hm	8247	1880
713	ACCCTCACAGCATTGT-1	Dmel24hm	10565	1940
714	ACCCTCAGTCAAAGCG-1	Dmel24hm	9360	2031
715	ACCCTCAGTCTCAAGT-1	Dmel24hm	9235	1825
716	ACCCTCAGTGACGTCC-1	Dmel24hm	5031	1362
717	ACCCTCAGTTTGCAGT-1	Dmel24hm	2505	878
718	ACCCTCATCATGGTAC-1	Dmel24hm	6777	1691
719	ACCCTTGAGAGTTGCG-1	Dmel24hm	11395	2154
720	ACCCTTGAGTTGAAAC-1	Dmel24hm	10817	2057
721	ACCCTTGCAATCAAGA-1	Dmel24hm	4911	1303
722	ACCCTTGCAGCTGAGA-1	Dmel24hm	7328	1742
723	ACCCTTGCAGGTTACT-1	Dmel24hm	16728	2760
724	ACCCTTGGTCGATTAC-1	Dmel24hm	23903	3091
725	ACCCTTGGTGCTCTCT-1	Dmel24hm	8678	1859
726	ACCCTTGTCATAGCAC-1	Dmel24hm	13855	2553
727	ACCCTTGTCATCACCC-1	Dmel24hm	38487	3785
728	ACCCTTGTCCCTGGTT-1	Dmel24hm	16354	2251
729	ACCCTTGTCCGTCAAA-1	Dmel24hm	26845	3218
730	ACCCTTGTCTACACTT-1	Dmel24hm	16629	2758
731	ACCCTTGTCTGAGTCA-1	Dmel24hm	11138	2084
732	ACCCTTGTCTGCCCTA-1	Dmel24hm	13951	2274
733	ACCCTTGTCTGCGGGT-1	Dmel24hm	15784	2562
734	ACCGTTCAGAACGTGC-1	Dmel24hm	11379	2190
735	ACCGTTCCACCAACAT-1	Dmel24hm	18228	2628
736	ACCGTTCCACGGTGAA-1	Dmel24hm	15537	2245
737	ACCGTTCCAGCTTCGG-1	Dmel24hm	11378	2065
738	ACCGTTCCATAATGAG-1	Dmel24hm	12266	2195
739	ACCGTTCGTGTATTGC-1	Dmel24hm	21289	2857
740	ACCGTTCTCCATCTCG-1	Dmel24hm	7224	1628
741	ACCGTTCTCCTAGCCT-1	Dmel24hm	11759	2292
742	ACCGTTCTCGCTTAAG-1	Dmel24hm	44922	3927
743	ACCTACCAGACAACTA-1	Dmel24hm	8046	1725
744	ACCTACCCAAGAGTTA-1	Dmel24hm	8542	1869
745	ACCTACCCACTGTCCT-1	Dmel24hm	13718	2519
746	ACCTACCCAGACACCC-1	Dmel24hm	10515	2014
747	ACCTACCCAGATCACT-1	Dmel24hm	6831	1601
748	ACCTACCCATGTGGCC-1	Dmel24hm	14337	2480
749	ACCTACCGTGACAGCA-1	Dmel24hm	16976	2551
750	ACCTACCGTGGCTACC-1	Dmel24hm	7594	1821
751	ACCTACCGTGTGGACA-1	Dmel24hm	14557	2365
752	ACCTGAAAGACGCCAA-1	Dmel24hm	12709	2192
753	ACCTGAAAGACTTCAC-1	Dmel24hm	14931	2424
754	ACCTGAAAGAGGTGCT-1	Dmel24hm	9137	1797
755	ACCTGAAAGCCTTCTC-1	Dmel24hm	11422	2185
756	ACCTGAAAGGTTGCCC-1	Dmel24hm	12008	2127
757	ACCTGAAAGTAGACCG-1	Dmel24hm	8504	1841
758	ACCTGAACAAGGGCAT-1	Dmel24hm	22113	3012
759	ACCTGAACACAGACGA-1	Dmel24hm	8558	1881
760	ACCTGAACACGTCATA-1	Dmel24hm	7499	1773
761	ACCTGAACAGAGGAAA-1	Dmel24hm	4985	1176
762	ACCTGAAGTACTGTTG-1	Dmel24hm	17974	2616
763	ACCTGAAGTGCAGGAT-1	Dmel24hm	9818	1804
764	ACCTGAATCATAGGCT-1	Dmel24hm	11149	2157
765	ACCTGAATCCATTGTT-1	Dmel24hm	6140	1383
766	ACCTGAATCCGAGATT-1	Dmel24hm	14101	2400
767	ACCTGAATCGAAGTGG-1	Dmel24hm	2744	1035
768	ACCTGAATCGGAATTC-1	Dmel24hm	15318	2268
769	ACCTGAATCTTGGCTC-1	Dmel24hm	15058	2451
770	ACCTGAATCTTGGGCG-1	Dmel24hm	11949	2139
771	ACCTGTCAGTGTCATC-1	Dmel24hm	14348	2332
772	ACCTGTCCAAACTAAG-1	Dmel24hm	15204	2275
773	ACCTGTCCAAATGGCG-1	Dmel24hm	15125	2256
774	ACCTGTCCAGAGAATT-1	Dmel24hm	14048	2411
775	ACCTGTCCAGCACGAA-1	Dmel24hm	16090	2300
776	ACCTGTCGTCACAGAG-1	Dmel24hm	10482	1904
777	ACGATCAAGAGAATCT-1	Dmel24hm	13259	2327
778	ACGATCAAGCCTCCAG-1	Dmel24hm	12213	2143
779	ACGATCACAACAGCTT-1	Dmel24hm	6700	1625
780	ACGATCACAAGTGATA-1	Dmel24hm	20543	2902
781	ACGATCACACTCTGCT-1	Dmel24hm	13214	2400
782	ACGATCACATGGGCAA-1	Dmel24hm	11140	2303
783	ACGATGTCAAACACCT-1	Dmel24hm	9896	1988
784	ACGATGTCACAAGCTT-1	Dmel24hm	14426	2252
785	ACGATGTCAGTGCCTG-1	Dmel24hm	8204	1796
786	ACGATGTCATCAGTGT-1	Dmel24hm	12879	2419
787	ACGATGTGTCACTCTC-1	Dmel24hm	7597	1736
788	ACGATGTGTGGTACAG-1	Dmel24hm	29979	3199
789	ACGATGTTCCACAAGT-1	Dmel24hm	19310	2838
790	ACGATGTTCCCTCTTT-1	Dmel24hm	12345	2305
791	ACGATGTTCGTCGACG-1	Dmel24hm	27149	3109
792	ACGCACGAGTGGTTGG-1	Dmel24hm	27022	3202
793	ACGCACGAGTTGTAAG-1	Dmel24hm	11916	2217
794	ACGCACGCAGCAATTC-1	Dmel24hm	15441	2494
795	ACGCACGCATGACGTT-1	Dmel24hm	8581	1841
796	ACGCACGTCACATCAG-1	Dmel24hm	11570	2245
797	ACGCACGTCAGCCCAG-1	Dmel24hm	11095	2006
798	ACGCACGTCCTAGCTC-1	Dmel24hm	9320	1908
799	ACGCACGTCGAATCCA-1	Dmel24hm	4200	1410
800	ACGGAAGAGACATCCT-1	Dmel24hm	8032	1599
801	ACGGAAGAGTACCCTA-1	Dmel24hm	14342	2239
802	ACGGAAGCAGACTGCC-1	Dmel24hm	8008	1879
803	ACGGAAGGTACCGCGT-1	Dmel24hm	3884	1026
804	ACGGAAGGTCACTTAG-1	Dmel24hm	12526	2384
805	ACGGAAGGTCGCTTAA-1	Dmel24hm	34379	3554
806	ACGGAAGGTCGGAACA-1	Dmel24hm	9562	1819
807	ACGGAAGGTGTGAGCA-1	Dmel24hm	12866	2137
808	ACGGAAGGTTGCTCAA-1	Dmel24hm	6932	1706
809	ACGGGTCAGACATAGT-1	Dmel24hm	14123	2285
810	ACGGGTCAGCAGTACG-1	Dmel24hm	7819	1792
811	ACGGGTCAGCTAGATA-1	Dmel24hm	22029	3043
812	ACGGGTCAGTTGTAAG-1	Dmel24hm	11682	2062
813	ACGGGTCCAGACCGCT-1	Dmel24hm	11128	1949
814	ACGGGTCCATGACGAG-1	Dmel24hm	13658	2384
815	ACGGGTCGTGCTCTCT-1	Dmel24hm	13170	2294
816	ACGGGTCTCAAATAGG-1	Dmel24hm	10914	2057
817	ACGGGTCTCCGTGTCT-1	Dmel24hm	13179	2171
818	ACGGGTCTCCTAGAGT-1	Dmel24hm	10986	1951
819	ACGGGTCTCCTGTTAT-1	Dmel24hm	26175	3201
820	ACGGTCGAGCGGTAAC-1	Dmel24hm	8584	1627
821	ACGGTCGAGGGTGAAA-1	Dmel24hm	15665	2305
822	ACGGTCGAGTTTCAGC-1	Dmel24hm	11635	2207
823	ACGGTCGCAGCTGTAT-1	Dmel24hm	9296	1894
824	ACGGTCGCATACAGAA-1	Dmel24hm	11097	2059
825	ACGGTCGGTACGGATG-1	Dmel24hm	14770	2341
826	ACGGTCGGTCCGTTTC-1	Dmel24hm	10578	2076
827	ACGGTCGGTTACGGAG-1	Dmel24hm	12854	2232
828	ACGGTCGGTTAGGAGC-1	Dmel24hm	8072	1859
829	ACGGTCGTCAAGAGTA-1	Dmel24hm	15718	2391
830	ACGGTCGTCACCATGA-1	Dmel24hm	10994	1996
831	ACGGTTAAGCAAGTCG-1	Dmel24hm	12810	2186
832	ACGGTTAAGGGAGGTG-1	Dmel24hm	11458	2100
833	ACGGTTAGTAGCTTTG-1	Dmel24hm	24959	3050
834	ACGGTTAGTGAGTAGC-1	Dmel24hm	12240	2077
835	ACGGTTAGTGGAACAC-1	Dmel24hm	12132	2162
836	ACGGTTAGTGGATTTC-1	Dmel24hm	10519	2018
837	ACGGTTATCCTTATGT-1	Dmel24hm	25052	3049
838	ACGGTTATCGCCGATG-1	Dmel24hm	5918	1563
839	ACGGTTATCGGAATGG-1	Dmel24hm	10885	1961
840	ACGTAACAGGCAGGGA-1	Dmel24hm	14986	2400
841	ACGTAACCAAACTCTG-1	Dmel24hm	6592	1562
842	ACGTAACCAAGTTGGG-1	Dmel24hm	11505	2084
843	ACGTAACCACACAGAG-1	Dmel24hm	15188	2273
844	ACGTAACCACTGCGAC-1	Dmel24hm	8959	2329
845	ACGTAACCATGGAATA-1	Dmel24hm	9045	2145
846	ACGTAACCATTGTACG-1	Dmel24hm	12340	2257
847	ACGTAACGTATCGTTG-1	Dmel24hm	16753	2542
848	ACGTAACTCACAGAGG-1	Dmel24hm	33915	3616
849	ACGTAACTCTAGAACC-1	Dmel24hm	12362	2160
850	ACGTACAAGAAGAACG-1	Dmel24hm	8673	1809
851	ACGTACAAGACCAACG-1	Dmel24hm	6154	1646
852	ACGTACAAGCAAGGAA-1	Dmel24hm	16576	2412
853	ACGTACAGTTAGGCCC-1	Dmel24hm	9977	1985
854	ACGTACAGTTGTCAGT-1	Dmel24hm	18021	2662
855	ACGTACAGTTTCGGCG-1	Dmel24hm	11496	2228
856	ACGTAGTAGAGCATCG-1	Dmel24hm	7727	1654
857	ACGTAGTAGCAGATAT-1	Dmel24hm	11284	2152
858	ACGTAGTAGCGTTCAT-1	Dmel24hm	11299	1967
859	ACGTAGTAGGGTGAAA-1	Dmel24hm	7107	1670
860	ACGTAGTGTCAGGTGA-1	Dmel24hm	9849	1935
861	ACGTAGTGTTTGCCGG-1	Dmel24hm	16208	2479
862	ACGTAGTGTTTGTTGG-1	Dmel24hm	10667	1990
863	ACGTCCTAGGAGCAAA-1	Dmel24hm	14340	2346
864	ACGTCCTCACACGCCA-1	Dmel24hm	14492	2337
865	ACGTCCTCACAGTATC-1	Dmel24hm	7698	1768
866	ACGTCCTCAGACACCC-1	Dmel24hm	2979	1127
867	ACGTCCTCAGGGATAC-1	Dmel24hm	19612	2950
868	ACGTCCTGTGACAGCA-1	Dmel24hm	12114	2118
869	ACGTCCTGTGGACCTC-1	Dmel24hm	7765	1790
870	ACGTCCTGTGGCCACT-1	Dmel24hm	15754	2590
871	ACGTCCTGTTATCTGG-1	Dmel24hm	14829	2127
872	ACGTCCTTCCATGCAA-1	Dmel24hm	16154	2468
873	ACGTCCTTCGAACTCA-1	Dmel24hm	10728	2097
874	ACGTCCTTCGGTCAGC-1	Dmel24hm	15476	2310
875	ACGTCCTTCGTGAGAG-1	Dmel24hm	7964	1657
876	ACGTCCTTCTGACGCG-1	Dmel24hm	13759	2304
877	ACGTTCCAGAAGCGCT-1	Dmel24hm	10559	2053
878	ACGTTCCCAGCGCGTT-1	Dmel24hm	8378	1926
879	ACGTTCCGTGATGGCA-1	Dmel24hm	6073	1492
880	ACGTTCCGTGGACTGA-1	Dmel24hm	5132	1541
881	ACGTTCCGTGTCCACG-1	Dmel24hm	8499	1875
882	ACGTTCCTCCTGGTCT-1	Dmel24hm	26315	3841
883	ACGTTCCTCTCTCTAA-1	Dmel24hm	11623	2268
884	ACGTTCCTCTTCCTAA-1	Dmel24hm	7577	1701
885	ACTACGAAGAAACCCG-1	Dmel24hm	16810	2715
886	ACTACGAAGTAAAGCT-1	Dmel24hm	13242	2396
887	ACTACGAAGTACAACA-1	Dmel24hm	12339	2243
888	ACTACGAAGTATGTAG-1	Dmel24hm	8486	1538
889	ACTACGACAATTGCAC-1	Dmel24hm	35028	3741
890	ACTACGACAGGCCTGT-1	Dmel24hm	22376	3037
891	ACTACGAGTAGATGTA-1	Dmel24hm	7091	1681
892	ACTACGAGTCATCGGC-1	Dmel24hm	16924	2448
893	ACTACGAGTCCTGAAT-1	Dmel24hm	8760	1813
894	ACTACGAGTCTACACA-1	Dmel24hm	5518	1653
895	ACTACGAGTTGCTGAT-1	Dmel24hm	21776	3020
896	ACTACGATCAACCCGG-1	Dmel24hm	5768	1339
897	ACTACGATCCTTGACC-1	Dmel24hm	12581	2247
898	ACTACGATCGATTCCC-1	Dmel24hm	14823	2421
899	ACTACGATCTAGACCA-1	Dmel24hm	12136	2082
900	ACTACGATCTGTAACG-1	Dmel24hm	9777	2038
901	ACTATCTAGACTTCGT-1	Dmel24hm	7403	1821
902	ACTATCTAGCCATCCG-1	Dmel24hm	13822	2286
903	ACTATCTAGTAATACG-1	Dmel24hm	10027	2074
904	ACTATCTCAAGTGCTT-1	Dmel24hm	17328	2530
905	ACTATCTCATAATGCC-1	Dmel24hm	17825	2459
906	ACTATCTCATCTAACG-1	Dmel24hm	13574	2296
907	ACTATCTGTCATCCCT-1	Dmel24hm	11245	1959
908	ACTATCTGTCTCTCAC-1	Dmel24hm	14624	2373
909	ACTATCTTCCAACTGA-1	Dmel24hm	13394	2413
910	ACTATGGAGACAACAT-1	Dmel24hm	7885	1820
911	ACTATGGAGTGCACAG-1	Dmel24hm	11058	2144
912	ACTATGGCAGAGTTGG-1	Dmel24hm	10950	1865
913	ACTATGGCATTGGATC-1	Dmel24hm	10752	1980
914	ACTATGGGTATCAAGA-1	Dmel24hm	8635	1872
915	ACTATGGGTATCAGCT-1	Dmel24hm	14781	2479
916	ACTATGGGTCGTACAT-1	Dmel24hm	9810	1879
917	ACTATGGGTGATACTC-1	Dmel24hm	13225	2388
918	ACTATGGGTTAAGGGC-1	Dmel24hm	14133	2473
919	ACTATGGTCCGTAGGC-1	Dmel24hm	16484	2386
920	ACTATGGTCTTGGCTC-1	Dmel24hm	22805	3133
921	ACTATTCAGATAGGGA-1	Dmel24hm	25626	3080
922	ACTATTCAGATTCGAA-1	Dmel24hm	8361	1820
923	ACTATTCAGTAAATGC-1	Dmel24hm	13944	2516
924	ACTATTCCAAATGGCG-1	Dmel24hm	13413	2449
925	ACTATTCCACACAGCC-1	Dmel24hm	8603	1882
926	ACTATTCCACTGGAAG-1	Dmel24hm	8709	1858
927	ACTATTCGTACCCGAC-1	Dmel24hm	5460	1396
928	ACTATTCGTCCACTTC-1	Dmel24hm	6460	1530
929	ACTATTCGTTACAGCT-1	Dmel24hm	15636	2397
930	ACTATTCTCAACTCTT-1	Dmel24hm	6465	1574
931	ACTATTCTCATAGAGA-1	Dmel24hm	7799	1717
932	ACTATTCTCCATAGGT-1	Dmel24hm	22101	2802
933	ACTATTCTCGTCGCTT-1	Dmel24hm	9875	2068
934	ACTCCCAAGAAGTCAT-1	Dmel24hm	9295	1817
935	ACTCCCACAGGTTCGC-1	Dmel24hm	6894	1428
936	ACTCCCAGTGAGACGT-1	Dmel24hm	8704	1905
937	ACTCCCAGTGCAAGAC-1	Dmel24hm	15305	2611
938	ACTCCCAGTTCCGGTG-1	Dmel24hm	13002	2195
939	ACTCCCAGTTCTCTAT-1	Dmel24hm	7415	1875
940	ACTCCCAGTTTACTGG-1	Dmel24hm	10053	2116
941	ACTCCCAGTTTGGAAA-1	Dmel24hm	11262	2303
942	ACTCCCATCCCATGGG-1	Dmel24hm	8030	1606
943	ACTCCCATCCTTATGT-1	Dmel24hm	9164	2123
944	ACTCCCATCGAGGCAA-1	Dmel24hm	21890	3013
945	ACTCCCATCTATGCCC-1	Dmel24hm	24459	3134
946	ACTCCCATCTATTTCG-1	Dmel24hm	14112	2321
947	ACTCTCGAGATGTTGA-1	Dmel24hm	11627	2083
948	ACTCTCGCAGGAACCA-1	Dmel24hm	5153	1235
949	ACTCTCGCAGGTGTGA-1	Dmel24hm	18374	2854
950	ACTCTCGGTACTAGCT-1	Dmel24hm	3639	1342
951	ACTCTCGGTGCTGTCG-1	Dmel24hm	9599	1876
952	ACTCTCGTCAAATGAG-1	Dmel24hm	12555	2233
953	ACTCTCGTCACTTGGA-1	Dmel24hm	6226	1465
954	ACTCTCGTCAGACCCG-1	Dmel24hm	4978	1464
955	ACTCTCGTCTTACCGC-1	Dmel24hm	10850	1884
956	ACTGATGAGACAACTA-1	Dmel24hm	12754	2208
957	ACTGATGAGTACAGCG-1	Dmel24hm	20071	2780
958	ACTGATGCAACAAAGT-1	Dmel24hm	8809	2067
959	ACTGATGCAATTGCGT-1	Dmel24hm	10405	1907
960	ACTGATGCACAGTGTT-1	Dmel24hm	11517	2191
961	ACTGATGCAGGATGAC-1	Dmel24hm	6216	1639
962	ACTGATGGTACCCACG-1	Dmel24hm	4564	1310
963	ACTGATGGTACGCTTA-1	Dmel24hm	20657	2699
964	ACTGATGGTATCGTTG-1	Dmel24hm	11631	2218
965	ACTGATGGTCCTACGG-1	Dmel24hm	9380	1937
966	ACTGATGTCATCGCAA-1	Dmel24hm	11059	1876
967	ACTGATGTCCGTGGGT-1	Dmel24hm	7913	1617
968	ACTGCAACAAAGACGC-1	Dmel24hm	8364	1811
969	ACTGCAACACGGCGTT-1	Dmel24hm	11542	1925
970	ACTGCAAGTACCTTCC-1	Dmel24hm	17302	2733
971	ACTGCAAGTATCGCGC-1	Dmel24hm	7001	1711
972	ACTGCAAGTGGATCAG-1	Dmel24hm	13018	2418
973	ACTGCAAGTTCGGTAT-1	Dmel24hm	20432	2915
974	ACTGCAATCGCGAAGA-1	Dmel24hm	4924	1211
975	ACTGCAATCTACCCAC-1	Dmel24hm	7749	1672
976	ACTGCAATCTTTACAC-1	Dmel24hm	12560	2414
977	ACTGTCCAGATTCGAA-1	Dmel24hm	18485	2648
978	ACTGTCCAGCATGAAT-1	Dmel24hm	14451	2170
979	ACTGTCCAGCCGGATA-1	Dmel24hm	8637	1792
980	ACTGTCCCAAGAGAGA-1	Dmel24hm	13927	2074
981	ACTGTCCGTAGTGATA-1	Dmel24hm	17017	2702
982	ACTGTCCGTTCCACAA-1	Dmel24hm	14339	2420
983	ACTGTCCTCAGGACAG-1	Dmel24hm	13274	2412
984	ACTGTCCTCTAGATCG-1	Dmel24hm	13098	2036
985	ACTGTGAAGAGGCGGA-1	Dmel24hm	9074	1711
986	ACTGTGAAGAGTAACT-1	Dmel24hm	11934	2012
987	ACTGTGAAGCGTGTCC-1	Dmel24hm	23057	2970
988	ACTGTGAAGCTGCGAA-1	Dmel24hm	7920	1726
989	ACTGTGAAGTTGGACG-1	Dmel24hm	23405	2927
990	ACTGTGACACCCTGTT-1	Dmel24hm	20777	2961
991	ACTGTGACAGCGTGAA-1	Dmel24hm	9294	2056
992	ACTGTGAGTACCCAGC-1	Dmel24hm	15736	2315
993	ACTGTGAGTAGCCAGA-1	Dmel24hm	10081	1883
994	ACTGTGAGTCGATTTG-1	Dmel24hm	27129	3760
995	ACTGTGAGTTCGGGTC-1	Dmel24hm	7333	1643
996	ACTGTGAGTTGATCGT-1	Dmel24hm	11642	2055
997	ACTGTGATCAGCGTCG-1	Dmel24hm	11068	2231
998	ACTGTGATCATTCTTG-1	Dmel24hm	12856	2344
999	ACTGTGATCGCCTATC-1	Dmel24hm	15462	2257
1000	ACTGTGATCTGAATGC-1	Dmel24hm	8458	1572
1001	ACTTAGGAGATCGCCC-1	Dmel24hm	9031	1800
1002	ACTTAGGAGTATCCTG-1	Dmel24hm	14361	2217
1003	ACTTAGGCAAACGTGG-1	Dmel24hm	21924	2839
1004	ACTTAGGCACCCTCTA-1	Dmel24hm	10907	2052
1005	ACTTAGGCACTTTATC-1	Dmel24hm	11912	2254
1006	ACTTAGGCAGTCTTCC-1	Dmel24hm	6599	1598
1007	ACTTAGGGTCAGACGA-1	Dmel24hm	8469	1755
1008	ACTTAGGTCCACAAGT-1	Dmel24hm	17456	2828
1009	ACTTAGGTCTCTGGTC-1	Dmel24hm	6960	1572
1010	ACTTATCAGGATTTCC-1	Dmel24hm	6458	1504
1011	ACTTATCAGGTCGTCC-1	Dmel24hm	9248	1975
1012	ACTTATCAGTATGCAA-1	Dmel24hm	15596	2586
1013	ACTTATCAGTTGCGAG-1	Dmel24hm	25779	3115
1014	ACTTATCCAAATAAGC-1	Dmel24hm	9704	2083
1015	ACTTATCGTACAGTAA-1	Dmel24hm	12018	2048
1016	ACTTATCGTTCTCTAT-1	Dmel24hm	13103	2371
1017	ACTTATCTCAGCAGAG-1	Dmel24hm	5829	1508
1018	ACTTATCTCCGAGAAG-1	Dmel24hm	12971	2016
1019	ACTTATCTCTGGGCCA-1	Dmel24hm	4566	1357
1020	ACTTATCTCTTCGTAT-1	Dmel24hm	5967	1319
1021	ACTTCCGAGAAATGGG-1	Dmel24hm	4459	1239
1022	ACTTCCGAGGACAGTC-1	Dmel24hm	15765	2885
1023	ACTTCCGAGTGATAAC-1	Dmel24hm	17308	2531
1024	ACTTCCGCAGCAGTCC-1	Dmel24hm	9609	1927
1025	ACTTCCGCATGGCTAT-1	Dmel24hm	16587	2475
1026	ACTTCCGGTACAGTAA-1	Dmel24hm	11179	2115
1027	ACTTCCGGTAGAATAC-1	Dmel24hm	6523	1705
1028	ACTTCCGGTGTCATGT-1	Dmel24hm	32732	3821
1029	ACTTCCGGTTGCTTGA-1	Dmel24hm	12352	2385
1030	ACTTCCGTCTCAACGA-1	Dmel24hm	31491	3275
1031	ACTTCGCAGAGTCACG-1	Dmel24hm	7385	1801
1032	ACTTCGCAGATCCCGC-1	Dmel24hm	13306	2358
1033	ACTTCGCAGCCATTTG-1	Dmel24hm	17704	2381
1034	ACTTCGCAGGCTAAAT-1	Dmel24hm	24962	3002
1035	ACTTCGCAGGTTACCT-1	Dmel24hm	13242	2467
1036	ACTTCGCCACGTAGAG-1	Dmel24hm	11832	1899
1037	ACTTCGCGTGGTCCGT-1	Dmel24hm	22956	3183
1038	ACTTCGCTCAATCTTC-1	Dmel24hm	6701	1612
1039	ACTTCGCTCCAATCTT-1	Dmel24hm	6665	1634
1040	ACTTCGCTCCACAGCG-1	Dmel24hm	14146	2314
1041	ACTTTCAAGATGTTCC-1	Dmel24hm	14977	2339
1042	ACTTTCAAGGTCCCTG-1	Dmel24hm	22697	2608
1043	ACTTTCACACGTACTA-1	Dmel24hm	7560	1806
1044	ACTTTCACAGACCTGC-1	Dmel24hm	18503	2538
1045	ACTTTCACATGACACT-1	Dmel24hm	22465	3177
1046	ACTTTCACATGACGGA-1	Dmel24hm	10184	2052
1047	ACTTTCAGTAACACCT-1	Dmel24hm	5652	1580
1048	ACTTTCAGTCACCGCA-1	Dmel24hm	11510	2113
1049	ACTTTCAGTGGTAATA-1	Dmel24hm	11084	2068
1050	ACTTTCAGTTAACCTG-1	Dmel24hm	6863	1708
1051	ACTTTCATCCGCTTAC-1	Dmel24hm	10512	2184
1052	ACTTTCATCCTAACAG-1	Dmel24hm	20851	2590
1053	ACTTTCATCCTGTACC-1	Dmel24hm	16563	2730
1054	ACTTTCATCGCTGATA-1	Dmel24hm	7318	1609
1055	ACTTTCATCTAGAACC-1	Dmel24hm	13964	2236
1056	ACTTTGTAGACCATAA-1	Dmel24hm	22299	2960
1057	ACTTTGTAGGACCCAA-1	Dmel24hm	10979	2208
1058	ACTTTGTAGTCACACT-1	Dmel24hm	10587	2081
1059	ACTTTGTCATCGATAC-1	Dmel24hm	12591	2213
1060	ACTTTGTGTCATTCCC-1	Dmel24hm	20857	3048
1061	ACTTTGTGTCCAGCGT-1	Dmel24hm	6949	1636
1062	ACTTTGTTCTGGTCAA-1	Dmel24hm	9887	2024
1063	AGAAATGAGCCACAAG-1	Dmel24hm	12872	2093
1064	AGAAATGAGCTAATCC-1	Dmel24hm	10093	1935
1065	AGAAATGAGGGCTTCC-1	Dmel24hm	9207	1915
1066	AGAAATGCACATTGTG-1	Dmel24hm	11687	2128
1067	AGAAATGCACGTCATA-1	Dmel24hm	15244	2576
1068	AGAAATGCAGCTTTGA-1	Dmel24hm	11907	2322
1069	AGAAATGCATGCTGCG-1	Dmel24hm	22881	2995
1070	AGAACAAAGAGAGTGA-1	Dmel24hm	11259	2042
1071	AGAACAAAGAGGTATT-1	Dmel24hm	12040	2017
1072	AGAACAAAGGAGCTGT-1	Dmel24hm	7357	1579
1073	AGAACAAAGTCGAAGC-1	Dmel24hm	10004	1904
1074	AGAACAAAGTTTCTTC-1	Dmel24hm	8123	1835
1075	AGAACAACAAACTAGA-1	Dmel24hm	12325	2153
1076	AGAACAACAACGGCTC-1	Dmel24hm	16623	2446
1077	AGAACAACACCAATTG-1	Dmel24hm	13319	2538
1078	AGAACAATCCAACACA-1	Dmel24hm	20321	2839
1079	AGAACAATCGTTCGCT-1	Dmel24hm	4597	1276
1080	AGAACAATCTCTTAAC-1	Dmel24hm	20086	2701
1081	AGAACCTCAAACGTGG-1	Dmel24hm	26258	3222
1082	AGAACCTCAACTCCCT-1	Dmel24hm	10145	2091
1083	AGAACCTCACGATTCA-1	Dmel24hm	14128	2503
1084	AGAACCTCAGACCATT-1	Dmel24hm	10171	1916
1085	AGAACCTCAGCTATAC-1	Dmel24hm	15707	2637
1086	AGAACCTCAGTCCGTG-1	Dmel24hm	12540	2408
1087	AGAACCTGTCTTCTAT-1	Dmel24hm	10646	2061
1088	AGAACCTGTGCGTCGT-1	Dmel24hm	9260	2018
1089	AGAACCTGTGTCCCTT-1	Dmel24hm	10208	2047
1090	AGAACCTTCATCTGTT-1	Dmel24hm	11702	2103
1091	AGAACCTTCCGACATA-1	Dmel24hm	10248	1554
1092	AGAACCTTCTGGACCG-1	Dmel24hm	21714	2930
1093	AGAACCTTCTTAATCC-1	Dmel24hm	8985	1884
1094	AGAAGCGAGAGCAGAA-1	Dmel24hm	8262	1545
1095	AGAAGCGAGCAGAAAG-1	Dmel24hm	10894	1985
1096	AGAAGCGCACTCAGAT-1	Dmel24hm	3928	1036
1097	AGAAGCGCATCGGCCA-1	Dmel24hm	8935	1881
1098	AGAAGCGGTCATCGCG-1	Dmel24hm	12589	2141
1099	AGAAGCGGTTCGGTCG-1	Dmel24hm	6860	1573
1100	AGAAGCGTCTGGGCGT-1	Dmel24hm	9132	1779
1101	AGAAGTAAGATGTAGT-1	Dmel24hm	17965	2641
1102	AGAAGTACACGCCAGT-1	Dmel24hm	11435	2141
1103	AGAAGTAGTGCGCTCA-1	Dmel24hm	6634	1697
1104	AGAAGTATCAAGCCGC-1	Dmel24hm	12501	2355
1105	AGAAGTATCAAGTAAG-1	Dmel24hm	11362	1957
1106	AGAAGTATCATAGGCT-1	Dmel24hm	8912	2011
1107	AGACAAAAGATCGGTG-1	Dmel24hm	12211	2102
1108	AGACAAAAGTTCATCG-1	Dmel24hm	12439	2141
1109	AGACAAACACGACAGA-1	Dmel24hm	8685	1868
1110	AGACAAACACGGTGCT-1	Dmel24hm	25803	3298
1111	AGACAAACATACTGTG-1	Dmel24hm	24083	3315
1112	AGACAAACATGTTACG-1	Dmel24hm	12007	1926
1113	AGACAAAGTAGCTGCC-1	Dmel24hm	8374	1868
1114	AGACAAAGTGAAAGTT-1	Dmel24hm	12068	2161
1115	AGACAAATCATGCCAA-1	Dmel24hm	22291	3086
1116	AGACAAATCCGTATAG-1	Dmel24hm	14671	2272
1117	AGACAAATCTAGCCTC-1	Dmel24hm	5221	1460
1118	AGACACTAGCACTAAA-1	Dmel24hm	8040	1658
1119	AGACACTAGGGTGAAA-1	Dmel24hm	16160	2466
1120	AGACACTAGTACCATC-1	Dmel24hm	12530	2139
1121	AGACACTCAACGTATC-1	Dmel24hm	3755	1329
1122	AGACACTCACCTGCAG-1	Dmel24hm	4890	1347
1123	AGACACTCACGCTGAC-1	Dmel24hm	7622	1552
1124	AGACACTCATCCTTGC-1	Dmel24hm	10005	1967
1125	AGACACTCATGGTACT-1	Dmel24hm	7590	1716
1126	AGACACTGTACGCTAT-1	Dmel24hm	9752	2092
1127	AGACACTGTTAAACCC-1	Dmel24hm	7494	1638
1128	AGACACTTCAAATAGG-1	Dmel24hm	13713	2263
1129	AGACACTTCATGCAGT-1	Dmel24hm	22742	2933
1130	AGACACTTCTACCAGA-1	Dmel24hm	10207	2112
1131	AGACAGGAGAAACTCA-1	Dmel24hm	6798	1553
1132	AGACAGGAGATGGCAC-1	Dmel24hm	10875	2062
1133	AGACAGGAGGCCCACT-1	Dmel24hm	18005	2595
1134	AGACAGGAGGTCTTTG-1	Dmel24hm	4197	1160
1135	AGACAGGCACCGTGCA-1	Dmel24hm	10606	1833
1136	AGACAGGCACCTATCC-1	Dmel24hm	62258	4167
1137	AGACAGGGTAGATGTA-1	Dmel24hm	7052	1587
1138	AGACAGGGTTACCCAA-1	Dmel24hm	10998	2264
1139	AGACAGGGTTGAGAGC-1	Dmel24hm	13588	2195
1140	AGACAGGTCCTCGATC-1	Dmel24hm	17724	2781
1141	AGACCATAGAGCACTG-1	Dmel24hm	15912	2648
1142	AGACCATCAGCACGAA-1	Dmel24hm	4233	1188
1143	AGACCATCATGAAGCG-1	Dmel24hm	10120	1882
1144	AGACCATGTCATCACA-1	Dmel24hm	15628	2407
1145	AGACCATGTGTTAGCT-1	Dmel24hm	14793	2370
1146	AGACCATGTTAGGGAC-1	Dmel24hm	11759	2230
1147	AGACCATGTTCGTACA-1	Dmel24hm	2664	910
1148	AGACCATTCGCAACAT-1	Dmel24hm	9618	1824
1149	AGACCATTCTGCTTTA-1	Dmel24hm	9649	2008
1150	AGACCATTCTTGGAAC-1	Dmel24hm	9283	2015
1151	AGACCCGAGATACATG-1	Dmel24hm	16589	2321
1152	AGACCCGCACTAGGTT-1	Dmel24hm	15423	2366
1153	AGACCCGCATAGGAGC-1	Dmel24hm	8312	1797
1154	AGACCCGCATCCGTTC-1	Dmel24hm	7156	1575
1155	AGACCCGGTTTGATCG-1	Dmel24hm	9916	2055
1156	AGACCCGTCATGGGAG-1	Dmel24hm	19532	2963
1157	AGACCCGTCATTACCT-1	Dmel24hm	9056	1873
1158	AGACCCGTCCCGTGAG-1	Dmel24hm	16352	2771
1159	AGACCCGTCCTTTAGT-1	Dmel24hm	11013	2433
1160	AGACCCGTCTCGGTCT-1	Dmel24hm	10718	1966
1161	AGACTCAAGGAGGCAG-1	Dmel24hm	17425	2611
1162	AGACTCAAGGCACGAT-1	Dmel24hm	5655	1550
1163	AGACTCAAGGCCACTC-1	Dmel24hm	15426	2524
1164	AGACTCAAGTCGCCAC-1	Dmel24hm	7225	1554
1165	AGACTCAAGTCTTCCC-1	Dmel24hm	12441	2112
1166	AGACTCACAACTCGAT-1	Dmel24hm	11355	2037
1167	AGACTCACATGTCTAG-1	Dmel24hm	7498	1626
1168	AGACTCAGTACCTATG-1	Dmel24hm	23896	3508
1169	AGACTCATCACAATGC-1	Dmel24hm	13645	2371
1170	AGACTCATCGTTCTGC-1	Dmel24hm	14754	2526
1171	AGAGAATCAACGTTAC-1	Dmel24hm	6405	1484
1172	AGAGAATCACAGTCGC-1	Dmel24hm	36635	3650
1173	AGAGAATCAGAGTTCT-1	Dmel24hm	7774	1689
1174	AGAGAATGTCACAATC-1	Dmel24hm	9225	1807
1175	AGAGAATGTCCTGGTG-1	Dmel24hm	15777	2609
1176	AGAGAATGTTAAACAG-1	Dmel24hm	7848	1863
1177	AGAGAATTCCCTTTGG-1	Dmel24hm	2629	847
1178	AGAGAGCAGACAAGCC-1	Dmel24hm	12482	2307
1179	AGAGAGCAGCGACTGA-1	Dmel24hm	7624	1944
1180	AGAGAGCAGTGGTGAC-1	Dmel24hm	6356	1300
1181	AGAGAGCCAGTCGGTC-1	Dmel24hm	13556	2128
1182	AGAGAGCCAGTGTACT-1	Dmel24hm	6734	1495
1183	AGAGAGCCAGTTAGAA-1	Dmel24hm	10931	2080
1184	AGAGAGCCATGTTCAG-1	Dmel24hm	8221	1845
1185	AGAGAGCCATTCTTCA-1	Dmel24hm	12338	2224
1186	AGAGAGCGTAATGCTC-1	Dmel24hm	8101	1645
1187	AGAGAGCGTCAGTCCG-1	Dmel24hm	6122	1487
1188	AGAGAGCGTCTTCTAT-1	Dmel24hm	3818	1106
1189	AGAGAGCGTGCATGTT-1	Dmel24hm	10649	1997
1190	AGAGAGCTCACATCAG-1	Dmel24hm	10485	2160
1191	AGAGAGCTCTTCTGGC-1	Dmel24hm	14915	2335
1192	AGAGCAGAGAGCCTGA-1	Dmel24hm	10203	1941
1193	AGAGCAGAGCAGGTCA-1	Dmel24hm	6164	1434
1194	AGAGCAGAGGCGCTCT-1	Dmel24hm	11153	2062
1195	AGAGCAGAGGCTGAAC-1	Dmel24hm	10405	2110
1196	AGAGCAGAGTAGAATC-1	Dmel24hm	9033	2005
1197	AGAGCAGCAAGTATCC-1	Dmel24hm	9942	1860
1198	AGAGCAGCAATGGCCC-1	Dmel24hm	16292	2583
1199	AGAGCAGCATCGCTCT-1	Dmel24hm	6928	1729
1200	AGAGCAGCATTGCTGA-1	Dmel24hm	14358	2350
1201	AGAGCAGGTAACTAAG-1	Dmel24hm	8520	1726
1202	AGAGCAGGTGTGAGCA-1	Dmel24hm	2831	1034
1203	AGAGCAGGTTGTGTAC-1	Dmel24hm	9673	1892
1204	AGAGCAGTCAACCCGG-1	Dmel24hm	6486	1538
1205	AGAGCCCAGGAAGTGA-1	Dmel24hm	11468	2226
1206	AGAGCCCAGGACTGGT-1	Dmel24hm	7331	1698
1207	AGAGCCCAGGGTCAAC-1	Dmel24hm	8553	1631
1208	AGAGCCCAGTGCTCAT-1	Dmel24hm	20235	2940
1209	AGAGCCCCACGACAGA-1	Dmel24hm	15751	2329
1210	AGAGCCCGTGGAAATT-1	Dmel24hm	21433	2771
1211	AGAGCCCTCCAGTTCC-1	Dmel24hm	21445	3081
1212	AGAGCCCTCGATGCAT-1	Dmel24hm	26359	3331
1213	AGATAGAAGCCGATAG-1	Dmel24hm	7695	1675
1214	AGATAGAAGCGTATGG-1	Dmel24hm	19905	2695
1215	AGATAGAAGGCATTTC-1	Dmel24hm	10919	2038
1216	AGATAGAAGTGGTCAG-1	Dmel24hm	8132	1845
1217	AGATAGACAAAGGAGA-1	Dmel24hm	16603	2568
1218	AGATAGACAAGATGTA-1	Dmel24hm	9552	1934
1219	AGATAGAGTCACGACC-1	Dmel24hm	12775	2366
1220	AGATAGAGTTAACAGA-1	Dmel24hm	47686	4287
1221	AGATAGAGTTGTTTGG-1	Dmel24hm	10911	1818
1222	AGATAGATCAAGATAG-1	Dmel24hm	6472	1436
1223	AGATAGATCCATATGG-1	Dmel24hm	13235	2360
1224	AGATAGATCGAGTGGA-1	Dmel24hm	11479	2000
1225	AGATAGATCTACAGGT-1	Dmel24hm	13480	2401
1226	AGATCCAAGCACTCCG-1	Dmel24hm	12458	2347
1227	AGATCCACAGGTGTGA-1	Dmel24hm	16976	2278
1228	AGATCCACAGTGCGCT-1	Dmel24hm	15631	2510
1229	AGATCCACAGTGTACT-1	Dmel24hm	25068	3270
1230	AGATCCAGTCTGATAC-1	Dmel24hm	11765	2271
1231	AGATCCAGTTCTCAGA-1	Dmel24hm	13956	2243
1232	AGATCCAGTTGTACGT-1	Dmel24hm	4138	1228
1233	AGATCCATCTCATTAC-1	Dmel24hm	9517	1858
1234	AGATCGTCAACGGTAG-1	Dmel24hm	61030	4092
1235	AGATCGTCAACGTATC-1	Dmel24hm	5922	1552
1236	AGATCGTGTCAGATTC-1	Dmel24hm	13780	2330
1237	AGATCGTGTCGAACAG-1	Dmel24hm	16164	2205
1238	AGATCGTGTGAGATCG-1	Dmel24hm	13328	2277
1239	AGATCGTGTTAGGGTG-1	Dmel24hm	8026	1553
1240	AGATCGTGTTCTATCT-1	Dmel24hm	9613	1980
1241	AGATCGTTCGAATCCA-1	Dmel24hm	18254	2788
1242	AGATCGTTCTGCTCTG-1	Dmel24hm	11815	2283
1243	AGATGAAAGAGACAAG-1	Dmel24hm	7387	1612
1244	AGATGAAAGGATGAGA-1	Dmel24hm	8184	1778
1245	AGATGAACACGGCTAC-1	Dmel24hm	13905	2319
1246	AGATGAACACTTGTCC-1	Dmel24hm	12792	2367
1247	AGATGAACATAACCCA-1	Dmel24hm	12140	2106
1248	AGATGAAGTTACACTG-1	Dmel24hm	9734	1988
1249	AGATGAAGTTCCTACC-1	Dmel24hm	17112	2850
1250	AGATGAATCATGCATG-1	Dmel24hm	12438	2236
1251	AGATGAATCATTTCGT-1	Dmel24hm	12899	2188
1252	AGATGAATCGCTGTCT-1	Dmel24hm	15284	2429
1253	AGATGCTAGCTAGTTC-1	Dmel24hm	18591	2658
1254	AGATGCTAGGTACAAT-1	Dmel24hm	9568	1943
1255	AGATGCTCAGATCCTA-1	Dmel24hm	8833	1737
1256	AGATGCTGTACTAACC-1	Dmel24hm	11036	1938
1257	AGATGCTGTCCACAGC-1	Dmel24hm	18661	2508
1258	AGATGCTGTGGCACTC-1	Dmel24hm	22015	3061
1259	AGATGCTTCCTCTAGC-1	Dmel24hm	14771	2641
1260	AGATGCTTCTATACGG-1	Dmel24hm	23523	2886
1261	AGCATCAAGGGCAACT-1	Dmel24hm	8742	1697
1262	AGCATCAAGTGGCAGT-1	Dmel24hm	12868	2083
1263	AGCATCACAACTAGAA-1	Dmel24hm	6662	1456
1264	AGCATCACACGCTGCA-1	Dmel24hm	8885	1690
1265	AGCATCACATCATCCC-1	Dmel24hm	16208	2482
1266	AGCATCAGTCCTTAAG-1	Dmel24hm	12033	2284
1267	AGCATCATCACTGGGC-1	Dmel24hm	12490	2412
1268	AGCATCATCCGTCACT-1	Dmel24hm	10934	1934
1269	AGCCAATAGAACAGGA-1	Dmel24hm	10595	1990
1270	AGCCAATAGCCTGTCG-1	Dmel24hm	24639	3116
1271	AGCCAATCACGTACAT-1	Dmel24hm	40662	3766
1272	AGCCAATCACTATCCC-1	Dmel24hm	5513	1412
1273	AGCCAATCAGGTACGA-1	Dmel24hm	22203	2859
1274	AGCCAATCAGTGCCTG-1	Dmel24hm	12589	2045
1275	AGCCAATCATAACTCG-1	Dmel24hm	16021	2606
1276	AGCCAATCATTGCTGA-1	Dmel24hm	10913	2058
1277	AGCCAATGTCGCTTGG-1	Dmel24hm	7630	1906
1278	AGCCAATTCGAGAATA-1	Dmel24hm	4430	1066
1279	AGCCACGAGCTCTTCC-1	Dmel24hm	34832	4069
1280	AGCCACGAGGTAAACT-1	Dmel24hm	11141	2176
1281	AGCCACGCAATGGCCC-1	Dmel24hm	10839	1752
1282	AGCCACGCACATTACG-1	Dmel24hm	10341	1802
1283	AGCCACGCACTTCTCG-1	Dmel24hm	11914	2231
1284	AGCCACGCATGGAGAC-1	Dmel24hm	6542	1526
1285	AGCCACGGTAACGTTC-1	Dmel24hm	8602	1924
1286	AGCCACGGTCGCTCGA-1	Dmel24hm	2560	992
1287	AGCCACGTCTTCGGTC-1	Dmel24hm	10282	2008
1288	AGCCAGCAGAGGACTC-1	Dmel24hm	11653	2047
1289	AGCCAGCAGCAAGCCA-1	Dmel24hm	10999	1943
1290	AGCCAGCCAAGTCCCG-1	Dmel24hm	15435	2316
1291	AGCCAGCGTCGATTTG-1	Dmel24hm	7630	1739
1292	AGCCAGCGTGGGTATG-1	Dmel24hm	8219	1841
1293	AGCCAGCGTTCCGCAG-1	Dmel24hm	16393	2599
1294	AGCCAGCGTTGGACCC-1	Dmel24hm	23992	2846
1295	AGCCAGCTCAGTGCGC-1	Dmel24hm	8513	1769
1296	AGCCAGCTCCATCTAT-1	Dmel24hm	16469	2589
1297	AGCGATTAGAGGGTCT-1	Dmel24hm	12209	2300
1298	AGCGATTAGTGTAGAT-1	Dmel24hm	19037	2808
1299	AGCGATTCAAAGTGTA-1	Dmel24hm	7225	1750
1300	AGCGATTCAAGCGATG-1	Dmel24hm	9226	2039
1301	AGCGATTCAAGGCCTC-1	Dmel24hm	12975	2202
1302	AGCGATTCAATTAGGA-1	Dmel24hm	13624	2285
1303	AGCGATTCAGCCTATA-1	Dmel24hm	11106	1949
1304	AGCGATTCATATGGCT-1	Dmel24hm	16437	2651
1305	AGCGATTGTATGGGAC-1	Dmel24hm	13202	2400
1306	AGCGATTTCATGCCGG-1	Dmel24hm	32373	3576
1307	AGCGCCAAGCCTTTGA-1	Dmel24hm	9092	1788
1308	AGCGCCAAGCGATGAC-1	Dmel24hm	7726	1754
1309	AGCGCCAAGGGTGGGA-1	Dmel24hm	10730	2028
1310	AGCGCCACATCGCTAA-1	Dmel24hm	10414	2060
1311	AGCGCCATCCATTTAC-1	Dmel24hm	3977	1303
1312	AGCGCTGAGCCGTTGC-1	Dmel24hm	14000	2421
1313	AGCGCTGAGCGCTTCG-1	Dmel24hm	58471	4214
1314	AGCGCTGCAAGAAACT-1	Dmel24hm	16054	2504
1315	AGCGCTGGTCTTTCTA-1	Dmel24hm	10699	2168
1316	AGCGCTGGTGTTATCG-1	Dmel24hm	11714	2129
1317	AGCGCTGGTTGCCGAC-1	Dmel24hm	12817	2093
1318	AGCGCTGTCAACGCTA-1	Dmel24hm	14586	2357
1319	AGCGCTGTCGCGTTTC-1	Dmel24hm	9310	1964
1320	AGCGCTGTCTCTCAAT-1	Dmel24hm	8108	1863
1321	AGCGTATAGATTGCGG-1	Dmel24hm	15616	2537
1322	AGCGTATCAAGAATGT-1	Dmel24hm	9661	2130
1323	AGCGTATCACAGTCGC-1	Dmel24hm	12318	2303
1324	AGCGTATCAGCGGTCT-1	Dmel24hm	8400	1844
1325	AGCGTATCAGTAGAAT-1	Dmel24hm	11368	2078
1326	AGCGTATGTTATCTGG-1	Dmel24hm	17837	2663
1327	AGCGTATGTTGCGTAT-1	Dmel24hm	30218	3228
1328	AGCGTATTCCAGTGCG-1	Dmel24hm	14469	2298
1329	AGCGTATTCTAGGAAA-1	Dmel24hm	14883	2473
1330	AGCGTCGCAAGGTTGG-1	Dmel24hm	6075	1370
1331	AGCGTCGGTGAGTAAT-1	Dmel24hm	3320	935
1332	AGCTACAAGAACTTCC-1	Dmel24hm	11906	2158
1333	AGCTACAAGATCACTC-1	Dmel24hm	15149	2305
1334	AGCTACAAGTCACTAC-1	Dmel24hm	12010	2298
1335	AGCTACACACACACTA-1	Dmel24hm	11996	2049
1336	AGCTACACACTACTTT-1	Dmel24hm	12836	2413
1337	AGCTACAGTGATAGTA-1	Dmel24hm	6190	1575
1338	AGCTACAGTGATTGGG-1	Dmel24hm	15558	2401
1339	AGCTACAGTGTATTGC-1	Dmel24hm	13111	2226
1340	AGCTACAGTTGTGGCC-1	Dmel24hm	8839	1847
1341	AGCTACATCATGAGGG-1	Dmel24hm	19627	2688
1342	AGCTACATCCATTGGA-1	Dmel24hm	13174	2228
1343	AGCTCAAAGAAACTAC-1	Dmel24hm	14197	2267
1344	AGCTCAAAGAGAGTGA-1	Dmel24hm	11946	2195
1345	AGCTCAAAGGAGTATT-1	Dmel24hm	13632	2086
1346	AGCTCAACACATCATG-1	Dmel24hm	6752	1713
1347	AGCTCAACACCTCTAC-1	Dmel24hm	14687	2303
1348	AGCTCAACAGCAGTAG-1	Dmel24hm	9988	1888
1349	AGCTCAACAGCCGTCA-1	Dmel24hm	13466	2851
1350	AGCTCAACATCACCAA-1	Dmel24hm	9867	1752
1351	AGCTCAAGTCCCTCAT-1	Dmel24hm	15452	2494
1352	AGCTCAAGTGCATCTA-1	Dmel24hm	10166	2063
1353	AGCTCAAGTTACCGTA-1	Dmel24hm	7100	1722
1354	AGCTCAATCACTCCGT-1	Dmel24hm	11634	2178
1355	AGCTCAATCGGTCAGC-1	Dmel24hm	18203	2578
1356	AGCTTCCAGACCCTTA-1	Dmel24hm	11464	2370
1357	AGCTTCCAGCCAGACA-1	Dmel24hm	6274	1484
1358	AGCTTCCAGCGACAGT-1	Dmel24hm	5550	1210
1359	AGCTTCCCAATCGCCG-1	Dmel24hm	21691	3124
1360	AGCTTCCCAATTGCTG-1	Dmel24hm	11337	2262
1361	AGCTTCCCAATTTCGG-1	Dmel24hm	18414	2784
1362	AGCTTCCCACAAAGCG-1	Dmel24hm	9951	1841
1363	AGCTTCCCACCGTGAC-1	Dmel24hm	22235	2751
1364	AGCTTCCCACGTAACT-1	Dmel24hm	6745	1427
1365	AGCTTCCGTAGAATGT-1	Dmel24hm	9339	1855
1366	AGCTTCCGTCCTTTGC-1	Dmel24hm	11329	2064
1367	AGCTTCCGTGATACAA-1	Dmel24hm	11393	2081
1368	AGCTTCCGTGCAGATG-1	Dmel24hm	8780	1625
1369	AGCTTCCGTTATAGCC-1	Dmel24hm	11688	2140
1370	AGCTTCCTCCTTGACC-1	Dmel24hm	35317	3542
1371	AGCTTCCTCGACCATA-1	Dmel24hm	13564	2468
1372	AGCTTCCTCGCCAGTG-1	Dmel24hm	10722	2133
1373	AGGAAATAGACTTGTC-1	Dmel24hm	2690	868
1374	AGGAAATAGATTAGCA-1	Dmel24hm	8962	1836
1375	AGGAAATAGGACAGTC-1	Dmel24hm	11606	2100
1376	AGGAAATAGTGACACG-1	Dmel24hm	5421	1422
1377	AGGAAATCACAGTGAG-1	Dmel24hm	6461	1416
1378	AGGAAATCACGACGAA-1	Dmel24hm	5804	1301
1379	AGGAAATCACTGGACC-1	Dmel24hm	9238	2020
1380	AGGAAATCAGAACTCT-1	Dmel24hm	12039	2170
1381	AGGAAATCAGAGTTGG-1	Dmel24hm	13947	2216
1382	AGGAAATCAGGTACGA-1	Dmel24hm	11083	2116
1383	AGGAAATCAGTCAGAG-1	Dmel24hm	6009	1591
1384	AGGAAATCATCATTTC-1	Dmel24hm	17232	2553
1385	AGGAAATGTACTGCCG-1	Dmel24hm	13745	2364
1386	AGGAAATGTGATACAA-1	Dmel24hm	11506	1989
1387	AGGAAATGTTCACCGG-1	Dmel24hm	4509	1235
1388	AGGAAATTCCTAGAGT-1	Dmel24hm	14730	2428
1389	AGGAATAAGTGCCCGT-1	Dmel24hm	15094	2483
1390	AGGAATACAACGATCT-1	Dmel24hm	13757	2343
1391	AGGAATACACTGGCCA-1	Dmel24hm	11912	2097
1392	AGGAATAGTGGCAGAT-1	Dmel24hm	10801	2075
1393	AGGAATAGTTGCATGT-1	Dmel24hm	12103	2083
1394	AGGAATAGTTGGATCT-1	Dmel24hm	11497	2104
1395	AGGAATATCCAAGGGA-1	Dmel24hm	15126	2385
1396	AGGAATATCCAGCCTT-1	Dmel24hm	11418	2117
1397	AGGAATATCCTGTTAT-1	Dmel24hm	15161	2237
1398	AGGAATATCGCGATCG-1	Dmel24hm	6354	1472
1399	AGGAATATCTTTCGAT-1	Dmel24hm	7697	1802
1400	AGGACGAAGGATGCGT-1	Dmel24hm	17584	2278
1401	AGGACGACAGTTGGTT-1	Dmel24hm	7822	1697
1402	AGGACGACATAGTCGT-1	Dmel24hm	12302	1886
1403	AGGACGAGTATTTCTC-1	Dmel24hm	15015	2407
1404	AGGACGAGTTAGCGGA-1	Dmel24hm	10636	1773
1405	AGGACGATCAGAGCAG-1	Dmel24hm	6872	1706
1406	AGGACGATCCACTGAA-1	Dmel24hm	12737	2320
1407	AGGACTTAGCGATCGA-1	Dmel24hm	15483	2309
1408	AGGACTTCAATCGCGC-1	Dmel24hm	7295	1764
1409	AGGACTTCAATCTGCA-1	Dmel24hm	21018	2862
1410	AGGACTTCACAAGTGG-1	Dmel24hm	11244	2169
1411	AGGACTTGTAGATCCT-1	Dmel24hm	11490	1904
1412	AGGACTTGTATCAAGA-1	Dmel24hm	16926	2358
1413	AGGACTTGTGGCCCAT-1	Dmel24hm	4752	1257
1414	AGGACTTGTTGTCAGT-1	Dmel24hm	28046	3281
1415	AGGACTTTCAAGCTGT-1	Dmel24hm	12867	2089
1416	AGGACTTTCATCTATC-1	Dmel24hm	17126	2606
1417	AGGACTTTCGAGAACG-1	Dmel24hm	13310	2327
1418	AGGAGGTAGCTGTACT-1	Dmel24hm	6984	1687
1419	AGGAGGTAGGATATGT-1	Dmel24hm	8322	1700
1420	AGGAGGTCAGGGACTA-1	Dmel24hm	9102	1803
1421	AGGAGGTCAGTTAAAG-1	Dmel24hm	6984	1725
1422	AGGAGGTGTGACGCCT-1	Dmel24hm	9553	2078
1423	AGGAGGTGTTGAGTCT-1	Dmel24hm	12122	2230
1424	AGGAGGTGTTTACACG-1	Dmel24hm	8377	1632
1425	AGGAGGTTCTCGTCGT-1	Dmel24hm	16988	2267
1426	AGGATAAAGAAGTCAT-1	Dmel24hm	9748	1778
1427	AGGATAAAGATGACAT-1	Dmel24hm	3132	979
1428	AGGATAAAGCTGGAGT-1	Dmel24hm	2531	789
1429	AGGATAACAAAGGGTC-1	Dmel24hm	4111	981
1430	AGGATAACAGAAATCA-1	Dmel24hm	8021	1891
1431	AGGATAACATCTGTTT-1	Dmel24hm	25786	3173
1432	AGGATAACATGGGTTT-1	Dmel24hm	23501	2835
1433	AGGATAAGTCACTCGG-1	Dmel24hm	10824	2023
1434	AGGATAAGTCTACTGA-1	Dmel24hm	13854	2252
1435	AGGATAAGTGAGTTTC-1	Dmel24hm	15560	2519
1436	AGGATAAGTGTTAGCT-1	Dmel24hm	26428	3121
1437	AGGATAAGTTAAGAAC-1	Dmel24hm	10665	2021
1438	AGGATAAGTTGTCTAG-1	Dmel24hm	9236	1922
1439	AGGATAATCCATTCAT-1	Dmel24hm	12705	2016
1440	AGGATAATCGACACTA-1	Dmel24hm	15442	2389
1441	AGGATCTAGAGAGCAA-1	Dmel24hm	9891	1702
1442	AGGATCTAGAGCTGCA-1	Dmel24hm	2765	1118
1443	AGGATCTAGCCTCCAG-1	Dmel24hm	9528	1982
1444	AGGATCTAGCGCTGAA-1	Dmel24hm	5946	1502
1445	AGGATCTAGTACTCGT-1	Dmel24hm	30950	3391
1446	AGGATCTAGTTCGGTT-1	Dmel24hm	7246	1588
1447	AGGATCTCAACGTTAC-1	Dmel24hm	10212	2163
1448	AGGATCTCACTTCCTG-1	Dmel24hm	8780	1866
1449	AGGATCTCAGCTTCGG-1	Dmel24hm	4687	1195
1450	AGGATCTCAGTAGTTC-1	Dmel24hm	29318	3200
1451	AGGATCTCATCGGATT-1	Dmel24hm	12153	2191
1452	AGGATCTGTAAGTAGT-1	Dmel24hm	4599	1132
1453	AGGATCTGTAGTTCCA-1	Dmel24hm	7435	1819
1454	AGGATCTGTGAGTTGG-1	Dmel24hm	8209	1709
1455	AGGATCTGTTCCACGG-1	Dmel24hm	8414	1926
1456	AGGATCTTCGCCAATA-1	Dmel24hm	13142	2191
1457	AGGATCTTCGGACTGC-1	Dmel24hm	11923	2270
1458	AGGATCTTCGTTAGTG-1	Dmel24hm	8770	1990
1459	AGGATCTTCTCGCAGG-1	Dmel24hm	15068	2198
1460	AGGCATTAGAAGCCAC-1	Dmel24hm	8942	2027
1461	AGGCATTAGCTAGCCC-1	Dmel24hm	10834	1983
1462	AGGCATTAGGCTCACC-1	Dmel24hm	6587	1693
1463	AGGCATTAGGGAGGAC-1	Dmel24hm	13937	2172
1464	AGGCATTAGGGTCAAC-1	Dmel24hm	15359	2416
1465	AGGCATTCAAGGTTGG-1	Dmel24hm	6589	1610
1466	AGGCATTCACTGTCGG-1	Dmel24hm	11648	2309
1467	AGGCATTCAGCATCTA-1	Dmel24hm	9474	1976
1468	AGGCATTCAGTAGGAC-1	Dmel24hm	14066	2156
1469	AGGCATTGTAATGCGG-1	Dmel24hm	53043	3997
1470	AGGCATTGTTCAAGGG-1	Dmel24hm	7046	1515
1471	AGGCATTTCGCTTGCT-1	Dmel24hm	9654	1927
1472	AGGCCACAGCTCCGAC-1	Dmel24hm	12815	2083
1473	AGGCCACCACGCAAAG-1	Dmel24hm	7547	1757
1474	AGGCCACTCAGTCACA-1	Dmel24hm	14293	2245
1475	AGGCCACTCCGAGCTG-1	Dmel24hm	18468	2805
1476	AGGCCACTCGTAACTG-1	Dmel24hm	10540	2218
1477	AGGCTGCAGAGGGTAA-1	Dmel24hm	6541	1488
1478	AGGCTGCAGAGTCTGG-1	Dmel24hm	9808	2028
1479	AGGCTGCAGGTCCCTG-1	Dmel24hm	11459	1984
1480	AGGCTGCAGGTCGACA-1	Dmel24hm	13356	2330
1481	AGGCTGCAGTCGCCAC-1	Dmel24hm	3769	1115
1482	AGGCTGCCACAGAAGC-1	Dmel24hm	4833	1383
1483	AGGCTGCCATATCGGT-1	Dmel24hm	11211	1806
1484	AGGCTGCGTAGGACTG-1	Dmel24hm	13558	2002
1485	AGGCTGCGTCATGACT-1	Dmel24hm	16153	2644
1486	AGGCTGCTCCTGTTAT-1	Dmel24hm	13695	2458
1487	AGGCTGCTCGGCAGTC-1	Dmel24hm	3351	1242
1488	AGGGAGTAGCACGGAT-1	Dmel24hm	27468	3460
1489	AGGGAGTAGTCATAGA-1	Dmel24hm	9414	1819
1490	AGGGAGTCAAACTAAG-1	Dmel24hm	11243	1970
1491	AGGGAGTCAATTTCGG-1	Dmel24hm	15377	2313
1492	AGGGAGTCACACCTAA-1	Dmel24hm	14311	2349
1493	AGGGAGTCACGGAAGT-1	Dmel24hm	5808	1217
1494	AGGGAGTGTAACCCTA-1	Dmel24hm	14957	2560
1495	AGGGAGTGTAAGTAGT-1	Dmel24hm	10315	1973
1496	AGGGAGTGTGTTTGCA-1	Dmel24hm	13063	1886
1497	AGGGAGTTCCGGCAGT-1	Dmel24hm	21329	3002
1498	AGGGAGTTCTCAGGCG-1	Dmel24hm	6815	1624
1499	AGGGCCTAGGTAGCCA-1	Dmel24hm	7163	1745
1500	AGGGCCTGTAACATAG-1	Dmel24hm	9585	2046
1501	AGGGCCTGTTAGGACG-1	Dmel24hm	8108	1714
1502	AGGGCCTGTTTCGTTT-1	Dmel24hm	14730	2502
1503	AGGGCCTGTTTGGAGG-1	Dmel24hm	7788	1819
1504	AGGGCCTTCGGACCAC-1	Dmel24hm	16145	2578
1505	AGGGCCTTCTTGTGCC-1	Dmel24hm	11220	2192
1506	AGGGCTCAGACGGATC-1	Dmel24hm	12208	2234
1507	AGGGCTCCATGGTGGA-1	Dmel24hm	8852	1794
1508	AGGGCTCGTCCGGTCA-1	Dmel24hm	10755	1924
1509	AGGGCTCGTTATAGCC-1	Dmel24hm	9307	2026
1510	AGGGCTCTCATGGATC-1	Dmel24hm	15599	2458
1511	AGGGTCCCAACCGTGC-1	Dmel24hm	13060	2105
1512	AGGGTCCCACCGTCTT-1	Dmel24hm	9306	1693
1513	AGGGTCCGTCATCTAG-1	Dmel24hm	7809	1887
1514	AGGGTCCGTTATCTGG-1	Dmel24hm	6537	1499
1515	AGGGTCCTCTCCGAGG-1	Dmel24hm	19260	2513
1516	AGGGTGAAGAGCTGCA-1	Dmel24hm	28095	3080
1517	AGGGTGAAGCACTTTG-1	Dmel24hm	6515	1681
1518	AGGGTGAAGCCGAATG-1	Dmel24hm	11976	2089
1519	AGGGTGAAGCGCCCAT-1	Dmel24hm	7853	1584
1520	AGGGTGAAGTCCCGGT-1	Dmel24hm	21768	2801
1521	AGGGTGACAACCGGAA-1	Dmel24hm	4896	1465
1522	AGGGTGACAACGCATT-1	Dmel24hm	10891	1978
1523	AGGGTGACAGCTTCGG-1	Dmel24hm	14020	2212
1524	AGGGTGACAGGCGAAT-1	Dmel24hm	21306	3002
1525	AGGGTGACATAGGTTC-1	Dmel24hm	13781	2496
1526	AGGGTGACATCAACCA-1	Dmel24hm	17580	2680
1527	AGGGTGAGTAGCGCCT-1	Dmel24hm	6794	1535
1528	AGGGTGAGTCCCAAAT-1	Dmel24hm	16764	2530
1529	AGGGTGAGTCTTAGTG-1	Dmel24hm	10469	1982
1530	AGGGTGATCACCGCTT-1	Dmel24hm	8694	1907
1531	AGGGTGATCATTTCCA-1	Dmel24hm	5983	1521
1532	AGGGTGATCGAATCCA-1	Dmel24hm	6786	1515
1533	AGGGTGATCGCCAGAC-1	Dmel24hm	11026	2079
1534	AGGGTGATCTACTTCA-1	Dmel24hm	7205	1535
1535	AGGGTTTAGACGACTG-1	Dmel24hm	21274	2947
1536	AGGGTTTAGAGCATAT-1	Dmel24hm	11956	2002
1537	AGGGTTTAGCACCAGA-1	Dmel24hm	10775	1995
1538	AGGGTTTAGCGTGAAC-1	Dmel24hm	6088	1435
1539	AGGGTTTAGCTGACAG-1	Dmel24hm	8423	1571
1540	AGGGTTTAGGAGTATT-1	Dmel24hm	10780	2190
1541	AGGGTTTAGGTCATAA-1	Dmel24hm	14773	2035
1542	AGGGTTTAGTCAGGGT-1	Dmel24hm	11918	1977
1543	AGGGTTTAGTGTTGTC-1	Dmel24hm	9584	1798
1544	AGGGTTTGTAAGTTGA-1	Dmel24hm	12101	2119
1545	AGGGTTTGTAATGCGG-1	Dmel24hm	18102	2528
1546	AGGGTTTGTGAGTTTC-1	Dmel24hm	8551	1825
1547	AGGGTTTGTGTTCATG-1	Dmel24hm	11099	2101
1548	AGGGTTTGTTGCGAAG-1	Dmel24hm	13010	2222
1549	AGGGTTTTCACAGAGG-1	Dmel24hm	15721	2276
1550	AGGTAGGAGATCGCTT-1	Dmel24hm	6651	1445
1551	AGGTAGGAGGCACTAG-1	Dmel24hm	3084	1049
1552	AGGTAGGAGTCACTGT-1	Dmel24hm	11540	2047
1553	AGGTAGGCAAAGTGTA-1	Dmel24hm	12476	2194
1554	AGGTAGGCAATAAGGT-1	Dmel24hm	6163	1627
1555	AGGTAGGCAGGAACCA-1	Dmel24hm	12631	2424
1556	AGGTAGGCATTGACTG-1	Dmel24hm	11947	1979
1557	AGGTAGGGTCCACTTC-1	Dmel24hm	10953	1943
1558	AGGTAGGGTCTGTCAA-1	Dmel24hm	12372	2203
1559	AGGTAGGGTTTACTTC-1	Dmel24hm	14202	2474
1560	AGGTAGGTCAAGTAAG-1	Dmel24hm	26718	3140
1561	AGGTAGGTCCCTCTTT-1	Dmel24hm	33055	3415
1562	AGGTAGGTCTTCGTAT-1	Dmel24hm	13444	2394
1563	AGGTAGGTCTTGTTAC-1	Dmel24hm	9639	2015
1564	AGGTCATAGCCACCGT-1	Dmel24hm	20228	2863
1565	AGGTCATAGGCTTAAA-1	Dmel24hm	13973	2207
1566	AGGTCATAGGTATCTC-1	Dmel24hm	13329	2295
1567	AGGTCATCACTTGACA-1	Dmel24hm	8011	1781
1568	AGGTCATCAGAGGGTT-1	Dmel24hm	7894	1594
1569	AGGTCATCAGGCAATG-1	Dmel24hm	11498	2062
1570	AGGTCATGTCCGTTTC-1	Dmel24hm	11409	2133
1571	AGGTCATGTGACTGAG-1	Dmel24hm	5962	1445
1572	AGGTCATGTGATTCAC-1	Dmel24hm	13593	2264
1573	AGGTCATGTGGGTATG-1	Dmel24hm	14348	2168
1574	AGGTCATTCATGCTAG-1	Dmel24hm	17407	2796
1575	AGGTCATTCATGTCAG-1	Dmel24hm	12560	2151
1576	AGGTCATTCTAGTGTG-1	Dmel24hm	14910	2289
1577	AGGTCTAAGACCGCCT-1	Dmel24hm	15135	2595
1578	AGGTCTAAGTTCCATG-1	Dmel24hm	15007	2408
1579	AGGTCTACAGGTGGAT-1	Dmel24hm	7808	1805
1580	AGGTCTAGTAGCGTCC-1	Dmel24hm	3902	1027
1581	AGGTCTAGTAGTAAGT-1	Dmel24hm	10684	1904
1582	AGGTCTAGTCGAAGCA-1	Dmel24hm	9164	1804
1583	AGGTCTAGTTACGCCG-1	Dmel24hm	16421	2522
1584	AGGTCTAGTTAGGGTG-1	Dmel24hm	10994	2034
1585	AGGTCTATCAGAGTGG-1	Dmel24hm	42834	3810
1586	AGGTCTATCATCTACT-1	Dmel24hm	8491	1796
1587	AGGTGTTAGATCGACG-1	Dmel24hm	13447	2269
1588	AGGTGTTAGCTGTACT-1	Dmel24hm	13049	2122
1589	AGGTGTTGTACTCAAC-1	Dmel24hm	16807	2548
1590	AGGTGTTGTCGTACTA-1	Dmel24hm	9457	2036
1591	AGGTGTTTCATGCCGG-1	Dmel24hm	75225	4869
1592	AGGTGTTTCGATAACC-1	Dmel24hm	7589	1680
1593	AGGTTACAGACTGAGC-1	Dmel24hm	12432	2083
1594	AGGTTACAGGTGCTGA-1	Dmel24hm	13898	2315
1595	AGGTTACAGTAATCCC-1	Dmel24hm	8805	1845
1596	AGGTTACCAAATGAGT-1	Dmel24hm	33890	3572
1597	AGGTTACCAAGAGTGC-1	Dmel24hm	7887	1807
1598	AGGTTACCAATACCCA-1	Dmel24hm	7845	1756
1599	AGGTTACCAGGCCTGT-1	Dmel24hm	12959	2231
1600	AGGTTACCATGTCTAG-1	Dmel24hm	8669	1854
1601	AGGTTACCATGTGCCG-1	Dmel24hm	9294	1941
1602	AGGTTACGTCTCACGG-1	Dmel24hm	11668	2267
1603	AGGTTACGTGACGCCT-1	Dmel24hm	12371	2184
1604	AGGTTACGTGGCGCTT-1	Dmel24hm	12945	2162
1605	AGGTTACGTTCCGCAG-1	Dmel24hm	18949	2670
1606	AGGTTACTCAGCTGTA-1	Dmel24hm	16142	2186
1607	AGGTTACTCGTAGTCA-1	Dmel24hm	10949	2153
1608	AGGTTACTCTTCTAAC-1	Dmel24hm	16510	2337
1609	AGGTTGTAGATACATG-1	Dmel24hm	7031	1652
1610	AGGTTGTAGCACCGAA-1	Dmel24hm	6910	1687
1611	AGGTTGTAGGGATCTG-1	Dmel24hm	7690	1835
1612	AGGTTGTGTACGTTCA-1	Dmel24hm	7419	1425
1613	AGGTTGTTCGCATTAG-1	Dmel24hm	16344	2613
1614	AGTAACCAGACATCCT-1	Dmel24hm	10452	2304
1615	AGTAACCAGGATATGT-1	Dmel24hm	13884	2189
1616	AGTAACCCAGGGCTTC-1	Dmel24hm	10649	1951
1617	AGTAACCGTACGTAGG-1	Dmel24hm	12078	2112
1618	AGTAACCGTACTGCCG-1	Dmel24hm	8147	1710
1619	AGTAACCGTAGCTTAC-1	Dmel24hm	9787	2053
1620	AGTAACCTCGAGTCCG-1	Dmel24hm	7706	1635
1621	AGTAACCTCTCAGGCG-1	Dmel24hm	14676	2359
1622	AGTACCAAGAAGCCTG-1	Dmel24hm	3793	1254
1623	AGTACCAAGCTGTCCG-1	Dmel24hm	10697	1783
1624	AGTACCAAGGAACGTC-1	Dmel24hm	8277	1902
1625	AGTACCAAGTTTCAGC-1	Dmel24hm	11712	2285
1626	AGTACCACACGGCTAC-1	Dmel24hm	4167	1160
1627	AGTACCACAGCTGTCG-1	Dmel24hm	20321	2838
1628	AGTACCAGTGCGGCTT-1	Dmel24hm	14594	2310
1629	AGTACCAGTTTCGATG-1	Dmel24hm	14144	2325
1630	AGTACCATCCTTGACC-1	Dmel24hm	6560	1527
1631	AGTACCATCGCGTCGA-1	Dmel24hm	5538	1246
1632	AGTACTGAGGTGAGAA-1	Dmel24hm	11232	2162
1633	AGTACTGAGTTGCGCC-1	Dmel24hm	12297	2229
1634	AGTACTGCACATAACC-1	Dmel24hm	11160	2086
1635	AGTACTGCAGACAAGC-1	Dmel24hm	8932	1735
1636	AGTACTGCATAGAGGC-1	Dmel24hm	7472	1572
1637	AGTACTGCATCGATGT-1	Dmel24hm	14635	2493
1638	AGTACTGCATTACGGT-1	Dmel24hm	8870	1964
1639	AGTACTGGTTTACCTT-1	Dmel24hm	3983	1281
1640	AGTACTGTCCGCGATG-1	Dmel24hm	12445	2440
1641	AGTACTGTCCGTACGG-1	Dmel24hm	6016	1709
1642	AGTACTGTCTTACCGC-1	Dmel24hm	6464	1639
1643	AGTAGCTAGCAGATAT-1	Dmel24hm	12902	1997
1644	AGTAGCTAGCTAAGTA-1	Dmel24hm	8082	1812
1645	AGTAGCTCAATTGGTC-1	Dmel24hm	10562	2121
1646	AGTAGCTCAGATCCTA-1	Dmel24hm	10933	1917
1647	AGTAGCTCAGCGTACC-1	Dmel24hm	28318	3318
1648	AGTAGCTCAGGCGTTC-1	Dmel24hm	12415	2231
1649	AGTAGCTCATCCGCGA-1	Dmel24hm	13869	2408
1650	AGTAGCTGTACAGAGC-1	Dmel24hm	29161	3207
1651	AGTAGCTGTAGCTGCC-1	Dmel24hm	9870	1880
1652	AGTAGCTGTATTTCGG-1	Dmel24hm	5716	1418
1653	AGTAGCTGTCAAGCCC-1	Dmel24hm	7400	1431
1654	AGTAGCTGTCGGTGAA-1	Dmel24hm	10707	2018
1655	AGTAGCTGTCTTGTCC-1	Dmel24hm	10550	1871
1656	AGTAGCTTCAAGGAGC-1	Dmel24hm	27693	3102
1657	AGTAGCTTCACTGGTA-1	Dmel24hm	10021	2031
1658	AGTAGCTTCTAGGCCG-1	Dmel24hm	14672	2319
1659	AGTAGCTTCTCAGGCG-1	Dmel24hm	16861	2477
1660	AGTAGTCCAAGCCATT-1	Dmel24hm	8114	1837
1661	AGTAGTCCAATATCCG-1	Dmel24hm	14796	2331
1662	AGTAGTCCATAATGCC-1	Dmel24hm	6516	1439
1663	AGTAGTCGTGCGTTTA-1	Dmel24hm	2798	750
1664	AGTAGTCGTGGCTACC-1	Dmel24hm	25728	3046
1665	AGTAGTCTCAGAACCT-1	Dmel24hm	6278	1644
1666	AGTAGTCTCGCGTGCA-1	Dmel24hm	19996	2714
1667	AGTAGTCTCTGCCCTA-1	Dmel24hm	9991	1871
1668	AGTCAACAGAAGGATG-1	Dmel24hm	20043	2973
1669	AGTCAACCAGAGGACT-1	Dmel24hm	6432	1575
1670	AGTCAACCAGCGACCT-1	Dmel24hm	12110	2075
1671	AGTCAACCAGGTTACT-1	Dmel24hm	12937	2232
1672	AGTCAACGTCGATTTG-1	Dmel24hm	11805	2262
1673	AGTCAACTCGTTCATT-1	Dmel24hm	13323	2246
1674	AGTCAACTCTGAACGT-1	Dmel24hm	15907	2410
1675	AGTCACAAGATAGCAT-1	Dmel24hm	26123	3167
1676	AGTCACACAAGCTCTA-1	Dmel24hm	7627	1567
1677	AGTCACACATCGGATT-1	Dmel24hm	4931	1275
1678	AGTCACAGTACAGTCT-1	Dmel24hm	16756	2489
1679	AGTCACATCCTCTAAT-1	Dmel24hm	7261	1628
1680	AGTCACATCGTCCTCA-1	Dmel24hm	13685	2105
1681	AGTCATGAGAGGTATT-1	Dmel24hm	6885	1624
1682	AGTCATGAGGAGAATG-1	Dmel24hm	10273	1931
1683	AGTCATGAGTCATCGT-1	Dmel24hm	13468	2232
1684	AGTCATGCACGACGCT-1	Dmel24hm	8304	1789
1685	AGTCATGCAGACGCTC-1	Dmel24hm	9220	1856
1686	AGTCATGGTAATGTGA-1	Dmel24hm	16039	2470
1687	AGTCATGGTCCATACA-1	Dmel24hm	34831	3587
1688	AGTCATGGTCGACTTA-1	Dmel24hm	5910	1457
1689	AGTCATGGTCTTTCTA-1	Dmel24hm	6522	1537
1690	AGTCATGGTGCCCAGT-1	Dmel24hm	16436	2397
1691	AGTCATGGTGGCTTAT-1	Dmel24hm	12162	2321
1692	AGTCATGGTGTTCCTC-1	Dmel24hm	10284	2080
1693	AGTCATGGTTCCATTT-1	Dmel24hm	24843	3486
1694	AGTCATGTCTCTCTAA-1	Dmel24hm	7799	1797
1695	AGTCATGTCTGATTCT-1	Dmel24hm	6260	1575
1696	AGTCTCCCACGTCGTG-1	Dmel24hm	12216	1760
1697	AGTCTCCCACTTCAAG-1	Dmel24hm	5505	1513
1698	AGTCTCCCAGTGTACT-1	Dmel24hm	6898	1645
1699	AGTCTCCGTAGAGGAA-1	Dmel24hm	39397	3698
1700	AGTCTCCTCACCCTTG-1	Dmel24hm	8941	1970
1701	AGTCTCCTCACTTGGA-1	Dmel24hm	14631	2048
1702	AGTCTCCTCTCATGCC-1	Dmel24hm	11330	2198
1703	AGTGACTAGAGAATCT-1	Dmel24hm	6990	1659
1704	AGTGACTAGAGGGTCT-1	Dmel24hm	16067	2433
1705	AGTGACTCACTCCGGA-1	Dmel24hm	6376	1456
1706	AGTGACTCAGTCGTTA-1	Dmel24hm	12604	2250
1707	AGTGACTGTAAGGTCG-1	Dmel24hm	6492	1541
1708	AGTGACTGTCCAGAAG-1	Dmel24hm	9052	1878
1709	AGTGACTGTTAGGGTG-1	Dmel24hm	10070	1914
1710	AGTGACTGTTGGGATG-1	Dmel24hm	10719	2215
1711	AGTGACTTCCCGGTAG-1	Dmel24hm	17551	2412
1712	AGTGACTTCCGTGGCA-1	Dmel24hm	15145	2269
1713	AGTGACTTCCTGTTAT-1	Dmel24hm	13720	2472
1714	AGTGACTTCGACCCAG-1	Dmel24hm	27524	3412
1715	AGTGACTTCTAAGCGT-1	Dmel24hm	10509	1913
1716	AGTGATCAGATACATG-1	Dmel24hm	8473	1831
1717	AGTGATCAGGAAGAAC-1	Dmel24hm	18374	2829
1718	AGTGATCAGTCCCGAC-1	Dmel24hm	9000	1797
1719	AGTGATCCAATTCGTG-1	Dmel24hm	8315	1647
1720	AGTGATCCAGCAGTCC-1	Dmel24hm	12705	2327
1721	AGTGATCCATCCTTCG-1	Dmel24hm	23387	3095
1722	AGTGATCCATCTGTTT-1	Dmel24hm	11578	2146
1723	AGTGATCGTAGGATAT-1	Dmel24hm	10531	1940
1724	AGTGATCGTCGCTTGG-1	Dmel24hm	7982	1602
1725	AGTGATCGTCTGCATA-1	Dmel24hm	23281	3042
1726	AGTGATCGTGTCCTAA-1	Dmel24hm	12571	2117
1727	AGTGATCGTTAGCGGA-1	Dmel24hm	6304	1561
1728	AGTGATCGTTAGGACG-1	Dmel24hm	6921	1722
1729	AGTGATCTCGATAACC-1	Dmel24hm	11469	1914
1730	AGTGATCTCGGCTATA-1	Dmel24hm	9512	1970
1731	AGTGATCTCGTAACTG-1	Dmel24hm	19997	2868
1732	AGTGATCTCTAAGGAA-1	Dmel24hm	7743	1634
1733	AGTGCCGCAGGTGACA-1	Dmel24hm	11127	2050
1734	AGTGCCGGTCTGTAAC-1	Dmel24hm	14396	2098
1735	AGTGCCGGTTCTAACG-1	Dmel24hm	5567	1467
1736	AGTGCCGTCAAGTTGC-1	Dmel24hm	9382	1763
1737	AGTGTTGAGTTGCCCG-1	Dmel24hm	7921	1769
1738	AGTGTTGCACAAGTGG-1	Dmel24hm	14388	2650
1739	AGTGTTGCAGGTACGA-1	Dmel24hm	31699	3338
1740	AGTGTTGCAGTCAGTT-1	Dmel24hm	8397	1793
1741	AGTGTTGCATAGGTAA-1	Dmel24hm	11761	1976
1742	AGTGTTGCATGAATAG-1	Dmel24hm	9594	1900
1743	AGTGTTGCATGTACGT-1	Dmel24hm	6800	1645
1744	AGTGTTGGTAACATGA-1	Dmel24hm	16108	2491
1745	AGTGTTGGTACGGTTT-1	Dmel24hm	21175	3053
1746	AGTGTTGGTCATGGCC-1	Dmel24hm	12683	1973
1747	AGTGTTGGTGCGAACA-1	Dmel24hm	6895	1591
1748	AGTGTTGGTGTCTTGA-1	Dmel24hm	13752	2224
1749	AGTGTTGTCACCATGA-1	Dmel24hm	15313	2196
1750	AGTGTTGTCCCTCGTA-1	Dmel24hm	6357	1493
1751	AGTGTTGTCTAAGGAA-1	Dmel24hm	10394	1927
1752	AGTTAGCAGCAATTAG-1	Dmel24hm	14041	1988
1753	AGTTAGCAGCTCTATG-1	Dmel24hm	12189	2017
1754	AGTTAGCCAAATGAAC-1	Dmel24hm	21057	2982
1755	AGTTAGCCAACAGCCC-1	Dmel24hm	9917	2021
1756	AGTTAGCGTCTAATCG-1	Dmel24hm	8811	1831
1757	AGTTAGCGTTATGACC-1	Dmel24hm	15673	2295
1758	AGTTAGCGTTCTTGCC-1	Dmel24hm	7456	1702
1759	AGTTAGCGTTCTTGTT-1	Dmel24hm	5021	1152
1760	AGTTAGCTCGAGTCTA-1	Dmel24hm	6587	1451
1761	AGTTAGCTCGCCAGAC-1	Dmel24hm	9364	2022
1762	AGTTAGCTCGCCCAGA-1	Dmel24hm	13272	2323
1763	AGTTAGCTCGCCGAAC-1	Dmel24hm	10072	1676
1764	AGTTAGCTCTCCTGAC-1	Dmel24hm	2530	763
1765	AGTTCCCAGCTGGCCT-1	Dmel24hm	8881	1872
1766	AGTTCCCAGGCTCTAT-1	Dmel24hm	2747	1128
1767	AGTTCCCAGTGCTACT-1	Dmel24hm	6186	1372
1768	AGTTCCCCACAAGGTG-1	Dmel24hm	7728	1691
1769	AGTTCCCCACTGTCGG-1	Dmel24hm	14002	2008
1770	AGTTCCCCATCCTGTC-1	Dmel24hm	11681	2279
1771	AGTTCCCGTAATGATG-1	Dmel24hm	6441	1602
1772	AGTTCCCGTACTTGTG-1	Dmel24hm	11884	2003
1773	AGTTCCCGTTCAAGGG-1	Dmel24hm	10077	1864
1774	AGTTCCCGTTGTGCAT-1	Dmel24hm	2906	905
1775	AGTTCCCGTTTCTATC-1	Dmel24hm	10237	1628
1776	AGTTCCCTCGCCAGTG-1	Dmel24hm	7513	1766
1777	AGTTCCCTCGGATACT-1	Dmel24hm	5957	1580
1778	AGTTCGAAGGTTGGTG-1	Dmel24hm	9675	1903
1779	AGTTCGACAATCTCGA-1	Dmel24hm	23004	3053
1780	AGTTCGACAGACCAAG-1	Dmel24hm	8193	1689
1781	AGTTCGACATAGGTAA-1	Dmel24hm	9978	1934
1782	AGTTCGACATTGACAC-1	Dmel24hm	9038	1905
1783	AGTTCGATCACCCTCA-1	Dmel24hm	7364	1786
1784	AGTTCGATCGAGTTGT-1	Dmel24hm	10204	2029
1785	AGTTCGATCGTGGCTG-1	Dmel24hm	15885	2689
1786	ATACCGAAGAGTCAGC-1	Dmel24hm	9083	1908
1787	ATACCGAAGCGACATG-1	Dmel24hm	14950	2163
1788	ATACCGACACATCATG-1	Dmel24hm	23677	3024
1789	ATACCGACATAACGGG-1	Dmel24hm	10376	1998
1790	ATACCGAGTCAAGCGA-1	Dmel24hm	7571	1667
1791	ATACCGAGTGCCCAGT-1	Dmel24hm	13775	2677
1792	ATACCGAGTGCTATTG-1	Dmel24hm	11135	2079
1793	ATACCGAGTTACACTG-1	Dmel24hm	4177	1419
1794	ATACCGAGTTCTCACC-1	Dmel24hm	12819	2258
1795	ATACCGATCCGATTAG-1	Dmel24hm	27381	3179
1796	ATACCTTAGTTAACGA-1	Dmel24hm	5799	1475
1797	ATACCTTCAACTGGTT-1	Dmel24hm	13677	2320
1798	ATACCTTCAATTTCGG-1	Dmel24hm	14441	2426
1799	ATACCTTCACAATCTG-1	Dmel24hm	6084	1391
1800	ATACCTTCACACGCCA-1	Dmel24hm	8553	1997
1801	ATACCTTCACGAGGAT-1	Dmel24hm	9738	2045
1802	ATACCTTCACTGCGAC-1	Dmel24hm	10796	2014
1803	ATACCTTCAGACACCC-1	Dmel24hm	8060	1869
1804	ATACCTTCATACTGAC-1	Dmel24hm	10914	2158
1805	ATACCTTCATTACTCT-1	Dmel24hm	11047	2128
1806	ATACCTTGTGTTACAC-1	Dmel24hm	7501	1869
1807	ATACCTTTCGCAACAT-1	Dmel24hm	14632	2483
1808	ATACCTTTCTCGTCGT-1	Dmel24hm	8501	1742
1809	ATACTTCAGCCAGACA-1	Dmel24hm	15334	2612
1810	ATACTTCAGGGTTAGC-1	Dmel24hm	4344	1428
1811	ATACTTCCATAGATGA-1	Dmel24hm	9768	1907
1812	ATACTTCCATTGGATC-1	Dmel24hm	5341	1517
1813	ATACTTCGTATCGCTA-1	Dmel24hm	11318	2043
1814	ATACTTCGTGAAGCTG-1	Dmel24hm	11874	2146
1815	ATACTTCTCTACGGTA-1	Dmel24hm	12406	2178
1816	ATACTTCTCTTCGGAA-1	Dmel24hm	7182	1762
1817	ATAGACCAGCACCGTC-1	Dmel24hm	11555	2200
1818	ATAGACCAGGATACAT-1	Dmel24hm	9296	1838
1819	ATAGACCAGTTCTACG-1	Dmel24hm	10562	2099
1820	ATAGACCCAATACGAA-1	Dmel24hm	16848	2501
1821	ATAGACCGTATACGGG-1	Dmel24hm	18416	2721
1822	ATAGACCGTATTCCTT-1	Dmel24hm	15176	2316
1823	ATAGACCGTCCTCATC-1	Dmel24hm	13996	2388
1824	ATAGACCTCACAATGC-1	Dmel24hm	11022	2185
1825	ATAGACCTCGTTGTGA-1	Dmel24hm	8505	1848
1826	ATAGACCTCTCTCTTC-1	Dmel24hm	12217	2357
1827	ATAGACCTCTTGAGCA-1	Dmel24hm	11970	2114
1828	ATAGAGAAGAGAGTTT-1	Dmel24hm	9873	1944
1829	ATAGAGAAGCTGGAGT-1	Dmel24hm	10283	2101
1830	ATAGAGAAGCTGGTGA-1	Dmel24hm	4570	1440
1831	ATAGAGAAGGCTGGAT-1	Dmel24hm	8154	1682
1832	ATAGAGACACGCTATA-1	Dmel24hm	23873	3029
1833	ATAGAGACATCCGAAT-1	Dmel24hm	58289	4114
1834	ATAGAGAGTACGACTT-1	Dmel24hm	11505	2054
1835	ATAGAGAGTCCGCAGT-1	Dmel24hm	14137	2532
1836	ATAGAGAGTGTCCATA-1	Dmel24hm	10738	1941
1837	ATAGAGAGTTCGGTCG-1	Dmel24hm	7702	1827
1838	ATAGAGAGTTGCATCA-1	Dmel24hm	12112	2193
1839	ATAGAGATCAGACCCG-1	Dmel24hm	2980	1084
1840	ATAGAGATCAGTGTTG-1	Dmel24hm	12486	2230
1841	ATAGAGATCTATCCAT-1	Dmel24hm	11125	1907
1842	ATAGAGATCTCCAATT-1	Dmel24hm	3062	1025
1843	ATAGGCTAGACCGCCT-1	Dmel24hm	12924	2172
1844	ATAGGCTCAAGGAGTC-1	Dmel24hm	14847	2508
1845	ATAGGCTCAAGTGACG-1	Dmel24hm	20512	2788
1846	ATAGGCTCAGGTAGTG-1	Dmel24hm	16720	2606
1847	ATAGGCTCATCGGATT-1	Dmel24hm	16715	2645
1848	ATAGGCTCATGCCGAC-1	Dmel24hm	15293	2315
1849	ATAGGCTGTCATGGCC-1	Dmel24hm	9868	1917
1850	ATAGGCTGTGCGGATA-1	Dmel24hm	5207	1388
1851	ATAGGCTGTTCCTACC-1	Dmel24hm	12583	2215
1852	ATAGGCTGTTTACGTG-1	Dmel24hm	12893	2275
1853	ATAGGCTTCACATACG-1	Dmel24hm	11698	2088
1854	ATAGGCTTCGGCAGTC-1	Dmel24hm	14151	2220
1855	ATAGGCTTCTTAGTTC-1	Dmel24hm	7344	1719
1856	ATATCCTAGCGCCTTG-1	Dmel24hm	7813	1805
1857	ATATCCTCAAGTTCCA-1	Dmel24hm	6349	1415
1858	ATATCCTGTTGCGTAT-1	Dmel24hm	4788	1416
1859	ATCACAGAGATACCAA-1	Dmel24hm	19663	2942
1860	ATCACAGAGCTAGAAT-1	Dmel24hm	15428	2240
1861	ATCACAGCAATAGTAG-1	Dmel24hm	8714	1941
1862	ATCACAGGTCCACAGC-1	Dmel24hm	15993	2671
1863	ATCACAGGTTGGGTTT-1	Dmel24hm	15096	2456
1864	ATCACAGTCGAGTTGT-1	Dmel24hm	9500	1978
1865	ATCACAGTCTAAGGAA-1	Dmel24hm	11592	2357
1866	ATCACAGTCTCATAGG-1	Dmel24hm	7142	1733
1867	ATCACAGTCTTTGCGC-1	Dmel24hm	10103	1986
1868	ATCACGAAGGACAACC-1	Dmel24hm	11723	1840
1869	ATCACGACAATCCTAG-1	Dmel24hm	42185	3822
1870	ATCACGACATGGCTGC-1	Dmel24hm	6803	1736
1871	ATCACGACATGTGGCC-1	Dmel24hm	28012	3331
1872	ATCACGAGTCGACGCT-1	Dmel24hm	13365	2326
1873	ATCACGAGTCTCCTGT-1	Dmel24hm	10151	1963
1874	ATCACTTAGCCTCTCT-1	Dmel24hm	6055	1457
1875	ATCACTTAGTTCCATG-1	Dmel24hm	14057	2337
1876	ATCACTTCAAAGACGC-1	Dmel24hm	11150	2143
1877	ATCACTTCAAGCACAG-1	Dmel24hm	10609	1903
1878	ATCACTTCATGTGCTA-1	Dmel24hm	11584	2122
1879	ATCACTTGTATGATCC-1	Dmel24hm	12799	2230
1880	ATCACTTGTCGTCAGC-1	Dmel24hm	10633	2239
1881	ATCACTTGTGGCATCC-1	Dmel24hm	13444	2366
1882	ATCACTTGTTAAGGAT-1	Dmel24hm	16528	2594
1883	ATCACTTTCATGACAC-1	Dmel24hm	7760	1723
1884	ATCAGGTAGACATAGT-1	Dmel24hm	6448	1504
1885	ATCAGGTAGAGCGACT-1	Dmel24hm	38036	3656
1886	ATCAGGTAGGGCATGT-1	Dmel24hm	6684	1614
1887	ATCAGGTAGTCACTAC-1	Dmel24hm	10275	2154
1888	ATCAGGTAGTTGAAGT-1	Dmel24hm	11526	2074
1889	ATCAGGTCAGTGGCTC-1	Dmel24hm	3172	952
1890	ATCAGGTCATGTCGTA-1	Dmel24hm	11728	2030
1891	ATCAGGTCATTGTACG-1	Dmel24hm	14763	2573
1892	ATCAGGTGTACTTCCC-1	Dmel24hm	12849	2093
1893	ATCATTCAGCGCTTCG-1	Dmel24hm	20896	2949
1894	ATCATTCAGGGTCAAC-1	Dmel24hm	10928	2119
1895	ATCATTCCACCCTAAA-1	Dmel24hm	63918	4434
1896	ATCATTCCACCGTCTT-1	Dmel24hm	16269	2606
1897	ATCATTCGTTCTCGTC-1	Dmel24hm	10283	2052
1898	ATCATTCTCATTTCCA-1	Dmel24hm	13229	2479
1899	ATCATTCTCCTACCGT-1	Dmel24hm	14501	2285
1900	ATCCACCCAATAGTGA-1	Dmel24hm	16327	2367
1901	ATCCACCCATCCAATG-1	Dmel24hm	14646	2568
1902	ATCCACCGTCTAACTG-1	Dmel24hm	12593	2322
1903	ATCCACCGTGATAGAT-1	Dmel24hm	10054	2011
1904	ATCCACCGTGTTTGCA-1	Dmel24hm	8874	1926
1905	ATCCACCGTTCACGAT-1	Dmel24hm	11164	2382
1906	ATCCACCTCACCTTAT-1	Dmel24hm	8007	1776
1907	ATCCACCTCCCTCATG-1	Dmel24hm	16271	2721
1908	ATCCACCTCCTCTAGC-1	Dmel24hm	9118	1957
1909	ATCCACCTCGACGTCG-1	Dmel24hm	11691	2134
1910	ATCCATTAGCAATTCC-1	Dmel24hm	5727	1582
1911	ATCCATTAGCACCAGA-1	Dmel24hm	7859	1691
1912	ATCCATTAGCGCTGAA-1	Dmel24hm	11236	2205
1913	ATCCATTAGGACGCAT-1	Dmel24hm	12880	2397
1914	ATCCATTCAAGCCATT-1	Dmel24hm	11500	2221
1915	ATCCATTCAATGTTGC-1	Dmel24hm	3227	1296
1916	ATCCATTCACGCAAAG-1	Dmel24hm	6319	1482
1917	ATCCATTCAGGCTATT-1	Dmel24hm	9302	1990
1918	ATCCATTCATCTCAAG-1	Dmel24hm	16626	2662
1919	ATCCATTCATGATAGA-1	Dmel24hm	13724	2353
1920	ATCCATTGTATGGAAT-1	Dmel24hm	7518	1592
1921	ATCCATTTCACGTCCT-1	Dmel24hm	8149	1721
1922	ATCCCTGAGAGGTCGT-1	Dmel24hm	12255	1972
1923	ATCCCTGAGGATGTTA-1	Dmel24hm	14431	2420
1924	ATCCCTGAGGCCTTGC-1	Dmel24hm	15054	2463
1925	ATCCCTGAGGGATGTC-1	Dmel24hm	8589	2052
1926	ATCCCTGCAAATTAGG-1	Dmel24hm	14934	2299
1927	ATCCCTGCACGTTCGG-1	Dmel24hm	10221	2054
1928	ATCCCTGCAGTCAGCC-1	Dmel24hm	7629	1897
1929	ATCCCTGGTATTGAGA-1	Dmel24hm	11576	2016
1930	ATCCCTGTCAGCGCGT-1	Dmel24hm	9331	2036
1931	ATCCCTGTCCCGAGTG-1	Dmel24hm	10998	2138
1932	ATCCGTCAGACCGCCT-1	Dmel24hm	10557	2086
1933	ATCCGTCAGCGACCCT-1	Dmel24hm	19176	2643
1934	ATCCGTCAGTGCGACA-1	Dmel24hm	7773	1781
1935	ATCCGTCAGTTGAAAC-1	Dmel24hm	10226	1836
1936	ATCCGTCCAAACCGGA-1	Dmel24hm	24523	3157
1937	ATCCGTCCATGTCAGT-1	Dmel24hm	26184	3353
1938	ATCCGTCTCAGTGATC-1	Dmel24hm	19160	2753
1939	ATCCGTCTCCGTGACG-1	Dmel24hm	9269	1975
1940	ATCCTATAGAAGGTAG-1	Dmel24hm	5992	1401
1941	ATCCTATCAATGTTGC-1	Dmel24hm	11522	2113
1942	ATCCTATCAGCACGAA-1	Dmel24hm	6621	1548
1943	ATCCTATGTATTTCTC-1	Dmel24hm	22225	3097
1944	ATCCTATGTTCTAACG-1	Dmel24hm	9960	2110
1945	ATCCTATGTTCTGAGT-1	Dmel24hm	11705	1962
1946	ATCGATGAGCTGGAGT-1	Dmel24hm	6576	1418
1947	ATCGATGAGGGTGAAA-1	Dmel24hm	6595	1678
1948	ATCGATGAGGTACTGG-1	Dmel24hm	6794	1659
1949	ATCGATGCAATAAGGT-1	Dmel24hm	20737	2696
1950	ATCGATGCATCGTTCC-1	Dmel24hm	25620	3291
1951	ATCGATGGTACTGAGG-1	Dmel24hm	10027	2016
1952	ATCGATGTCGCCAATA-1	Dmel24hm	10070	2056
1953	ATCGATGTCGCGTGAC-1	Dmel24hm	14234	2276
1954	ATCGATGTCGTGACTA-1	Dmel24hm	9253	1956
1955	ATCGCCTAGCTCGGCT-1	Dmel24hm	14998	2250
1956	ATCGCCTAGGTAGCCA-1	Dmel24hm	10746	2151
1957	ATCGCCTCAAGTGTCT-1	Dmel24hm	12251	1938
1958	ATCGCCTCAGTTTCGA-1	Dmel24hm	14352	2423
1959	ATCGCCTCATCACCAA-1	Dmel24hm	7969	1814
1960	ATCGCCTGTCATTCCC-1	Dmel24hm	13275	2535
1961	ATCGCCTGTGGTGATG-1	Dmel24hm	8066	1791
1962	ATCGCCTTCCCTGGTT-1	Dmel24hm	4295	1176
1963	ATCGCCTTCGCAGAGA-1	Dmel24hm	16787	2464
1964	ATCGCCTTCGCGGTAC-1	Dmel24hm	8779	1948
1965	ATCGCCTTCGTCAACA-1	Dmel24hm	7203	1624
1966	ATCGCCTTCGTTAGTG-1	Dmel24hm	15634	2321
1967	ATCGCCTTCTGGGCGT-1	Dmel24hm	9145	1722
1968	ATCGGATAGGTAGCAC-1	Dmel24hm	8577	1799
1969	ATCGGATAGTCACAGG-1	Dmel24hm	10264	1628
1970	ATCGGATCAGGGCTTC-1	Dmel24hm	12501	2194
1971	ATCGGATGTGATACAA-1	Dmel24hm	50903	3920
1972	ATCGGATGTTCAGCTA-1	Dmel24hm	9751	1927
1973	ATCGGATGTTCTCAGA-1	Dmel24hm	19167	2641
1974	ATCGGATGTTTCGATG-1	Dmel24hm	22216	2788
1975	ATCGGATTCACAAGAA-1	Dmel24hm	8116	1742
1976	ATCGGCGAGACGGTTG-1	Dmel24hm	9725	1855
1977	ATCGGCGAGCACTTTG-1	Dmel24hm	6589	1668
1978	ATCGGCGCAGCACAAG-1	Dmel24hm	9211	2073
1979	ATCGGCGCAGCGGTTC-1	Dmel24hm	6624	1527
1980	ATCGGCGCATTCTTCA-1	Dmel24hm	21785	3133
1981	ATCGGCGGTAATCAGA-1	Dmel24hm	9903	1748
1982	ATCGGCGGTAGTTCCA-1	Dmel24hm	6980	1606
1983	ATCGGCGGTATCGCGC-1	Dmel24hm	12501	1936
1984	ATCGGCGGTCTTCATT-1	Dmel24hm	9340	1847
1985	ATCGGCGGTTACGGAG-1	Dmel24hm	8650	1825
1986	ATCGGCGGTTATCTGG-1	Dmel24hm	10857	1998
1987	ATCGGCGGTTGTTGTG-1	Dmel24hm	30341	3114
1988	ATCGGCGTCCTACCGT-1	Dmel24hm	14884	2436
1989	ATCGGCGTCGGCTGTG-1	Dmel24hm	10864	2113
1990	ATCGTAGAGCAGGCTA-1	Dmel24hm	28067	2929
1991	ATCGTAGAGCCTCACG-1	Dmel24hm	14594	2227
1992	ATCGTAGAGGGCTAAC-1	Dmel24hm	14228	2092
1993	ATCGTAGAGTTGTAGA-1	Dmel24hm	15786	2528
1994	ATCGTAGCAATCACGT-1	Dmel24hm	24389	3266
1995	ATCGTAGCAATCCTTT-1	Dmel24hm	12701	2185
1996	ATCGTAGCAGCACAAG-1	Dmel24hm	11673	2052
1997	ATCGTAGCATCTATCT-1	Dmel24hm	3240	1100
1998	ATCGTAGGTATGGAGC-1	Dmel24hm	7284	1703
1999	ATCGTAGGTGTTAACC-1	Dmel24hm	9078	1987
[truncated: 7,878 more rows]
