# Supplementary material for: A single-cell atlas of the sexually dimorphic Drosophila foreleg and its sensory organs during development
Source: PLoS Biol. 2023 Jun 28;21(6):e3002148. doi: 10.1371/journal.pbio.3002148 (PMC10335707; doi:10.1371/journal.pbio.3002148)
Supplement: S4 Data — Data for S1C and S1E Fig. (CSV) [file pbio.3002148.s022.csv]

	barcodes	orig.ident	nCount_RNA	nFeature_RNA
1	AAACCCAAGATAGCTA-1	Dmel30hm	4007	973
2	AAACCCAAGCAAGCCA-1	Dmel30hm	4065	1005
3	AAACCCAAGGGAGGAC-1	Dmel30hm	5364	1341
4	AAACCCAAGTGGTGAC-1	Dmel30hm	4354	1181
5	AAACCCAGTAATGATG-1	Dmel30hm	5525	1255
6	AAACCCAGTAGAATAC-1	Dmel30hm	5914	1290
7	AAACCCAGTGTTCCTC-1	Dmel30hm	6130	1461
8	AAACCCAGTTTGATCG-1	Dmel30hm	4387	1056
9	AAACCCATCACCTGGG-1	Dmel30hm	7129	1502
10	AAACCCATCGTTCTGC-1	Dmel30hm	7284	1545
11	AAACGAACACTTTAGG-1	Dmel30hm	5580	1358
12	AAACGAAGTACTCGCG-1	Dmel30hm	5152	1291
13	AAACGAAGTCCTACAA-1	Dmel30hm	3636	1116
14	AAACGAAGTGCATCTA-1	Dmel30hm	3691	1010
15	AAACGAAGTGTAGTGG-1	Dmel30hm	3871	982
16	AAACGAATCGAACCAT-1	Dmel30hm	9780	2064
17	AAACGAATCGAAGAAT-1	Dmel30hm	5140	1154
18	AAACGAATCGAAGCAG-1	Dmel30hm	4726	1300
19	AAACGCTAGCCTTGAT-1	Dmel30hm	2377	859
20	AAACGCTAGGACAAGA-1	Dmel30hm	4563	1157
21	AAACGCTAGTATGATG-1	Dmel30hm	5736	1258
22	AAACGCTCACATGACT-1	Dmel30hm	7177	1559
23	AAACGCTCAGAGAGGG-1	Dmel30hm	3933	998
24	AAACGCTGTGGACCTC-1	Dmel30hm	14460	2351
25	AAACGCTGTGTTATCG-1	Dmel30hm	15803	2184
26	AAACGCTTCAATCGGT-1	Dmel30hm	4076	1143
27	AAACGCTTCTAAGCCA-1	Dmel30hm	6927	1451
28	AAAGAACAGAGTTGTA-1	Dmel30hm	3561	895
29	AAAGAACAGCACCCAC-1	Dmel30hm	2361	782
30	AAAGAACCAATCGCGC-1	Dmel30hm	4736	1115
31	AAAGAACCATCGTGCG-1	Dmel30hm	5450	1160
32	AAAGAACGTACCGTCG-1	Dmel30hm	3561	827
33	AAAGAACGTAGTCTGT-1	Dmel30hm	4559	1217
34	AAAGAACTCACCTCGT-1	Dmel30hm	4423	1196
35	AAAGAACTCATAGGCT-1	Dmel30hm	3839	1005
36	AAAGAACTCATGCCCT-1	Dmel30hm	4749	926
37	AAAGAACTCTTCGATT-1	Dmel30hm	4301	1027
38	AAAGGATAGAATAGTC-1	Dmel30hm	4052	1020
39	AAAGGATAGACCAGCA-1	Dmel30hm	7253	1609
40	AAAGGATAGACTAGAT-1	Dmel30hm	4056	1069
41	AAAGGATAGGCCATAG-1	Dmel30hm	5599	1320
42	AAAGGATGTGTTACTG-1	Dmel30hm	5995	1245
43	AAAGGATTCACGTCCT-1	Dmel30hm	44045	3769
44	AAAGGATTCAGCATTG-1	Dmel30hm	6802	1364
45	AAAGGGCAGCGTGAGT-1	Dmel30hm	5712	1339
46	AAAGGGCAGTTAACAG-1	Dmel30hm	10168	1824
47	AAAGGGCCAACACTAC-1	Dmel30hm	3736	1058
48	AAAGGGCCATGACTGT-1	Dmel30hm	6222	1457
49	AAAGGGCGTAAGTCAA-1	Dmel30hm	4824	1178
50	AAAGGGCGTATCGATC-1	Dmel30hm	4585	1141
51	AAAGGGCGTATTGCCA-1	Dmel30hm	8662	1636
52	AAAGGGCGTCACTCTC-1	Dmel30hm	6115	1357
53	AAAGGGCGTGTCTTAG-1	Dmel30hm	5078	1172
54	AAAGGGCTCTCCTGTG-1	Dmel30hm	9083	1910
55	AAAGGTAAGTTCATCG-1	Dmel30hm	4921	1127
56	AAAGGTACAGCACAGA-1	Dmel30hm	8775	1557
57	AAAGGTACAGTCGGTC-1	Dmel30hm	12305	1997
58	AAAGGTAGTGCTATTG-1	Dmel30hm	7292	1566
59	AAAGGTATCAACACGT-1	Dmel30hm	15570	2372
60	AAAGGTATCCGGCAAC-1	Dmel30hm	2825	1094
61	AAAGGTATCGCACGGT-1	Dmel30hm	13319	2091
62	AAAGGTATCTAGGCAT-1	Dmel30hm	5959	1346
63	AAAGTCCAGCAACAAT-1	Dmel30hm	4179	1139
64	AAAGTCCAGTTGAAAC-1	Dmel30hm	5856	1315
65	AAAGTCCCAAGTCCCG-1	Dmel30hm	16955	2279
66	AAAGTCCCACCGTGAC-1	Dmel30hm	3668	1149
67	AAAGTCCCAGTCAGCC-1	Dmel30hm	9742	1927
68	AAAGTCCCATCATGAC-1	Dmel30hm	5820	1352
69	AAAGTCCGTGGGATTG-1	Dmel30hm	3644	895
70	AAAGTGAAGGATGAGA-1	Dmel30hm	4923	1191
71	AAAGTGAAGGCCTAGA-1	Dmel30hm	2526	847
72	AAAGTGAAGTGATCGG-1	Dmel30hm	7171	1414
73	AAAGTGACAAGACGGT-1	Dmel30hm	6090	1367
74	AAAGTGACATCCTTCG-1	Dmel30hm	3272	1050
75	AAAGTGAGTACTGGGA-1	Dmel30hm	5518	1279
76	AAAGTGAGTATGGAGC-1	Dmel30hm	4818	1143
77	AAAGTGAGTCATATGC-1	Dmel30hm	4012	1086
78	AAAGTGATCATTCGGA-1	Dmel30hm	12643	2139
79	AAAGTGATCCACTTTA-1	Dmel30hm	6101	1372
80	AAAGTGATCCTTATAC-1	Dmel30hm	4466	1172
81	AAAGTGATCTACAGGT-1	Dmel30hm	3583	1072
82	AAATGGAAGACAGCGT-1	Dmel30hm	3908	957
83	AAATGGAAGTTGCCCG-1	Dmel30hm	1503	787
84	AAATGGACACGATAGG-1	Dmel30hm	5991	1356
85	AAATGGACAGTGGCTC-1	Dmel30hm	4383	1096
86	AAATGGACAGTTAAAG-1	Dmel30hm	4077	1074
87	AAATGGAGTACACTCA-1	Dmel30hm	4726	1113
88	AAATGGAGTAGTTCCA-1	Dmel30hm	6404	1285
89	AAATGGAGTTCGGTTA-1	Dmel30hm	4014	1064
90	AAATGGATCCATCTGC-1	Dmel30hm	9765	1950
91	AAATGGATCGCCACTT-1	Dmel30hm	1872	921
92	AACAAAGAGACTCATC-1	Dmel30hm	4339	1131
93	AACAAAGAGCGCTGCT-1	Dmel30hm	15701	2139
94	AACAAAGAGCTGACTT-1	Dmel30hm	6268	1468
95	AACAAAGCACGTACAT-1	Dmel30hm	5170	1189
96	AACAAAGCAGTAACAA-1	Dmel30hm	6190	1194
97	AACAAAGCATTGGGAG-1	Dmel30hm	7603	1587
98	AACAAAGGTATCGCAT-1	Dmel30hm	5140	1157
99	AACAAAGGTTTCGTAG-1	Dmel30hm	5585	1211
100	AACAAAGTCAGCCTTC-1	Dmel30hm	5168	1212
101	AACAAAGTCATTCCTA-1	Dmel30hm	6103	1487
102	AACAAAGTCGTTCTGC-1	Dmel30hm	5587	1298
103	AACAAAGTCTCAGGCG-1	Dmel30hm	5074	1153
104	AACAAAGTCTCTATGT-1	Dmel30hm	5119	1217
105	AACAAAGTCTGGGCGT-1	Dmel30hm	12515	2061
106	AACAACCAGCACTGGA-1	Dmel30hm	5784	1230
107	AACAACCCAGCGTAGA-1	Dmel30hm	3914	1043
108	AACAACCGTATGTCAC-1	Dmel30hm	5641	1364
109	AACAACCGTCAGATTC-1	Dmel30hm	9271	1773
110	AACAACCGTCATAGTC-1	Dmel30hm	4037	1105
111	AACAACCGTCTGGTTA-1	Dmel30hm	4752	1314
112	AACAACCGTTAGAAGT-1	Dmel30hm	6752	1158
113	AACAACCTCCTCTAGC-1	Dmel30hm	7383	1303
114	AACAACCTCTGGAAGG-1	Dmel30hm	5281	1267
115	AACAACCTCTTGATTC-1	Dmel30hm	3908	1057
116	AACAAGAAGCCGATTT-1	Dmel30hm	4520	1098
117	AACAAGAAGCGCATCC-1	Dmel30hm	4935	1077
118	AACAAGAAGTCAATCC-1	Dmel30hm	4037	1027
119	AACAAGAAGTGGAAAG-1	Dmel30hm	4106	1019
120	AACAAGAAGTGTACCT-1	Dmel30hm	6499	1538
121	AACAAGACACGCTGAC-1	Dmel30hm	3481	1083
122	AACAAGACAGGGTTGA-1	Dmel30hm	4234	1204
123	AACAAGAGTACTCGCG-1	Dmel30hm	4647	1257
124	AACAAGAGTATCGTAC-1	Dmel30hm	2787	906
125	AACAAGAGTTGCTGAT-1	Dmel30hm	3998	1098
126	AACACACAGCAGATAT-1	Dmel30hm	1841	689
127	AACACACCATATAGCC-1	Dmel30hm	4235	1159
128	AACACACCATCTCATT-1	Dmel30hm	5389	1429
129	AACACACGTCGAATGG-1	Dmel30hm	15767	2530
130	AACACACGTGCATACT-1	Dmel30hm	5970	1449
131	AACACACGTGCCAAGA-1	Dmel30hm	16365	2197
132	AACACACTCACGGGAA-1	Dmel30hm	4534	1195
133	AACAGGGAGGTAAGAG-1	Dmel30hm	6632	1321
134	AACAGGGAGTCGGGAT-1	Dmel30hm	4831	1215
135	AACAGGGAGTGGTTAA-1	Dmel30hm	5687	1216
136	AACAGGGCAAATCCCA-1	Dmel30hm	5839	1313
137	AACAGGGCACACCTTC-1	Dmel30hm	5741	1394
138	AACAGGGCAGACATCT-1	Dmel30hm	6415	1488
139	AACAGGGCAGCTCGGT-1	Dmel30hm	5692	1429
140	AACAGGGCAGGATGAC-1	Dmel30hm	7225	1291
141	AACAGGGGTTACCTTT-1	Dmel30hm	5347	1264
142	AACAGGGGTTCAGTAC-1	Dmel30hm	4047	1059
143	AACAGGGTCCCGAGGT-1	Dmel30hm	5816	1398
144	AACAGGGTCCGACATA-1	Dmel30hm	3911	1069
145	AACAGGGTCGCCGAAC-1	Dmel30hm	5630	1136
146	AACAGGGTCGCCTCTA-1	Dmel30hm	4202	1090
147	AACCAACAGCCGATTT-1	Dmel30hm	7327	1430
148	AACCAACAGGGCAGTT-1	Dmel30hm	4507	1104
149	AACCAACAGGTGCTTT-1	Dmel30hm	6598	1400
150	AACCAACCAGTTGCGC-1	Dmel30hm	3656	1027
151	AACCAACGTTGGGTTT-1	Dmel30hm	5143	1298
152	AACCAACTCAAGAGGC-1	Dmel30hm	5440	1263
153	AACCAACTCATGCCCT-1	Dmel30hm	5234	1290
154	AACCAACTCCGGACGT-1	Dmel30hm	4258	1185
155	AACCAACTCTTCTTCC-1	Dmel30hm	5785	1412
156	AACCACAAGACGTCGA-1	Dmel30hm	3573	859
157	AACCACAAGATGTTGA-1	Dmel30hm	1826	767
158	AACCACAAGCTAATGA-1	Dmel30hm	9418	1866
159	AACCACAAGTACTGTC-1	Dmel30hm	3789	1136
160	AACCACAAGTCTCGTA-1	Dmel30hm	5864	1326
161	AACCACACACATCATG-1	Dmel30hm	5458	1313
162	AACCACACACGTATAC-1	Dmel30hm	9809	2052
163	AACCACACAGGAGGTT-1	Dmel30hm	3839	1000
164	AACCACAGTACCCGAC-1	Dmel30hm	8387	1861
165	AACCACAGTCGCGTTG-1	Dmel30hm	4702	1071
166	AACCACAGTGATTGGG-1	Dmel30hm	5931	1341
167	AACCACATCATGCCCT-1	Dmel30hm	5434	1439
168	AACCACATCCAATGCA-1	Dmel30hm	11440	2127
169	AACCACATCCTACGAA-1	Dmel30hm	4269	1227
170	AACCACATCGTAGCCG-1	Dmel30hm	8437	1858
171	AACCATGAGTGCTCAT-1	Dmel30hm	6118	1366
172	AACCATGGTATGAGCG-1	Dmel30hm	5822	1311
173	AACCATGGTATGATCC-1	Dmel30hm	17548	2576
174	AACCATGGTATTCCTT-1	Dmel30hm	8281	1646
175	AACCATGTCGCTAGCG-1	Dmel30hm	4337	1097
176	AACCCAAAGCGAACTG-1	Dmel30hm	5400	1145
177	AACCCAAAGTTCCATG-1	Dmel30hm	3825	1149
178	AACCCAACACGCTGCA-1	Dmel30hm	3327	1022
179	AACCCAACATAATCGC-1	Dmel30hm	6282	1357
180	AACCCAAGTAGCTCGC-1	Dmel30hm	11030	1979
181	AACCCAAGTCGTCAGC-1	Dmel30hm	2170	775
182	AACCCAAGTGGATACG-1	Dmel30hm	6847	1588
183	AACCCAAGTTGGGACA-1	Dmel30hm	4173	1033
184	AACCCAATCAGTGTTG-1	Dmel30hm	3754	1259
185	AACCCAATCCCAAGTA-1	Dmel30hm	3433	991
186	AACCTGAAGCACTCGC-1	Dmel30hm	6093	1324
187	AACCTGAAGGCTCTCG-1	Dmel30hm	2408	805
188	AACCTGAAGTAATACG-1	Dmel30hm	5603	1346
189	AACCTGACAAACTGCT-1	Dmel30hm	2726	1262
190	AACCTGACAATCGTCA-1	Dmel30hm	8607	1665
191	AACCTGACAATTTCCT-1	Dmel30hm	6849	1598
192	AACCTGACATATCTCT-1	Dmel30hm	5945	1395
193	AACCTGACATCCAATG-1	Dmel30hm	6467	1250
194	AACCTGACATGAGAAT-1	Dmel30hm	3363	1041
195	AACCTGAGTTAAAGTG-1	Dmel30hm	4666	1159
196	AACCTGAGTTGCATTG-1	Dmel30hm	3718	1439
197	AACCTGAGTTTACCTT-1	Dmel30hm	3624	1117
198	AACCTGATCCACACAA-1	Dmel30hm	4584	1190
199	AACCTGATCGTCGACG-1	Dmel30hm	3666	961
200	AACCTGATCTTCCCGA-1	Dmel30hm	5097	1208
201	AACCTTTAGGCTAAAT-1	Dmel30hm	5544	1471
202	AACCTTTAGTCTGGAG-1	Dmel30hm	7098	1489
203	AACCTTTCAGCGTTTA-1	Dmel30hm	4723	1129
204	AACCTTTGTGCTCCGA-1	Dmel30hm	2150	838
205	AACCTTTGTTTGGCTA-1	Dmel30hm	8867	1618
206	AACGAAAAGCTAAACA-1	Dmel30hm	8551	1809
207	AACGAAAAGGATTACA-1	Dmel30hm	4985	1007
208	AACGAAAAGGGTGGGA-1	Dmel30hm	9328	1985
209	AACGAAAAGGTCTTTG-1	Dmel30hm	5483	1322
210	AACGAAAAGTAAACAC-1	Dmel30hm	5462	1260
211	AACGAAACAACCAACT-1	Dmel30hm	8159	1651
212	AACGAAACAGTTACCA-1	Dmel30hm	3787	1161
213	AACGAAAGTGCATGAG-1	Dmel30hm	4921	1071
214	AACGAAATCCCTCGAT-1	Dmel30hm	4398	1123
215	AACGAAATCTATCGTT-1	Dmel30hm	2755	953
216	AACGGGAAGAGGATGA-1	Dmel30hm	5734	1335
217	AACGGGAAGGCAGGGA-1	Dmel30hm	5508	1339
218	AACGGGAAGTACTGGG-1	Dmel30hm	5200	1378
219	AACGGGAAGTCTGTAC-1	Dmel30hm	6292	1363
220	AACGGGAGTCCCTCAT-1	Dmel30hm	5177	1289
221	AACGGGAGTGCAATGG-1	Dmel30hm	4847	1223
222	AACGGGAGTTAACAGA-1	Dmel30hm	4022	1130
223	AACGGGATCAATCCGA-1	Dmel30hm	6820	1637
224	AACGGGATCCGCAACG-1	Dmel30hm	4534	1213
225	AACGGGATCCGTATAG-1	Dmel30hm	31262	3390
226	AACGTCAAGACAGCTG-1	Dmel30hm	2406	799
227	AACGTCAAGCAAATCA-1	Dmel30hm	5115	1318
228	AACGTCAAGCATTTGC-1	Dmel30hm	13209	2426
229	AACGTCAAGGTGCGAT-1	Dmel30hm	4683	1197
230	AACGTCAAGTGGCGAT-1	Dmel30hm	4194	1071
231	AACGTCACAACAAGAT-1	Dmel30hm	4842	1348
232	AACGTCACACTCCGAG-1	Dmel30hm	3227	1045
233	AACGTCACAGCTCCTT-1	Dmel30hm	5261	1231
234	AACGTCATCATTGAGC-1	Dmel30hm	4738	1206
235	AACGTCATCCTTGAAG-1	Dmel30hm	3774	1132
236	AACGTCATCGTCCATC-1	Dmel30hm	6318	1549
237	AACGTCATCTCTGGTC-1	Dmel30hm	6153	1355
238	AACTTCTAGCGACCCT-1	Dmel30hm	4077	1095
239	AACTTCTAGGTAGCAC-1	Dmel30hm	4915	1196
240	AACTTCTAGTGAGGTC-1	Dmel30hm	5201	1465
241	AACTTCTCAAAGGAGA-1	Dmel30hm	5541	1224
242	AACTTCTCAATTCACG-1	Dmel30hm	5478	1234
243	AACTTCTCACCCTAGG-1	Dmel30hm	4401	1080
244	AACTTCTCACTTGAGT-1	Dmel30hm	4592	1342
245	AACTTCTCAGCAGACA-1	Dmel30hm	5639	1404
246	AACTTCTCAGGTTCGC-1	Dmel30hm	1642	878
247	AACTTCTCAGTATTCG-1	Dmel30hm	3715	1095
248	AACTTCTGTACGACTT-1	Dmel30hm	3836	1080
249	AACTTCTGTCGGTAAG-1	Dmel30hm	6888	1511
250	AACTTCTGTGAGTCAG-1	Dmel30hm	4660	1135
251	AACTTCTGTTAGCGGA-1	Dmel30hm	7957	1626
252	AACTTCTTCGAACACT-1	Dmel30hm	6384	1464
253	AACTTCTTCGTCAACA-1	Dmel30hm	6362	1167
254	AACTTCTTCTACCAGA-1	Dmel30hm	4950	1150
255	AAGAACAAGGTAACTA-1	Dmel30hm	14637	2082
256	AAGAACAAGTAGCTCT-1	Dmel30hm	5618	1358
257	AAGAACAAGTTACGAA-1	Dmel30hm	4143	1177
258	AAGAACACAACTTGCA-1	Dmel30hm	5565	1219
259	AAGAACACAATCCTAG-1	Dmel30hm	2549	833
260	AAGAACACACGTAACT-1	Dmel30hm	5003	1243
261	AAGAACACAGAGGGTT-1	Dmel30hm	1526	714
262	AAGAACACAGCAGGAT-1	Dmel30hm	4505	1203
263	AAGAACAGTCACCACG-1	Dmel30hm	3997	1055
264	AAGAACAGTCGCTTAA-1	Dmel30hm	4058	1063
265	AAGAACAGTGCACGCT-1	Dmel30hm	4998	1279
266	AAGAACAGTGTCTTGA-1	Dmel30hm	9799	1811
267	AAGAACAGTTAACAGA-1	Dmel30hm	7168	1571
268	AAGAACAGTTTACACG-1	Dmel30hm	4897	1174
269	AAGAACATCCTCTAGC-1	Dmel30hm	4873	1216
270	AAGAACATCTGCCCTA-1	Dmel30hm	5577	1303
271	AAGAACATCTTTCAGT-1	Dmel30hm	6814	1708
272	AAGACAAAGCACGATG-1	Dmel30hm	5182	1269
273	AAGACAAAGTCACTGT-1	Dmel30hm	5093	1356
274	AAGACAACAAGTGGGT-1	Dmel30hm	5188	1253
275	AAGACAACAGACAAAT-1	Dmel30hm	6592	1502
276	AAGACAACAGCTTCGG-1	Dmel30hm	4066	1117
277	AAGACAACATTCTGTT-1	Dmel30hm	4462	1171
278	AAGACAAGTCAGGTAG-1	Dmel30hm	6891	1478
279	AAGACAAGTGAGGATC-1	Dmel30hm	4627	1114
280	AAGACAAGTTGCAAGG-1	Dmel30hm	4532	1207
281	AAGACAATCCAGTGCG-1	Dmel30hm	4580	1200
282	AAGACAATCTACAGGT-1	Dmel30hm	6008	1476
283	AAGACAATCTCGGCTT-1	Dmel30hm	6344	1473
284	AAGACTCAGCATGCAG-1	Dmel30hm	4859	1264
285	AAGACTCAGCTCATAC-1	Dmel30hm	6486	1384
286	AAGACTCCAACTAGAA-1	Dmel30hm	9615	1859
287	AAGACTCCACGCGCAT-1	Dmel30hm	4403	1143
288	AAGACTCCACTCGATA-1	Dmel30hm	7447	1572
289	AAGACTCCACTGGCCA-1	Dmel30hm	1789	787
290	AAGACTCGTTCTCTAT-1	Dmel30hm	5265	1214
291	AAGATAGAGCATACTC-1	Dmel30hm	4089	1153
292	AAGATAGAGCCTCAAT-1	Dmel30hm	5308	1170
293	AAGATAGAGCTGTACT-1	Dmel30hm	11056	2040
294	AAGATAGAGGAAAGAC-1	Dmel30hm	2605	1022
295	AAGATAGCAAAGGGCT-1	Dmel30hm	5629	1326
296	AAGATAGCATCGAAGG-1	Dmel30hm	4918	1223
297	AAGATAGGTAGGATAT-1	Dmel30hm	9208	1694
298	AAGATAGGTATACCTG-1	Dmel30hm	12258	2346
299	AAGATAGGTCCAACGC-1	Dmel30hm	12742	2208
300	AAGATAGGTCCTTTGC-1	Dmel30hm	4566	1242
301	AAGATAGGTGGTCCCA-1	Dmel30hm	4053	1103
302	AAGATAGGTGGTCTGC-1	Dmel30hm	3651	1103
303	AAGATAGTCCAAAGGG-1	Dmel30hm	3822	997
304	AAGATAGTCCTCTCGA-1	Dmel30hm	4882	1290
305	AAGCATCAGAAACTGT-1	Dmel30hm	3728	956
306	AAGCATCAGAAAGTCT-1	Dmel30hm	6222	1483
307	AAGCATCAGGCACAAC-1	Dmel30hm	7564	1497
308	AAGCATCAGTCAGGGT-1	Dmel30hm	6540	1373
309	AAGCATCCAAGTGGCA-1	Dmel30hm	13118	2162
310	AAGCATCGTAAGGTCG-1	Dmel30hm	5970	1316
311	AAGCATCGTAGAGCTG-1	Dmel30hm	5751	1338
312	AAGCATCTCATCCTGC-1	Dmel30hm	3896	1194
313	AAGCATCTCGCTTGCT-1	Dmel30hm	10864	1891
314	AAGCATCTCGTACACA-1	Dmel30hm	4905	1209
315	AAGCCATAGCCAACCC-1	Dmel30hm	4408	1188
316	AAGCCATCAACTGCTA-1	Dmel30hm	6014	1300
317	AAGCCATGTACAGGTG-1	Dmel30hm	3221	1112
318	AAGCCATGTACGGCAA-1	Dmel30hm	13781	2491
319	AAGCCATGTGTTACAC-1	Dmel30hm	4821	1203
320	AAGCCATGTTTCGTGA-1	Dmel30hm	3466	1003
321	AAGCCATTCAAGAAAC-1	Dmel30hm	5317	1279
322	AAGCGAGAGGACAGCT-1	Dmel30hm	3921	1070
323	AAGCGAGAGGAGTATT-1	Dmel30hm	4249	1117
324	AAGCGAGCAAGCGCTC-1	Dmel30hm	3732	1028
325	AAGCGAGCATGTTTGG-1	Dmel30hm	12425	2188
326	AAGCGAGGTAAGTTGA-1	Dmel30hm	2501	850
327	AAGCGAGGTAGACGTG-1	Dmel30hm	5164	1171
328	AAGCGAGGTTGATCGT-1	Dmel30hm	4918	1167
329	AAGCGAGTCTTGCGCT-1	Dmel30hm	5229	1365
330	AAGCGTTAGCTAGCCC-1	Dmel30hm	5129	1141
331	AAGCGTTAGCTGTGCC-1	Dmel30hm	4643	1218
332	AAGCGTTAGGGAACAA-1	Dmel30hm	4925	1106
333	AAGCGTTAGGTGCCTC-1	Dmel30hm	9902	1890
334	AAGCGTTAGGTTACCT-1	Dmel30hm	3072	828
335	AAGCGTTAGTCGCTAT-1	Dmel30hm	5609	1317
336	AAGCGTTCAAGTGCTT-1	Dmel30hm	9955	1685
337	AAGCGTTCACGTTCGG-1	Dmel30hm	5140	1094
338	AAGCGTTCATGTCGTA-1	Dmel30hm	5482	1235
339	AAGCGTTGTATGACAA-1	Dmel30hm	4570	1206
340	AAGCGTTGTATGTCTG-1	Dmel30hm	24623	3042
341	AAGCGTTGTCAGACTT-1	Dmel30hm	1987	688
342	AAGCGTTGTCTAGGTT-1	Dmel30hm	5037	1127
343	AAGCGTTGTGGAGAAA-1	Dmel30hm	8037	1598
344	AAGCGTTTCATGACAC-1	Dmel30hm	4806	1197
345	AAGCGTTTCATTGTGG-1	Dmel30hm	2791	910
346	AAGCGTTTCCGATCGG-1	Dmel30hm	5290	1301
347	AAGCGTTTCGCCAACG-1	Dmel30hm	5039	1248
348	AAGCGTTTCGGTAACT-1	Dmel30hm	4962	1159
349	AAGCGTTTCGTGTGAT-1	Dmel30hm	4039	1141
350	AAGCGTTTCTAAGCCA-1	Dmel30hm	4221	1116
351	AAGCGTTTCTACTGAG-1	Dmel30hm	4661	1242
352	AAGGAATAGTCTACCA-1	Dmel30hm	2981	961
353	AAGGAATCAAGAGAGA-1	Dmel30hm	6346	1391
354	AAGGAATCACTACGGC-1	Dmel30hm	3781	1248
355	AAGGAATTCACTCCGT-1	Dmel30hm	13742	2259
356	AAGGAATTCAGGAGAC-1	Dmel30hm	5250	1020
357	AAGGAATTCATAGACC-1	Dmel30hm	4950	1213
358	AAGGAATTCCAACCAA-1	Dmel30hm	6583	1479
359	AAGGAATTCTGACCCT-1	Dmel30hm	2126	928
360	AAGGAATTCTGCACCT-1	Dmel30hm	3543	1055
361	AAGGTAAAGACGCCCT-1	Dmel30hm	6385	1464
362	AAGGTAAAGACTCCGC-1	Dmel30hm	3770	1054
363	AAGGTAAAGCCAGACA-1	Dmel30hm	7651	1718
364	AAGGTAAAGCGTGAAC-1	Dmel30hm	6752	1558
365	AAGGTAAAGCGTGTTT-1	Dmel30hm	13798	2031
366	AAGGTAAAGGCGTCCT-1	Dmel30hm	5022	1224
367	AAGGTAAAGTCTACCA-1	Dmel30hm	5624	1415
368	AAGGTAACACGCAGTC-1	Dmel30hm	3519	1043
369	AAGGTAACACTCTAGA-1	Dmel30hm	10888	1819
370	AAGGTAACAGACTGCC-1	Dmel30hm	3334	1082
371	AAGGTAACAGTCTCTC-1	Dmel30hm	7969	1735
372	AAGGTAACATAACTCG-1	Dmel30hm	10678	2096
373	AAGGTAATCAACACGT-1	Dmel30hm	6522	1399
374	AAGGTAATCATGGTAC-1	Dmel30hm	5421	1343
375	AAGGTAATCGCACGGT-1	Dmel30hm	5881	1403
376	AAGGTAATCTACTCAT-1	Dmel30hm	4156	1137
377	AAGGTAATCTCCTGAC-1	Dmel30hm	5369	1256
378	AAGTACCAGAGCTTTC-1	Dmel30hm	6402	1524
379	AAGTACCAGGAGTCTG-1	Dmel30hm	5839	1099
380	AAGTACCAGGTTGCCC-1	Dmel30hm	4790	1199
381	AAGTACCAGTCGAATA-1	Dmel30hm	3442	1087
382	AAGTACCCAACGACTT-1	Dmel30hm	4649	1268
383	AAGTACCCAAGAGGCT-1	Dmel30hm	4195	1143
384	AAGTACCCAATTGAGA-1	Dmel30hm	4848	1362
385	AAGTACCCACACTTAG-1	Dmel30hm	3322	964
386	AAGTACCCACGAAGAC-1	Dmel30hm	5077	1251
387	AAGTACCGTTGAGGAC-1	Dmel30hm	7003	1330
388	AAGTACCTCCGATTAG-1	Dmel30hm	3489	1107
389	AAGTACCTCGTCCTCA-1	Dmel30hm	5891	1340
390	AAGTACCTCTAACACG-1	Dmel30hm	7299	1683
391	AAGTCGTAGGAACGAA-1	Dmel30hm	8474	1817
392	AAGTCGTCAATCTCTT-1	Dmel30hm	6217	1383
393	AAGTCGTGTGTGTTTG-1	Dmel30hm	12035	2009
394	AAGTCGTGTTCCGCGA-1	Dmel30hm	3031	925
395	AAGTCGTGTTTACCTT-1	Dmel30hm	4151	990
396	AAGTCGTTCACCTCAC-1	Dmel30hm	11146	2037
397	AAGTCGTTCAGAGCGA-1	Dmel30hm	3226	971
398	AAGTCGTTCCTAGCCT-1	Dmel30hm	4249	1165
399	AAGTGAAAGAAATGGG-1	Dmel30hm	43609	3996
400	AAGTGAAAGACAGCTG-1	Dmel30hm	4701	1131
401	AAGTGAAAGCTGTCCG-1	Dmel30hm	1720	703
402	AAGTGAAAGGACGCAT-1	Dmel30hm	5004	1163
403	AAGTGAACAATGTCAC-1	Dmel30hm	2607	864
404	AAGTGAACATGTTCAG-1	Dmel30hm	2689	1166
405	AAGTGAAGTACTAAGA-1	Dmel30hm	10113	1847
406	AAGTGAAGTGGCTGCT-1	Dmel30hm	2124	746
407	AAGTGAAGTTGGCCGT-1	Dmel30hm	22175	3217
408	AAGTGAATCCGTAGGC-1	Dmel30hm	3705	995
409	AAGTTCGAGAGTCAGC-1	Dmel30hm	7186	1528
410	AAGTTCGAGGAAAGAC-1	Dmel30hm	3606	1018
411	AAGTTCGAGGGTTAGC-1	Dmel30hm	4974	1258
412	AAGTTCGAGTGGTTCT-1	Dmel30hm	5847	1448
413	AAGTTCGCAAGGACAC-1	Dmel30hm	6313	1455
414	AAGTTCGCACTCCTTG-1	Dmel30hm	5464	1271
415	AAGTTCGCAGACGGAT-1	Dmel30hm	5073	1338
416	AAGTTCGGTAACAGTA-1	Dmel30hm	5656	1174
417	AAGTTCGGTCGTATGT-1	Dmel30hm	5740	1426
418	AAGTTCGTCACCATAG-1	Dmel30hm	6643	1469
419	AAGTTCGTCAGACCGC-1	Dmel30hm	3557	910
420	AAGTTCGTCCATTTGT-1	Dmel30hm	6081	1380
421	AAGTTCGTCCTTCTAA-1	Dmel30hm	17254	2397
422	AAGTTCGTCGCAACAT-1	Dmel30hm	3438	1066
423	AAGTTCGTCGTGCGAC-1	Dmel30hm	2285	888
424	AATAGAGAGCCATCCG-1	Dmel30hm	4196	1086
425	AATAGAGAGGATTCCT-1	Dmel30hm	3507	1002
426	AATAGAGCATAATGCC-1	Dmel30hm	6125	1537
427	AATAGAGGTAGCTGCC-1	Dmel30hm	3697	956
428	AATAGAGGTGACTCGC-1	Dmel30hm	4332	994
429	AATAGAGGTGCATGTT-1	Dmel30hm	4845	960
430	AATAGAGTCATCTACT-1	Dmel30hm	4028	1088
431	AATAGAGTCCATTGGA-1	Dmel30hm	4007	1185
432	AATAGAGTCGCAATGT-1	Dmel30hm	3736	953
433	AATAGAGTCGCCGAAC-1	Dmel30hm	4931	1234
434	AATCACGAGACTTGTC-1	Dmel30hm	4812	1316
435	AATCACGAGAGCATCG-1	Dmel30hm	3490	1003
436	AATCACGAGGCACTAG-1	Dmel30hm	3726	1113
437	AATCACGAGGTCGACA-1	Dmel30hm	9801	1658
438	AATCACGAGTGATAAC-1	Dmel30hm	5053	1342
439	AATCACGCAAAGCTCT-1	Dmel30hm	3439	1062
440	AATCACGGTATAATGG-1	Dmel30hm	3289	1069
441	AATCACGGTGAATTAG-1	Dmel30hm	5320	1248
442	AATCACGGTGCTCGTG-1	Dmel30hm	5971	1633
443	AATCACGTCACCTACC-1	Dmel30hm	8027	1762
444	AATCACGTCCGCGGAT-1	Dmel30hm	5293	1362
445	AATCACGTCTCGTGGG-1	Dmel30hm	6182	1454
446	AATCACGTCTCTCCGA-1	Dmel30hm	7989	1676
447	AATCGACAGCTGCCTG-1	Dmel30hm	6877	1383
448	AATCGACAGTAGACCG-1	Dmel30hm	5792	1205
449	AATCGACCACTAGAGG-1	Dmel30hm	5453	1190
450	AATCGACGTATGACAA-1	Dmel30hm	4019	1053
451	AATCGACGTTCTCCCA-1	Dmel30hm	4437	1190
452	AATCGACTCAAGGTGG-1	Dmel30hm	5360	1187
453	AATCGACTCATAGGCT-1	Dmel30hm	3790	1099
454	AATCGTGAGAGCAGAA-1	Dmel30hm	6128	1301
455	AATCGTGAGAGGTCGT-1	Dmel30hm	2181	809
456	AATCGTGCAAACACCT-1	Dmel30hm	4671	1243
457	AATCGTGCAATTGAAG-1	Dmel30hm	5521	1289
458	AATCGTGCATCAGTGT-1	Dmel30hm	4157	1117
459	AATCGTGCATCTTCGC-1	Dmel30hm	3518	1076
460	AATCGTGGTGTGAGCA-1	Dmel30hm	5430	1191
461	AATCGTGTCCTTATCA-1	Dmel30hm	3797	1007
462	AATGAAGAGCAGAAAG-1	Dmel30hm	4326	926
463	AATGAAGAGCAGATAT-1	Dmel30hm	5036	1064
464	AATGAAGAGCCTTTGA-1	Dmel30hm	3064	885
465	AATGAAGAGTGACACG-1	Dmel30hm	3889	995
466	AATGAAGAGTGAGTGC-1	Dmel30hm	4415	1059
467	AATGAAGAGTGCTAGG-1	Dmel30hm	5397	1326
468	AATGAAGAGTGTTGAA-1	Dmel30hm	9956	1571
469	AATGAAGCACTAGTAC-1	Dmel30hm	8670	1739
470	AATGAAGCAGACGGAT-1	Dmel30hm	4608	1193
471	AATGAAGCAGCGGTTC-1	Dmel30hm	5353	1352
472	AATGAAGCAGGGCTTC-1	Dmel30hm	2639	812
473	AATGAAGCAGGTCAGA-1	Dmel30hm	5519	1322
474	AATGAAGCATGACTGT-1	Dmel30hm	5755	1538
475	AATGAAGCATGAGTAA-1	Dmel30hm	4463	1018
476	AATGAAGGTAGAGTTA-1	Dmel30hm	3912	971
477	AATGAAGGTAGCCCTG-1	Dmel30hm	6679	1651
478	AATGAAGGTATTTCGG-1	Dmel30hm	5010	1218
479	AATGAAGGTCATCCCT-1	Dmel30hm	3629	1016
480	AATGAAGGTGTCGATT-1	Dmel30hm	5044	1145
481	AATGAAGGTTCCCAAA-1	Dmel30hm	9080	1714
482	AATGAAGTCACTCCGT-1	Dmel30hm	5317	1315
483	AATGAAGTCACTGTTT-1	Dmel30hm	3055	1052
484	AATGAAGTCTTCGGAA-1	Dmel30hm	5063	1184
485	AATGACCAGAACTCCT-1	Dmel30hm	8753	1766
486	AATGACCAGATTAGAC-1	Dmel30hm	4570	1182
487	AATGACCAGCTGCCAC-1	Dmel30hm	5484	1391
488	AATGACCAGTGATAGT-1	Dmel30hm	2381	793
489	AATGACCCAAAGAACT-1	Dmel30hm	5090	1195
490	AATGACCCACGCAGTC-1	Dmel30hm	10648	2022
491	AATGACCCATCCTATT-1	Dmel30hm	10186	1979
492	AATGACCCATGGAGAC-1	Dmel30hm	5740	1270
493	AATGACCGTAATGATG-1	Dmel30hm	7965	1533
494	AATGACCTCAACTTTC-1	Dmel30hm	2306	774
495	AATGACCTCACTGTCC-1	Dmel30hm	3215	1003
496	AATGACCTCAGACATC-1	Dmel30hm	4387	1123
497	AATGACCTCCAACCAA-1	Dmel30hm	6647	1538
498	AATGACCTCCTACTGC-1	Dmel30hm	7122	1586
499	AATGCCAAGTCCCGAC-1	Dmel30hm	2925	941
500	AATGCCACAAACGTGG-1	Dmel30hm	4099	1223
501	AATGCCACATGACGGA-1	Dmel30hm	5493	1357
502	AATGCCAGTCTACTGA-1	Dmel30hm	4563	1195
503	AATGCCATCGCAGATT-1	Dmel30hm	5070	1222
504	AATGCCATCGCTTTAT-1	Dmel30hm	6931	1700
505	AATGCCATCTACCAGA-1	Dmel30hm	3920	953
506	AATGCCATCTTAGCCC-1	Dmel30hm	2574	1024
507	AATGGAAAGATCGACG-1	Dmel30hm	2341	725
508	AATGGAAAGCCGTAAG-1	Dmel30hm	4981	1300
509	AATGGAAAGCCTATTG-1	Dmel30hm	11811	2376
510	AATGGAAAGCGGGTTA-1	Dmel30hm	5702	1317
511	AATGGAAAGGTACCTT-1	Dmel30hm	4099	1072
512	AATGGAAAGGTGCGAT-1	Dmel30hm	2099	738
513	AATGGAAAGTTGCCTA-1	Dmel30hm	5381	1228
514	AATGGAACAAGTCCCG-1	Dmel30hm	8569	1699
515	AATGGAACAGTTGAAA-1	Dmel30hm	5553	1394
516	AATGGAAGTACAATAG-1	Dmel30hm	5760	1256
517	AATGGAAGTATGCGGA-1	Dmel30hm	5833	1083
518	AATGGAAGTCGTACTA-1	Dmel30hm	3503	979
519	AATGGAATCCGGACGT-1	Dmel30hm	7039	1544
520	AATGGAATCCTACACC-1	Dmel30hm	5715	1318
521	AATGGAATCGTGGCGT-1	Dmel30hm	5341	1317
522	AATGGCTAGAAGTCCG-1	Dmel30hm	4329	1034
523	AATGGCTAGACTCCGC-1	Dmel30hm	18146	2807
524	AATGGCTAGTTGCTGT-1	Dmel30hm	5912	1341
525	AATGGCTCACATTCGA-1	Dmel30hm	5645	1209
526	AATGGCTCATCGGAAG-1	Dmel30hm	4121	1136
527	AATGGCTGTCCAGCAC-1	Dmel30hm	6575	1440
528	AATGGCTGTGAACTAA-1	Dmel30hm	6796	1535
529	AATGGCTGTTCGTGCG-1	Dmel30hm	3797	1171
530	AATGGCTTCCCAGGCA-1	Dmel30hm	3037	1307
531	AATTCCTAGAAACTAC-1	Dmel30hm	3477	1061
532	AATTCCTAGCCGCACT-1	Dmel30hm	7291	1398
533	AATTCCTAGCCGGAAT-1	Dmel30hm	4066	1068
534	AATTCCTAGCGTGTCC-1	Dmel30hm	2078	803
535	AATTCCTAGGAAGTGA-1	Dmel30hm	5273	1209
536	AATTCCTAGTTTGTCG-1	Dmel30hm	5498	1286
537	AATTCCTCAGGGACTA-1	Dmel30hm	6227	1548
538	AATTCCTCAGTGTGGA-1	Dmel30hm	1763	693
539	AATTCCTGTATCAAGA-1	Dmel30hm	7232	1452
540	AATTCCTGTTAAGACA-1	Dmel30hm	5820	1438
541	AATTCCTGTTGGTAGG-1	Dmel30hm	5757	1360
542	AATTCCTTCAGTCAGT-1	Dmel30hm	4137	1128
543	AATTCCTTCCTCCACA-1	Dmel30hm	3821	1086
544	AATTTCCAGATGGTAT-1	Dmel30hm	6645	1464
545	AATTTCCAGATTTGCC-1	Dmel30hm	4482	1247
546	AATTTCCGTAACCCTA-1	Dmel30hm	5856	1436
547	AATTTCCGTATAGGAT-1	Dmel30hm	5648	1352
548	AATTTCCGTCTTCATT-1	Dmel30hm	5651	1093
549	AATTTCCTCACACCGG-1	Dmel30hm	3565	1045
550	AATTTCCTCCGAGATT-1	Dmel30hm	4231	1191
551	AATTTCCTCGCGGACT-1	Dmel30hm	1466	750
552	AATTTCCTCTAGTGAC-1	Dmel30hm	6493	1991
553	ACAAAGAAGAAGTATC-1	Dmel30hm	13960	2116
554	ACAAAGAAGCTGCCAC-1	Dmel30hm	4245	1202
555	ACAAAGACAGTCAACT-1	Dmel30hm	1875	675
556	ACAAAGACATGGTACT-1	Dmel30hm	6308	1382
557	ACAAAGATCCCGTGAG-1	Dmel30hm	5062	1250
558	ACAAAGATCTACACAG-1	Dmel30hm	19481	2630
559	ACAACCAAGCCGGAAT-1	Dmel30hm	11210	1932
560	ACAACCACAAGCCTGC-1	Dmel30hm	6575	1606
561	ACAACCACAGAGGAAA-1	Dmel30hm	5520	1346
562	ACAACCACAGAGGGTT-1	Dmel30hm	4038	1119
563	ACAACCACATAGTCAC-1	Dmel30hm	4835	1177
564	ACAACCACATGGAACG-1	Dmel30hm	5513	1365
565	ACAACCAGTATTGAGA-1	Dmel30hm	5379	1314
566	ACAACCAGTGACCGTC-1	Dmel30hm	4754	1387
567	ACAACCATCACGAGGA-1	Dmel30hm	5652	1244
568	ACAACCATCTGGGCGT-1	Dmel30hm	5897	1383
569	ACAACCATCTGTCCGT-1	Dmel30hm	3417	1015
570	ACAAGCTAGACATCAA-1	Dmel30hm	11576	2110
571	ACAAGCTAGGTGGCTA-1	Dmel30hm	3637	893
572	ACAAGCTCATCCTGTC-1	Dmel30hm	4795	1266
573	ACACAGTAGCAAATCA-1	Dmel30hm	2195	695
574	ACACAGTAGCCGATAG-1	Dmel30hm	5167	1242
575	ACACAGTAGCTGTGCC-1	Dmel30hm	5269	1293
576	ACACAGTAGTCTTCCC-1	Dmel30hm	5952	1181
577	ACACAGTCAATACCTG-1	Dmel30hm	3979	1164
578	ACACAGTCATAGCACT-1	Dmel30hm	9149	1839
579	ACACAGTGTGAGTAGC-1	Dmel30hm	5434	1254
580	ACACAGTGTTTACCAG-1	Dmel30hm	9521	1756
581	ACACAGTGTTTCTATC-1	Dmel30hm	4315	1300
582	ACACAGTTCACCGCTT-1	Dmel30hm	4724	1255
583	ACACAGTTCCGGTTCT-1	Dmel30hm	3707	1075
584	ACACAGTTCCGTGCGA-1	Dmel30hm	5419	1454
585	ACACAGTTCTCATTTG-1	Dmel30hm	3464	1005
586	ACACCAAAGAAGATCT-1	Dmel30hm	10489	2016
587	ACACCAAAGAAGCTCG-1	Dmel30hm	8821	1676
588	ACACCAAAGAAGGGAT-1	Dmel30hm	3315	1008
589	ACACCAAAGCAAGCCA-1	Dmel30hm	6164	1488
590	ACACCAAAGGTCTACT-1	Dmel30hm	2999	987
591	ACACCAAAGTTTGAGA-1	Dmel30hm	4210	1013
592	ACACCAACACACCGAC-1	Dmel30hm	4312	1140
593	ACACCAACACAGGATG-1	Dmel30hm	5012	1272
594	ACACCAACACCAGGTC-1	Dmel30hm	6363	1330
595	ACACCAACACGGTGCT-1	Dmel30hm	4059	1122
596	ACACCAACACTCGATA-1	Dmel30hm	4311	1182
597	ACACCAAGTAAGACCG-1	Dmel30hm	4815	1183
598	ACACCAAGTCCTATAG-1	Dmel30hm	4549	1210
599	ACACCAATCACTGTTT-1	Dmel30hm	3174	1023
600	ACACCAATCCAGCCTT-1	Dmel30hm	4569	1219
601	ACACCAATCCCAAGTA-1	Dmel30hm	5757	1437
602	ACACCAATCGGCTGAC-1	Dmel30hm	3484	948
603	ACACCAATCGTCGACG-1	Dmel30hm	3769	1123
604	ACACCAATCTCGGTAA-1	Dmel30hm	3962	1166
605	ACACGCGAGCGATGAC-1	Dmel30hm	6648	1517
606	ACACGCGAGGATGCGT-1	Dmel30hm	1910	1072
607	ACACGCGCACTGAATC-1	Dmel30hm	6562	1568
608	ACACGCGCACTGGCGT-1	Dmel30hm	9337	1838
609	ACACGCGCATCGAACT-1	Dmel30hm	8419	1853
610	ACACGCGGTTATCCAG-1	Dmel30hm	5724	1321
611	ACACGCGTCCCGTAAA-1	Dmel30hm	3564	1075
612	ACACGCGTCTCGCTTG-1	Dmel30hm	4795	1294
613	ACACTGAAGCTTTCTT-1	Dmel30hm	4742	1230
614	ACACTGACAGCGAACA-1	Dmel30hm	4896	1195
615	ACACTGAGTACGTTCA-1	Dmel30hm	4083	1052
616	ACACTGAGTAGCTTGT-1	Dmel30hm	6955	1457
617	ACACTGAGTCTCAGGC-1	Dmel30hm	7023	1496
618	ACACTGAGTGTTCGAT-1	Dmel30hm	3995	1054
619	ACACTGATCCACTGGG-1	Dmel30hm	6449	1452
620	ACACTGATCCATCGTC-1	Dmel30hm	6211	1547
621	ACACTGATCCCTTGGT-1	Dmel30hm	5758	1389
622	ACACTGATCCTTCGAC-1	Dmel30hm	6239	1437
623	ACACTGATCGCATAGT-1	Dmel30hm	5158	1247
624	ACAGAAAAGGTAAACT-1	Dmel30hm	3568	870
625	ACAGAAACACGATAGG-1	Dmel30hm	3145	897
626	ACAGAAACAGAACTCT-1	Dmel30hm	3406	1162
627	ACAGAAACAGGAGGTT-1	Dmel30hm	6409	1539
628	ACAGAAACATCATCTT-1	Dmel30hm	9814	1823
629	ACAGAAATCAGCTGAT-1	Dmel30hm	10395	1976
630	ACAGAAATCATTTGGG-1	Dmel30hm	2635	853
631	ACAGAAATCCCTCGTA-1	Dmel30hm	8386	1744
632	ACAGCCGAGAGGCCAT-1	Dmel30hm	5023	1300
633	ACAGCCGAGATGACCG-1	Dmel30hm	5249	1264
634	ACAGCCGAGGTGCCAA-1	Dmel30hm	6781	1427
635	ACAGCCGAGTATGGAT-1	Dmel30hm	8309	1822
636	ACAGCCGCAAATAAGC-1	Dmel30hm	15774	2344
637	ACAGCCGCAGACCATT-1	Dmel30hm	4812	1264
638	ACAGCCGCAGATCACT-1	Dmel30hm	3942	1080
639	ACAGCCGGTACCTGTA-1	Dmel30hm	4878	1166
640	ACAGCCGGTATCGCTA-1	Dmel30hm	10495	2046
641	ACAGCCGGTGACGTCC-1	Dmel30hm	3729	1043
642	ACAGCCGGTGCCGTAC-1	Dmel30hm	6684	1527
643	ACAGCCGTCCCAGTGG-1	Dmel30hm	4620	1128
644	ACAGCCGTCGGTGTTA-1	Dmel30hm	3334	927
645	ACAGGGAAGAAATCCA-1	Dmel30hm	2566	748
646	ACAGGGAAGACACACG-1	Dmel30hm	3603	912
647	ACAGGGAAGGATCACG-1	Dmel30hm	7773	1673
648	ACAGGGAAGTCTGCAT-1	Dmel30hm	3671	1092
649	ACAGGGACACCAATTG-1	Dmel30hm	4429	1180
650	ACAGGGACAGACCGCT-1	Dmel30hm	4035	1181
651	ACAGGGACAGCTTCCT-1	Dmel30hm	3068	961
652	ACAGGGACAGTAGGAC-1	Dmel30hm	5424	1298
653	ACAGGGACATGTGCCG-1	Dmel30hm	5232	1224
654	ACAGGGACATTGGCAT-1	Dmel30hm	7952	1583
655	ACAGGGAGTGGCCACT-1	Dmel30hm	3561	1079
656	ACAGGGATCGGTCTAA-1	Dmel30hm	4928	1224
657	ACAGGGATCTTAATCC-1	Dmel30hm	2661	889
658	ACATCCCAGAGCGACT-1	Dmel30hm	4393	1084
659	ACATCCCAGCTCGGCT-1	Dmel30hm	7867	1534
660	ACATCCCAGTCGCCCA-1	Dmel30hm	9268	1958
661	ACATCCCCAGCAGTCC-1	Dmel30hm	5729	1203
662	ACATCCCGTACTCGTA-1	Dmel30hm	4003	1246
663	ACATCCCGTATCAGCT-1	Dmel30hm	19386	2902
664	ACATCCCGTCGCTTGG-1	Dmel30hm	5540	1294
665	ACATCCCTCAGAACCT-1	Dmel30hm	5149	1345
666	ACATCCCTCTATCCAT-1	Dmel30hm	5139	1266
667	ACATCGAAGAGCATTA-1	Dmel30hm	3368	931
668	ACATCGAAGCTATCCA-1	Dmel30hm	3306	924
669	ACATCGAAGTTAACAG-1	Dmel30hm	5226	1213
670	ACATCGACACAACGCC-1	Dmel30hm	4029	1161
671	ACATCGACAGGTTCAT-1	Dmel30hm	5952	1381
672	ACATCGAGTATCTTCT-1	Dmel30hm	4401	1109
673	ACATCGAGTGAACGGT-1	Dmel30hm	6256	1268
674	ACATCGATCACTAGCA-1	Dmel30hm	5059	1231
675	ACATCGATCCTATTTG-1	Dmel30hm	3478	1015
676	ACATGCAAGGGACCAT-1	Dmel30hm	3054	779
677	ACATGCAAGTAACGTA-1	Dmel30hm	6396	1261
678	ACATGCAAGTCGGCCT-1	Dmel30hm	5493	1302
679	ACATGCACAAAGAACT-1	Dmel30hm	6271	1492
680	ACATGCACACAAGCAG-1	Dmel30hm	9532	1596
681	ACATGCAGTACGGTTT-1	Dmel30hm	8309	1829
682	ACATGCAGTAGGAGGG-1	Dmel30hm	6706	1559
683	ACATGCAGTATCACGT-1	Dmel30hm	5390	1300
684	ACATGCATCCAACCAA-1	Dmel30hm	5393	1382
685	ACATGCATCCTCAGGG-1	Dmel30hm	4784	1163
686	ACATGCATCGCAGATT-1	Dmel30hm	6144	1454
687	ACATGCATCGCTATTT-1	Dmel30hm	4448	1185
688	ACATGCATCGTGGCGT-1	Dmel30hm	4539	1131
689	ACATTTCAGACGACTG-1	Dmel30hm	3848	1081
690	ACATTTCAGCGCCATC-1	Dmel30hm	4674	1232
691	ACATTTCAGTATGGAT-1	Dmel30hm	4702	1252
692	ACATTTCCAAATCAAG-1	Dmel30hm	5068	1233
693	ACATTTCCACCACATA-1	Dmel30hm	5631	1409
694	ACATTTCCACCAGTAT-1	Dmel30hm	4385	1101
695	ACATTTCCACGACTAT-1	Dmel30hm	2836	1107
696	ACATTTCCATAGAGGC-1	Dmel30hm	5360	1180
697	ACATTTCCATGGCTAT-1	Dmel30hm	7009	1432
698	ACATTTCGTGAGAGGG-1	Dmel30hm	15930	2498
699	ACATTTCGTTTCGGCG-1	Dmel30hm	3671	1161
700	ACATTTCTCACCCTGT-1	Dmel30hm	3600	1050
701	ACATTTCTCCTACGAA-1	Dmel30hm	4051	1183
702	ACATTTCTCTGTACAG-1	Dmel30hm	5815	1328
703	ACATTTCTCTTACCGC-1	Dmel30hm	5104	1303
704	ACCAAACAGCACCGTC-1	Dmel30hm	8585	1923
705	ACCAAACAGCGCCGTT-1	Dmel30hm	9177	1616
706	ACCAAACCACACCTGG-1	Dmel30hm	4483	1200
707	ACCAAACCACGCGCTA-1	Dmel30hm	5766	1420
708	ACCAAACCAGCTCATA-1	Dmel30hm	5162	1256
709	ACCAAACCATCTGGGC-1	Dmel30hm	6052	1522
710	ACCAAACGTACATACC-1	Dmel30hm	3352	1074
711	ACCAAACGTAGCGCCT-1	Dmel30hm	7822	1760
712	ACCAAACGTATGGTTC-1	Dmel30hm	5763	1290
713	ACCAAACGTCTGCCTT-1	Dmel30hm	6422	1508
714	ACCAAACGTGGAACAC-1	Dmel30hm	3868	1035
715	ACCAAACGTGGAGGTT-1	Dmel30hm	4015	1121
716	ACCAAACGTGGCAACA-1	Dmel30hm	6516	1469
717	ACCAAACTCAAATGCC-1	Dmel30hm	7486	1368
718	ACCAAACTCACTCGAA-1	Dmel30hm	6329	1362
719	ACCAAACTCGTAACCA-1	Dmel30hm	5944	1369
720	ACCAACAAGAATTTGG-1	Dmel30hm	7028	1651
721	ACCAACAAGACCATAA-1	Dmel30hm	4896	1218
722	ACCAACAAGCGACTAG-1	Dmel30hm	6893	1737
723	ACCAACAAGCGGTAGT-1	Dmel30hm	3434	945
724	ACCAACAAGCGTATGG-1	Dmel30hm	5491	1170
725	ACCAACAAGCTCCGAC-1	Dmel30hm	5579	1362
726	ACCAACAGTACCGGCT-1	Dmel30hm	5238	1360
727	ACCAACAGTCGTATGT-1	Dmel30hm	6530	1346
728	ACCAACATCACCTTGC-1	Dmel30hm	5464	1290
729	ACCAACATCGCCTTTG-1	Dmel30hm	6940	1658
730	ACCAACATCGGTGCAC-1	Dmel30hm	5062	1348
731	ACCAACATCGGTGTAT-1	Dmel30hm	4151	1126
732	ACCAACATCTTCCAGC-1	Dmel30hm	6047	1405
733	ACCACAAAGAATAGTC-1	Dmel30hm	4590	1142
734	ACCACAAAGATGACAT-1	Dmel30hm	2841	977
735	ACCACAAAGCACTTTG-1	Dmel30hm	4394	1119
736	ACCACAAAGGCCTGCT-1	Dmel30hm	7279	1647
737	ACCACAAAGTATGATG-1	Dmel30hm	4776	1208
738	ACCACAACACATTCGA-1	Dmel30hm	6590	1512
739	ACCACAACAGTGTGGA-1	Dmel30hm	6654	1317
740	ACCACAAGTACAGTAA-1	Dmel30hm	6173	1366
741	ACCACAAGTTGACGGA-1	Dmel30hm	5050	1179
742	ACCACAATCAACACCA-1	Dmel30hm	3993	1145
743	ACCACAATCCGGTAAT-1	Dmel30hm	6104	1575
744	ACCACAATCGGCCCAA-1	Dmel30hm	8063	1661
745	ACCACAATCTAGACAC-1	Dmel30hm	7292	1789
746	ACCATTTAGATGACAT-1	Dmel30hm	12311	2094
747	ACCATTTAGCCGATTT-1	Dmel30hm	4682	1088
748	ACCATTTAGTGTCATC-1	Dmel30hm	5329	1262
749	ACCATTTCAACCACGC-1	Dmel30hm	11048	2131
750	ACCATTTGTACTCGTA-1	Dmel30hm	6852	1423
751	ACCATTTGTTCCGCAG-1	Dmel30hm	8290	1786
752	ACCATTTTCCGATCGG-1	Dmel30hm	5239	1237
753	ACCATTTTCGGTGTAT-1	Dmel30hm	4205	1100
754	ACCCAAAAGAGGGTGG-1	Dmel30hm	5750	1335
755	ACCCAAAAGAGGTTAT-1	Dmel30hm	5945	1384
756	ACCCAAAAGCTCGCAC-1	Dmel30hm	5080	1189
757	ACCCAAACAAATGAGT-1	Dmel30hm	5284	1114
758	ACCCAAACAACTCCAA-1	Dmel30hm	4855	1238
759	ACCCAAACACCCAACG-1	Dmel30hm	5275	1360
760	ACCCAAACAGCTTCCT-1	Dmel30hm	7019	1658
761	ACCCAAACATGACAAA-1	Dmel30hm	3936	1269
762	ACCCAAACATGTGTCA-1	Dmel30hm	5440	1313
763	ACCCAAAGTCTTTCAT-1	Dmel30hm	5965	1294
764	ACCCAAAGTGTATACC-1	Dmel30hm	3079	987
765	ACCCAAATCAGACAAA-1	Dmel30hm	5621	1222
766	ACCCAAATCGACGATT-1	Dmel30hm	4859	1263
767	ACCCAAATCGTTAGAC-1	Dmel30hm	4977	1181
768	ACCCAAATCTAACGCA-1	Dmel30hm	4453	1191
769	ACCCTCAAGCGACTGA-1	Dmel30hm	1949	750
770	ACCCTCAAGGGAGGCA-1	Dmel30hm	7307	1599
771	ACCCTCACAATCGCCG-1	Dmel30hm	6659	1619
772	ACCCTCACAATTGAAG-1	Dmel30hm	6567	1576
773	ACCCTCACAGAAGTGC-1	Dmel30hm	6103	1363
774	ACCCTCACATGGACAG-1	Dmel30hm	1857	882
775	ACCCTCAGTCGATGCC-1	Dmel30hm	6647	1478
776	ACCCTCAGTGCGACAA-1	Dmel30hm	3990	1155
777	ACCCTCATCGCCTATC-1	Dmel30hm	4659	1462
778	ACCCTCATCTCGTGAA-1	Dmel30hm	1698	675
779	ACCCTTGAGATCCCGC-1	Dmel30hm	4770	1329
780	ACCCTTGAGCTCGGCT-1	Dmel30hm	5050	1361
781	ACCCTTGAGGACCCAA-1	Dmel30hm	5290	1277
782	ACCCTTGAGGCCACCT-1	Dmel30hm	3962	1105
783	ACCCTTGGTAAGTCAA-1	Dmel30hm	5354	1368
784	ACCCTTGGTCATGCAT-1	Dmel30hm	6084	1428
785	ACCCTTGGTCGATGCC-1	Dmel30hm	4678	1243
786	ACCCTTGGTGCGACAA-1	Dmel30hm	4295	1157
787	ACCCTTGTCAGCCCAG-1	Dmel30hm	5800	1469
788	ACCCTTGTCATTTACC-1	Dmel30hm	5680	1377
789	ACCCTTGTCGAACCAT-1	Dmel30hm	5157	1362
790	ACCCTTGTCTATACGG-1	Dmel30hm	5690	1433
791	ACCGTTCAGAGTGACC-1	Dmel30hm	4640	1221
792	ACCGTTCAGCTCTTCC-1	Dmel30hm	6298	1517
793	ACCGTTCAGGTACTGG-1	Dmel30hm	6574	1609
794	ACCGTTCAGTTAGTAG-1	Dmel30hm	4232	1160
795	ACCGTTCCACAATGCT-1	Dmel30hm	5448	1334
796	ACCGTTCCAGGGAGAG-1	Dmel30hm	6450	1489
797	ACCGTTCGTAGCGTAG-1	Dmel30hm	5424	1185
798	ACCGTTCGTCCTCAGG-1	Dmel30hm	4500	1153
799	ACCGTTCTCAGTGCGC-1	Dmel30hm	2961	953
800	ACCGTTCTCCAACTAG-1	Dmel30hm	6866	1648
801	ACCGTTCTCGGTATGT-1	Dmel30hm	3490	1103
802	ACCGTTCTCTTAGGAC-1	Dmel30hm	6248	1435
803	ACCTACCAGAATAGTC-1	Dmel30hm	3047	960
804	ACCTACCAGACCTCAT-1	Dmel30hm	5468	1305
805	ACCTACCAGGTTAAAC-1	Dmel30hm	8306	1712
806	ACCTACCCAGTTACCA-1	Dmel30hm	4603	1284
807	ACCTACCCATAATCCG-1	Dmel30hm	3943	883
808	ACCTACCGTATGCTAC-1	Dmel30hm	6746	1580
809	ACCTACCGTCTACACA-1	Dmel30hm	3074	1091
810	ACCTACCTCCGTTGGG-1	Dmel30hm	5288	1322
811	ACCTGAAAGAAGTCCG-1	Dmel30hm	4377	1044
812	ACCTGAACAACCGTAT-1	Dmel30hm	5096	1366
813	ACCTGAACACACGGAA-1	Dmel30hm	6547	1508
814	ACCTGAAGTACGGCAA-1	Dmel30hm	5749	1306
815	ACCTGAAGTACTCGTA-1	Dmel30hm	5189	1349
816	ACCTGAAGTCATCACA-1	Dmel30hm	3939	697
817	ACCTGAAGTGTACGCC-1	Dmel30hm	4894	1274
818	ACCTGAAGTTACCCTC-1	Dmel30hm	4291	1116
819	ACCTGAATCACGACTA-1	Dmel30hm	4699	1184
820	ACCTGAATCCAGTACA-1	Dmel30hm	3627	1127
821	ACCTGAATCTGCATGA-1	Dmel30hm	3128	851
822	ACCTGTCAGCTTAGTC-1	Dmel30hm	5173	1310
823	ACCTGTCAGTCTGCGC-1	Dmel30hm	1618	883
824	ACCTGTCCACCTCAGG-1	Dmel30hm	5662	1308
825	ACCTGTCCACTCCCTA-1	Dmel30hm	5032	1300
826	ACCTGTCCAGTCGGTC-1	Dmel30hm	5425	1206
827	ACCTGTCGTCCATCTC-1	Dmel30hm	4815	1295
828	ACCTGTCGTCCTTGTC-1	Dmel30hm	10478	2002
829	ACCTGTCTCACCACAA-1	Dmel30hm	10216	2033
830	ACCTGTCTCGAGAGCA-1	Dmel30hm	10743	1981
831	ACCTGTCTCTTCTCAA-1	Dmel30hm	4742	1138
832	ACGATCAAGGCACTCC-1	Dmel30hm	4513	1247
833	ACGATCAAGTGGACGT-1	Dmel30hm	2194	792
834	ACGATCACAACTCGTA-1	Dmel30hm	19916	2702
835	ACGATCACAAGACGGT-1	Dmel30hm	4294	1001
836	ACGATCACACGTAACT-1	Dmel30hm	3861	1185
837	ACGATCACAGCGATTT-1	Dmel30hm	11936	1950
838	ACGATCAGTCCTCATC-1	Dmel30hm	4652	1166
839	ACGATCAGTCGTGGAA-1	Dmel30hm	8670	1564
840	ACGATCAGTCTCAAGT-1	Dmel30hm	3716	1057
841	ACGATCAGTGCGGATA-1	Dmel30hm	5393	1184
842	ACGATCATCACAAGAA-1	Dmel30hm	5181	1154
843	ACGATCATCATCACAG-1	Dmel30hm	5539	1350
844	ACGATCATCCCGTTCA-1	Dmel30hm	9279	1932
845	ACGATCATCCGCAAAT-1	Dmel30hm	4405	1231
846	ACGATGTCAACTCGTA-1	Dmel30hm	37577	3375
847	ACGATGTCACAGCCAC-1	Dmel30hm	4770	1132
848	ACGATGTCATTGTCGA-1	Dmel30hm	4162	1049
849	ACGATGTGTTCGGCGT-1	Dmel30hm	7069	1431
850	ACGATGTGTTGGTGTT-1	Dmel30hm	6265	1448
851	ACGATGTTCAGTGCGC-1	Dmel30hm	5207	1349
852	ACGATGTTCCCTTGGT-1	Dmel30hm	6120	1355
853	ACGCACGAGACTTGTC-1	Dmel30hm	5198	1330
854	ACGCACGAGCACCGAA-1	Dmel30hm	5957	1347
855	ACGCACGAGCCACAAG-1	Dmel30hm	4540	1312
856	ACGCACGAGTGGCAGT-1	Dmel30hm	5406	1233
857	ACGCACGTCGAAGCCC-1	Dmel30hm	3998	1152
858	ACGGAAGCAAAGGAGA-1	Dmel30hm	7670	1631
859	ACGGAAGCAATGGCCC-1	Dmel30hm	4429	1095
860	ACGGAAGCACGTATAC-1	Dmel30hm	4339	1073
861	ACGGAAGCAGGACATG-1	Dmel30hm	4837	1202
862	ACGGAAGGTAACTTCG-1	Dmel30hm	5417	1036
863	ACGGAAGGTACTGAGG-1	Dmel30hm	3745	1008
864	ACGGAAGGTAGCTTTG-1	Dmel30hm	1761	880
865	ACGGAAGGTCAGACTT-1	Dmel30hm	16005	2246
866	ACGGAAGGTCATTGCA-1	Dmel30hm	5004	1243
867	ACGGAAGGTGAGTGAC-1	Dmel30hm	3544	1014
868	ACGGAAGGTGTAAACA-1	Dmel30hm	3563	1012
869	ACGGAAGTCCAGGACC-1	Dmel30hm	4833	1135
870	ACGGAAGTCGCATAGT-1	Dmel30hm	4214	1012
871	ACGGGTCAGGAGGGTG-1	Dmel30hm	5172	1270
872	ACGGGTCAGGATTACA-1	Dmel30hm	6392	1298
873	ACGGGTCAGGTGATCG-1	Dmel30hm	5083	1238
874	ACGGGTCAGTAGGGTC-1	Dmel30hm	6343	1291
875	ACGGGTCCACTAAACC-1	Dmel30hm	1983	987
876	ACGGGTCCATCGTGGC-1	Dmel30hm	4166	1114
877	ACGGGTCGTAAGATAC-1	Dmel30hm	5867	1303
878	ACGGGTCGTGAGCAGT-1	Dmel30hm	6495	1469
879	ACGGGTCGTGCGCTCA-1	Dmel30hm	4939	1121
880	ACGGGTCGTGGCTTGC-1	Dmel30hm	5352	1348
881	ACGGGTCTCTTCGACC-1	Dmel30hm	5568	1360
882	ACGGTCGAGGATGTTA-1	Dmel30hm	1520	792
883	ACGGTCGAGGCCATAG-1	Dmel30hm	3441	899
884	ACGGTCGCAAACGAGC-1	Dmel30hm	5069	1358
885	ACGGTCGCAACATCGT-1	Dmel30hm	5167	1224
886	ACGGTCGCAACGACAG-1	Dmel30hm	8358	1760
887	ACGGTCGCACGAGGAT-1	Dmel30hm	6240	1648
888	ACGGTCGCAGGTACGA-1	Dmel30hm	3602	976
889	ACGGTCGCAGGTGTGA-1	Dmel30hm	4627	1192
890	ACGGTCGCATAACTCG-1	Dmel30hm	9743	1987
891	ACGGTCGGTCATGGCC-1	Dmel30hm	5994	1461
892	ACGGTCGGTGGTACAG-1	Dmel30hm	5681	1330
893	ACGGTCGTCAGGAAAT-1	Dmel30hm	13075	2090
894	ACGGTCGTCGCAGTGC-1	Dmel30hm	4515	1105
895	ACGGTCGTCGCCTAGG-1	Dmel30hm	3280	923
896	ACGGTCGTCGGAATTC-1	Dmel30hm	4677	1066
897	ACGGTTACACAAATAG-1	Dmel30hm	4238	1196
898	ACGGTTAGTATGCGTT-1	Dmel30hm	4672	1189
899	ACGGTTAGTGATCGTT-1	Dmel30hm	3852	1090
900	ACGGTTAGTTCGAGCC-1	Dmel30hm	12495	2252
901	ACGGTTAGTTGCATGT-1	Dmel30hm	9424	1770
902	ACGGTTATCAAGCCCG-1	Dmel30hm	10013	1936
903	ACGTAACAGCCTGGAA-1	Dmel30hm	4440	1157
904	ACGTAACAGGGACCAT-1	Dmel30hm	6290	1349
905	ACGTAACCACATTCGA-1	Dmel30hm	5799	1275
906	ACGTAACCATGTAACC-1	Dmel30hm	4194	1203
907	ACGTAACGTAAGAACT-1	Dmel30hm	5517	1452
908	ACGTAACGTCAGTTTG-1	Dmel30hm	3821	1092
909	ACGTAACGTCCTGTCT-1	Dmel30hm	6937	1515
910	ACGTAACGTCCTTGTC-1	Dmel30hm	10257	1815
911	ACGTAACGTCTGATCA-1	Dmel30hm	4362	1155
912	ACGTAACGTGATATAG-1	Dmel30hm	7922	1486
913	ACGTAACTCGTTACCC-1	Dmel30hm	5651	1374
914	ACGTACAAGGAGGCAG-1	Dmel30hm	1500	690
915	ACGTACAAGGCCCAAA-1	Dmel30hm	15876	2287
916	ACGTACACAATTGCCA-1	Dmel30hm	4723	1175
917	ACGTACACAGCGGATA-1	Dmel30hm	3986	1048
918	ACGTACACATACAGGG-1	Dmel30hm	6628	1425
919	ACGTACAGTACCCAGC-1	Dmel30hm	3453	1097
920	ACGTACAGTAGACTGG-1	Dmel30hm	4437	1031
921	ACGTACAGTGGACCAA-1	Dmel30hm	14494	2214
922	ACGTACATCACCGGGT-1	Dmel30hm	5460	1374
923	ACGTACATCCCAGTGG-1	Dmel30hm	2991	860
924	ACGTACATCGCACGAC-1	Dmel30hm	4974	1182
925	ACGTACATCGCACTCT-1	Dmel30hm	8423	1717
926	ACGTACATCGGTAGAG-1	Dmel30hm	12976	2166
927	ACGTACATCTACCCAC-1	Dmel30hm	3933	1140
928	ACGTAGTCAACAAGTA-1	Dmel30hm	4891	1186
929	ACGTAGTCAAGCTCTA-1	Dmel30hm	5325	1212
930	ACGTAGTCAGAGATGC-1	Dmel30hm	3741	1293
931	ACGTAGTCAGTCGTTA-1	Dmel30hm	4909	1197
932	ACGTAGTGTATCAGCT-1	Dmel30hm	3878	1018
933	ACGTAGTGTCCAGTTA-1	Dmel30hm	4796	1145
934	ACGTAGTGTGAGATAT-1	Dmel30hm	7263	1519
935	ACGTAGTTCTCTTGCG-1	Dmel30hm	6271	1381
936	ACGTCCTAGCCTAACT-1	Dmel30hm	7644	1819
937	ACGTCCTAGGTATCTC-1	Dmel30hm	6505	1507
938	ACGTCCTCAAGCGATG-1	Dmel30hm	5097	1231
939	ACGTCCTCATCCTTGC-1	Dmel30hm	4166	1163
940	ACGTCCTCATTGTCGA-1	Dmel30hm	4418	1211
941	ACGTCCTGTAACTTCG-1	Dmel30hm	5231	1252
942	ACGTCCTGTCGCATGC-1	Dmel30hm	4837	1240
943	ACGTCCTGTTAAACCC-1	Dmel30hm	2333	804
944	ACGTCCTTCGGCTGAC-1	Dmel30hm	5217	1298
945	ACGTCCTTCGGTAGAG-1	Dmel30hm	5946	1296
946	ACGTTCCAGAGCACTG-1	Dmel30hm	5723	1208
947	ACGTTCCAGTCGCCCA-1	Dmel30hm	6181	1387
948	ACGTTCCCAACTGCCG-1	Dmel30hm	3065	1040
949	ACGTTCCCAAGCAGGT-1	Dmel30hm	4180	968
950	ACGTTCCCACACCGAC-1	Dmel30hm	7312	1673
951	ACGTTCCCACTACGGC-1	Dmel30hm	6718	1584
952	ACGTTCCGTAATTAGG-1	Dmel30hm	4194	1053
953	ACGTTCCGTCTCAAGT-1	Dmel30hm	5851	1314
954	ACGTTCCTCACTGATG-1	Dmel30hm	4169	1168
955	ACGTTCCTCGATGCTA-1	Dmel30hm	2889	918
956	ACGTTCCTCGTCAACA-1	Dmel30hm	3906	1080
957	ACGTTCCTCGTCTACC-1	Dmel30hm	6174	1422
958	ACGTTCCTCTGCCCTA-1	Dmel30hm	4920	1280
959	ACTACGAAGCCTCACG-1	Dmel30hm	1563	670
960	ACTACGAAGCGATCGA-1	Dmel30hm	2849	827
961	ACTACGACACTCCGGA-1	Dmel30hm	5844	1456
962	ACTACGAGTAACATGA-1	Dmel30hm	3229	1039
963	ACTACGAGTCGCGTTG-1	Dmel30hm	6759	1468
964	ACTACGATCCTTCTTC-1	Dmel30hm	2086	733
965	ACTACGATCGCACGAC-1	Dmel30hm	6016	1405
966	ACTATCTAGCCAGACA-1	Dmel30hm	5542	1335
967	ACTATCTAGCCTATCA-1	Dmel30hm	4847	1413
968	ACTATCTAGCGACATG-1	Dmel30hm	3447	981
969	ACTATCTAGTCCCGGT-1	Dmel30hm	5658	1563
970	ACTATCTAGTGAGTTA-1	Dmel30hm	3908	990
971	ACTATCTAGTGCCGAA-1	Dmel30hm	24557	3263
972	ACTATCTCAACATACC-1	Dmel30hm	4857	1229
973	ACTATCTCATACCGTA-1	Dmel30hm	4468	1260
974	ACTATCTCATCCGTGG-1	Dmel30hm	14394	2580
975	ACTATCTGTGTCACAT-1	Dmel30hm	4415	1125
976	ACTATCTGTTGGAGGT-1	Dmel30hm	12398	2138
977	ACTATCTTCGATAACC-1	Dmel30hm	4982	1212
978	ACTATCTTCTACTCAT-1	Dmel30hm	4492	1248
979	ACTATCTTCTCGCCTA-1	Dmel30hm	6116	1403
980	ACTATCTTCTGGACTA-1	Dmel30hm	6478	1682
981	ACTATGGAGAATAACC-1	Dmel30hm	1525	807
982	ACTATGGAGACGCCAA-1	Dmel30hm	4468	1190
983	ACTATGGAGGTGGGTT-1	Dmel30hm	6909	1324
984	ACTATGGAGTATGTAG-1	Dmel30hm	6075	1353
985	ACTATGGCAACGGGTA-1	Dmel30hm	6414	1389
986	ACTATGGCAAGGATGC-1	Dmel30hm	2967	1095
987	ACTATGGCAGGGAGAG-1	Dmel30hm	3952	987
988	ACTATGGTCAAAGACA-1	Dmel30hm	5774	1224
989	ACTATGGTCGGCACTG-1	Dmel30hm	3990	1078
990	ACTATTCAGAGAGGGC-1	Dmel30hm	3076	872
991	ACTATTCAGAGTCGAC-1	Dmel30hm	3498	1009
992	ACTATTCAGAGTTCGG-1	Dmel30hm	3575	1116
993	ACTATTCAGGTGCGAT-1	Dmel30hm	4856	1261
994	ACTATTCCACCCAACG-1	Dmel30hm	4557	1059
995	ACTATTCCAGTCGGAA-1	Dmel30hm	2281	715
996	ACTATTCGTTCGTGCG-1	Dmel30hm	3676	1098
997	ACTATTCTCCGAAGGA-1	Dmel30hm	6525	1265
998	ACTATTCTCCGTGTGG-1	Dmel30hm	3907	1001
999	ACTATTCTCGCTCTAC-1	Dmel30hm	4453	1313
1000	ACTCCCAAGCCAGTAG-1	Dmel30hm	4497	1090
1001	ACTCCCAAGCTTAAGA-1	Dmel30hm	4515	1217
1002	ACTCCCAAGTTAGTGA-1	Dmel30hm	5555	1206
1003	ACTCCCACACAGAGCA-1	Dmel30hm	4293	1214
1004	ACTCCCACAGCTCTGG-1	Dmel30hm	4290	1153
1005	ACTCCCACATTGACCA-1	Dmel30hm	4314	1164
1006	ACTCCCAGTACGACTT-1	Dmel30hm	7540	1613
1007	ACTCCCAGTGCAATGG-1	Dmel30hm	3164	1041
1008	ACTCCCATCATCCCGT-1	Dmel30hm	5729	1364
1009	ACTCCCATCCACCCTA-1	Dmel30hm	14038	2227
1010	ACTCCCATCCAGTTCC-1	Dmel30hm	3491	1083
1011	ACTCCCATCCCATGGG-1	Dmel30hm	5012	1119
1012	ACTCCCATCGTGGGAA-1	Dmel30hm	3820	1100
1013	ACTCCCATCTCGTCGT-1	Dmel30hm	5383	1193
1014	ACTCTCGAGTAATACG-1	Dmel30hm	4271	1203
1015	ACTCTCGCAGGATGAC-1	Dmel30hm	8861	1871
1016	ACTCTCGCATCCAATG-1	Dmel30hm	4534	1162
1017	ACTCTCGTCATGAGGG-1	Dmel30hm	5701	1272
1018	ACTCTCGTCTACCACC-1	Dmel30hm	3139	829
1019	ACTGATGAGACTTGTC-1	Dmel30hm	4863	1294
1020	ACTGATGCACGTCATA-1	Dmel30hm	6584	1365
1021	ACTGATGCAGCTAACT-1	Dmel30hm	6635	1536
1022	ACTGATGGTATCGTGT-1	Dmel30hm	4044	1072
1023	ACTGATGGTGAATTGA-1	Dmel30hm	5863	1393
1024	ACTGATGGTTGCTCGG-1	Dmel30hm	6532	1491
1025	ACTGATGTCTACGCAA-1	Dmel30hm	17525	2552
1026	ACTGATGTCTCGAACA-1	Dmel30hm	3621	1041
1027	ACTGCAAAGCATCAGG-1	Dmel30hm	6921	1476
1028	ACTGCAAAGGGAGTGG-1	Dmel30hm	4103	1143
1029	ACTGCAAAGGTCGTCC-1	Dmel30hm	3572	1116
1030	ACTGCAACAGCACGAA-1	Dmel30hm	7170	1660
1031	ACTGCAACATAACAGA-1	Dmel30hm	4460	1173
1032	ACTGCAAGTACAGAAT-1	Dmel30hm	3947	1108
1033	ACTGCAAGTCCGAAAG-1	Dmel30hm	4172	1082
1034	ACTGCAAGTTCGGTCG-1	Dmel30hm	6377	1429
1035	ACTGCAATCTTTCCGG-1	Dmel30hm	4624	1259
1036	ACTGTCCCACTGGCCA-1	Dmel30hm	5600	1441
1037	ACTGTCCCATCGTGGC-1	Dmel30hm	26145	3284
1038	ACTGTCCGTGTCCGTG-1	Dmel30hm	3901	1114
1039	ACTGTCCTCAATCCGA-1	Dmel30hm	2310	862
1040	ACTGTCCTCCCTGGTT-1	Dmel30hm	6390	1578
1041	ACTGTCCTCGAGTTGT-1	Dmel30hm	9938	1809
1042	ACTGTCCTCGATCCAA-1	Dmel30hm	3301	1020
1043	ACTGTCCTCGGAGCAA-1	Dmel30hm	5887	1339
1044	ACTGTGACAAGTCCAT-1	Dmel30hm	3192	991
1045	ACTGTGACACTGTGTA-1	Dmel30hm	11463	2016
1046	ACTGTGACAGGGCTTC-1	Dmel30hm	5534	1207
1047	ACTGTGACATCGGAGA-1	Dmel30hm	4404	1151
1048	ACTGTGACATCGTGCG-1	Dmel30hm	5713	1390
1049	ACTGTGAGTATGGGAC-1	Dmel30hm	3630	904
1050	ACTGTGAGTCTACAAC-1	Dmel30hm	7190	1515
1051	ACTGTGAGTGTGTCGC-1	Dmel30hm	8608	1768
1052	ACTGTGATCGGTTCAA-1	Dmel30hm	3977	1129
1053	ACTGTGATCTAGAGCT-1	Dmel30hm	10743	2047
1054	ACTTAGGAGAAGCTGC-1	Dmel30hm	4039	970
1055	ACTTAGGAGAGCCATG-1	Dmel30hm	4770	1156
1056	ACTTAGGAGATTGCGG-1	Dmel30hm	2413	777
1057	ACTTAGGAGCGTCAAG-1	Dmel30hm	2665	747
1058	ACTTAGGAGTCTACCA-1	Dmel30hm	3669	1115
1059	ACTTAGGAGTGTACAA-1	Dmel30hm	5345	1263
1060	ACTTAGGCAAGCCTGC-1	Dmel30hm	6553	1609
1061	ACTTAGGCACCGGTCA-1	Dmel30hm	2161	793
1062	ACTTAGGCAGATCATC-1	Dmel30hm	6473	1197
1063	ACTTAGGGTAGGTTTC-1	Dmel30hm	6830	1546
1064	ACTTAGGGTCGTTTCC-1	Dmel30hm	3463	929
1065	ACTTAGGTCAAGTCTG-1	Dmel30hm	4239	1173
1066	ACTTAGGTCCATATGG-1	Dmel30hm	4363	1199
1067	ACTTAGGTCGCCATAA-1	Dmel30hm	4428	1153
1068	ACTTAGGTCTGAGTCA-1	Dmel30hm	4310	1106
1069	ACTTATCAGAAACCCG-1	Dmel30hm	4161	1171
1070	ACTTATCAGAGTAACT-1	Dmel30hm	4239	1139
1071	ACTTATCCAAGCACCC-1	Dmel30hm	4635	1345
1072	ACTTATCCACCCAACG-1	Dmel30hm	7224	1667
1073	ACTTATCGTCTCTCTG-1	Dmel30hm	4454	1236
1074	ACTTATCGTGACTCTA-1	Dmel30hm	2885	883
1075	ACTTATCGTTGCCATA-1	Dmel30hm	5775	1124
1076	ACTTATCTCACGTCCT-1	Dmel30hm	4663	1267
1077	ACTTATCTCAGCCCAG-1	Dmel30hm	2949	967
1078	ACTTATCTCATTACCT-1	Dmel30hm	5096	1275
1079	ACTTCCGCATGGATCT-1	Dmel30hm	5973	1482
1080	ACTTCCGGTCAACCTA-1	Dmel30hm	6163	1481
1081	ACTTCCGGTGACTGTT-1	Dmel30hm	4971	1343
1082	ACTTCCGGTGATACTC-1	Dmel30hm	3656	1130
1083	ACTTCCGGTTCCAGGC-1	Dmel30hm	8267	1779
1084	ACTTCCGGTTTGCCGG-1	Dmel30hm	5370	1268
1085	ACTTCCGTCGAGAGCA-1	Dmel30hm	3789	1245
1086	ACTTCCGTCGAGTCTA-1	Dmel30hm	1830	709
1087	ACTTCCGTCGCCAGTG-1	Dmel30hm	8946	1771
1088	ACTTCCGTCGTCGACG-1	Dmel30hm	4249	1131
1089	ACTTCCGTCTCAGGCG-1	Dmel30hm	2023	683
1090	ACTTCCGTCTCCCATG-1	Dmel30hm	3810	1051
1091	ACTTCGCAGCATGATA-1	Dmel30hm	5214	1410
1092	ACTTCGCCAAAGTATG-1	Dmel30hm	4208	1118
1093	ACTTCGCCACCTTCCA-1	Dmel30hm	7146	1805
1094	ACTTCGCCATCAGCGC-1	Dmel30hm	3418	1241
1095	ACTTCGCGTCAAATCC-1	Dmel30hm	4222	1125
1096	ACTTCGCGTCTAGGTT-1	Dmel30hm	3383	920
1097	ACTTCGCTCATCCTAT-1	Dmel30hm	18510	2645
1098	ACTTCGCTCATTCCTA-1	Dmel30hm	4435	1021
1099	ACTTCGCTCCTGGGTG-1	Dmel30hm	17635	2849
1100	ACTTCGCTCGACGTCG-1	Dmel30hm	6480	1123
1101	ACTTCGCTCTAAGCCA-1	Dmel30hm	2057	736
1102	ACTTTCAAGCCGTTGC-1	Dmel30hm	5349	1395
1103	ACTTTCAAGGGCAGGA-1	Dmel30hm	6334	1267
1104	ACTTTCAAGTTGTAAG-1	Dmel30hm	5612	1238
1105	ACTTTCACAACTGTGT-1	Dmel30hm	10410	1634
1106	ACTTTCACACTTCAAG-1	Dmel30hm	4310	1244
1107	ACTTTCACATAATGAG-1	Dmel30hm	4865	1286
1108	ACTTTCAGTAGGTACG-1	Dmel30hm	3423	962
1109	ACTTTCAGTGCTCTCT-1	Dmel30hm	4359	1229
1110	ACTTTCAGTGTAACGG-1	Dmel30hm	5800	1304
1111	ACTTTCAGTTTGTGGT-1	Dmel30hm	3769	1135
1112	ACTTTCATCAAGTCTG-1	Dmel30hm	5176	1303
1113	ACTTTCATCATATGGC-1	Dmel30hm	4745	1165
1114	ACTTTGTCAAGACCTT-1	Dmel30hm	4473	1228
1115	ACTTTGTCAAGTGCTT-1	Dmel30hm	3005	954
1116	ACTTTGTCACTTCCTG-1	Dmel30hm	14799	2518
1117	ACTTTGTCAGCTCTGG-1	Dmel30hm	8341	1880
1118	ACTTTGTCATGATCTG-1	Dmel30hm	6306	1542
1119	ACTTTGTGTCTAGGTT-1	Dmel30hm	5006	1302
1120	ACTTTGTTCAGGAACG-1	Dmel30hm	4017	1054
1121	ACTTTGTTCCAGTTCC-1	Dmel30hm	4268	1217
1122	ACTTTGTTCCTGCTAC-1	Dmel30hm	7174	1751
1123	ACTTTGTTCGCGGTAC-1	Dmel30hm	9132	1646
1124	ACTTTGTTCGTTCGCT-1	Dmel30hm	2383	803
1125	AGAAATGAGATCCAAA-1	Dmel30hm	4997	1354
1126	AGAAATGAGTGCTACT-1	Dmel30hm	5091	1282
1127	AGAAATGCACCCTTAC-1	Dmel30hm	3867	1080
1128	AGAAATGCATCCGATA-1	Dmel30hm	8436	1674
1129	AGAAATGCATCTTTCA-1	Dmel30hm	12315	2298
1130	AGAAATGCATGTCGTA-1	Dmel30hm	6560	1445
1131	AGAAATGGTCAGGTAG-1	Dmel30hm	4548	1114
1132	AGAAATGGTGTCCCTT-1	Dmel30hm	5439	1306
1133	AGAAATGGTTCTTAGG-1	Dmel30hm	4400	1151
1134	AGAAATGTCACGGGAA-1	Dmel30hm	5654	1276
1135	AGAACAAAGCTCCCTT-1	Dmel30hm	5011	1187
1136	AGAACAAAGGAAAGGT-1	Dmel30hm	4841	1115
1137	AGAACAAAGGCTTAAA-1	Dmel30hm	6951	1374
1138	AGAACAAAGTCTAACC-1	Dmel30hm	5437	1335
1139	AGAACAACAAGAGGCT-1	Dmel30hm	5128	1261
1140	AGAACAACACCGTCGA-1	Dmel30hm	3722	1085
1141	AGAACAACAGCTACTA-1	Dmel30hm	4377	1133
1142	AGAACAAGTCTCCTGT-1	Dmel30hm	4215	1058
1143	AGAACAAGTCTGTGTA-1	Dmel30hm	3371	870
1144	AGAACAAGTGACACGA-1	Dmel30hm	6294	1385
1145	AGAACCTAGACATACA-1	Dmel30hm	8630	1675
1146	AGAACCTAGCACTCTA-1	Dmel30hm	5108	1316
1147	AGAACCTAGGCATCAG-1	Dmel30hm	3731	1120
1148	AGAACCTAGGCCCGTT-1	Dmel30hm	4881	1269
1149	AGAACCTAGGTGCCAA-1	Dmel30hm	17533	2598
1150	AGAACCTAGGTGCTAG-1	Dmel30hm	5095	1259
1151	AGAACCTCAGCGTTTA-1	Dmel30hm	5277	1216
1152	AGAACCTCAGGAATCG-1	Dmel30hm	4896	1221
1153	AGAACCTCAGGTGAGT-1	Dmel30hm	3725	1035
1154	AGAACCTCATCCGGTG-1	Dmel30hm	3778	1111
1155	AGAACCTGTAGAGGAA-1	Dmel30hm	13546	2059
1156	AGAACCTGTCGCACAC-1	Dmel30hm	3444	1035
1157	AGAACCTGTCGCGGTT-1	Dmel30hm	4793	1170
1158	AGAACCTGTCTCAAGT-1	Dmel30hm	7070	1662
1159	AGAACCTGTGTTACAC-1	Dmel30hm	1407	640
1160	AGAAGCGAGCTAGCCC-1	Dmel30hm	5057	1185
1161	AGAAGCGAGTCTCCTC-1	Dmel30hm	4041	984
1162	AGAAGCGCATGTGCTA-1	Dmel30hm	4679	1169
1163	AGAAGCGGTCTGCATA-1	Dmel30hm	3283	787
1164	AGAAGCGTCACCTGTC-1	Dmel30hm	4933	1005
1165	AGAAGCGTCAGTGATC-1	Dmel30hm	4545	1183
1166	AGAAGTAAGTTGGACG-1	Dmel30hm	3864	1129
1167	AGAAGTACACAGTCCG-1	Dmel30hm	7314	1608
1168	AGAAGTACACCTGAAT-1	Dmel30hm	7546	1681
1169	AGAAGTACAGGTGTGA-1	Dmel30hm	3438	1117
1170	AGAAGTACATAGTCGT-1	Dmel30hm	10096	1818
1171	AGAAGTACATCACAGT-1	Dmel30hm	8201	1713
1172	AGAAGTAGTACCTATG-1	Dmel30hm	1591	629
1173	AGAAGTAGTACGTACT-1	Dmel30hm	5267	1260
1174	AGAAGTAGTAGTCGGA-1	Dmel30hm	3450	966
1175	AGAAGTAGTATGGAGC-1	Dmel30hm	1585	597
1176	AGAAGTATCCACAGCG-1	Dmel30hm	6158	1478
1177	AGACAAAAGCTTTGTG-1	Dmel30hm	2155	884
1178	AGACAAACACCCAATA-1	Dmel30hm	3847	1037
1179	AGACAAACAGAAATCA-1	Dmel30hm	15362	2516
1180	AGACAAAGTTCTCTAT-1	Dmel30hm	3412	969
1181	AGACAAAGTTTGACAC-1	Dmel30hm	3307	1113
1182	AGACAAATCAAAGAAC-1	Dmel30hm	4579	1153
1183	AGACAAATCACATTGG-1	Dmel30hm	4316	1297
1184	AGACAAATCATTATCC-1	Dmel30hm	5808	1270
1185	AGACACTAGACTGTTC-1	Dmel30hm	6677	1424
1186	AGACACTAGTATAGGT-1	Dmel30hm	4813	1290
1187	AGACACTAGTGTTCAC-1	Dmel30hm	12019	1945
1188	AGACACTCATACTGTG-1	Dmel30hm	5365	1391
1189	AGACACTGTCTAGGCC-1	Dmel30hm	4723	1141
1190	AGACACTTCGGAAACG-1	Dmel30hm	10967	1670
1191	AGACACTTCTTCCCAG-1	Dmel30hm	6108	1455
1192	AGACAGGAGCCTGACC-1	Dmel30hm	10089	2010
1193	AGACAGGAGGAGCAAA-1	Dmel30hm	14591	1977
1194	AGACAGGAGGCTGAAC-1	Dmel30hm	5630	1368
1195	AGACAGGAGGTTGTTC-1	Dmel30hm	8130	1714
1196	AGACAGGCAGTCTCTC-1	Dmel30hm	4828	1194
1197	AGACAGGCATGTGCTA-1	Dmel30hm	5212	1282
1198	AGACAGGGTCTCGGGT-1	Dmel30hm	6088	1395
1199	AGACAGGGTGCACGCT-1	Dmel30hm	6693	1529
1200	AGACAGGGTTTAGTCG-1	Dmel30hm	14509	2279
1201	AGACAGGTCATTCGTT-1	Dmel30hm	5311	1278
1202	AGACAGGTCCGATCGG-1	Dmel30hm	4227	1109
1203	AGACCATAGTAGTGCG-1	Dmel30hm	5116	1296
1204	AGACCATCACCGTGGT-1	Dmel30hm	5201	1081
1205	AGACCATGTCATTGCA-1	Dmel30hm	5013	1278
1206	AGACCATGTCGTTGGC-1	Dmel30hm	4286	1067
1207	AGACCATGTGGAAGTC-1	Dmel30hm	11346	1880
1208	AGACCATGTGTTGCCG-1	Dmel30hm	5285	1283
1209	AGACCATGTTGGATCT-1	Dmel30hm	8153	1731
1210	AGACCATTCACCTGTC-1	Dmel30hm	6305	1582
1211	AGACCATTCGATCCAA-1	Dmel30hm	4504	1069
1212	AGACCATTCGCGTAGC-1	Dmel30hm	6351	1492
1213	AGACCCGAGGAGACCT-1	Dmel30hm	3885	1158
1214	AGACCCGCAAATCGGG-1	Dmel30hm	7571	1424
1215	AGACCCGGTAGCGTTT-1	Dmel30hm	6295	1418
1216	AGACCCGGTGCATACT-1	Dmel30hm	3187	1081
1217	AGACCCGTCGAAGCAG-1	Dmel30hm	4688	1203
1218	AGACCCGTCGAGTCCG-1	Dmel30hm	5968	1274
1219	AGACCCGTCTTACGGA-1	Dmel30hm	3660	1151
1220	AGACCCGTCTTCTGGC-1	Dmel30hm	3370	1040
1221	AGACTCAAGCTTTGTG-1	Dmel30hm	7794	1482
1222	AGACTCAAGGTAGCCA-1	Dmel30hm	8181	1526
1223	AGACTCAAGTCATACC-1	Dmel30hm	3842	1071
1224	AGACTCACAAACGTGG-1	Dmel30hm	11079	1952
1225	AGACTCACAATCTGCA-1	Dmel30hm	4465	1145
1226	AGACTCACACAGAGCA-1	Dmel30hm	4940	1237
1227	AGACTCACACGACGAA-1	Dmel30hm	5691	1241
1228	AGACTCACACGCGTGT-1	Dmel30hm	3437	1024
1229	AGACTCACATGTTACG-1	Dmel30hm	4261	1235
1230	AGACTCAGTACCGTGC-1	Dmel30hm	6031	1377
1231	AGACTCAGTCCTATAG-1	Dmel30hm	4398	1162
1232	AGACTCAGTCGCATTA-1	Dmel30hm	8114	1826
1233	AGACTCATCGACGATT-1	Dmel30hm	5019	1187
1234	AGACTCATCTACACTT-1	Dmel30hm	6469	1598
1235	AGAGAATAGGCGAACT-1	Dmel30hm	5824	1265
1236	AGAGAATAGGTACTGG-1	Dmel30hm	5077	1162
1237	AGAGAATGTATGGAAT-1	Dmel30hm	4232	1181
1238	AGAGAATTCGATGCTA-1	Dmel30hm	7924	1587
1239	AGAGAATTCTCATGCC-1	Dmel30hm	6148	1526
1240	AGAGAGCAGATGAATC-1	Dmel30hm	4190	1080
1241	AGAGAGCCAAATCAAG-1	Dmel30hm	11985	2026
1242	AGAGAGCCAAATGATG-1	Dmel30hm	5863	1295
1243	AGAGAGCCACAATGCT-1	Dmel30hm	7079	1576
1244	AGAGAGCCAGAGATTA-1	Dmel30hm	5242	1163
1245	AGAGAGCGTGTGATGG-1	Dmel30hm	4117	979
1246	AGAGAGCGTTCAGTAC-1	Dmel30hm	4864	1120
1247	AGAGAGCTCACGGGCT-1	Dmel30hm	1995	798
1248	AGAGAGCTCAGTGATC-1	Dmel30hm	5114	1182
1249	AGAGAGCTCATTACTC-1	Dmel30hm	3410	1019
1250	AGAGAGCTCGACTCCT-1	Dmel30hm	4519	1126
1251	AGAGAGCTCGCTAATG-1	Dmel30hm	2060	892
1252	AGAGCAGCACACCAGC-1	Dmel30hm	3814	1128
1253	AGAGCAGCAGAACTTC-1	Dmel30hm	4607	1230
1254	AGAGCAGGTATAGCTC-1	Dmel30hm	7526	1532
1255	AGAGCAGGTATGAGGC-1	Dmel30hm	2459	883
1256	AGAGCAGGTTCGAGCC-1	Dmel30hm	5795	1270
1257	AGAGCAGTCCAAGCTA-1	Dmel30hm	4396	1022
1258	AGAGCAGTCTACCTTA-1	Dmel30hm	3718	1095
1259	AGAGCAGTCTCCGATC-1	Dmel30hm	7857	1741
1260	AGAGCCCCATACCATG-1	Dmel30hm	4002	983
1261	AGAGCCCGTTTGGGAG-1	Dmel30hm	3965	1060
1262	AGATAGAAGGGAGTGG-1	Dmel30hm	3855	950
1263	AGATAGAAGTAAATGC-1	Dmel30hm	7766	1613
1264	AGATAGACAAATGAAC-1	Dmel30hm	5621	1278
1265	AGATAGACACTGCACG-1	Dmel30hm	5616	1346
1266	AGATAGAGTTGATCGT-1	Dmel30hm	4705	1097
1267	AGATAGAGTTGGAGAC-1	Dmel30hm	3916	1096
1268	AGATAGATCAAGTGTC-1	Dmel30hm	4978	1178
1269	AGATAGATCAGCTTCC-1	Dmel30hm	22969	3016
1270	AGATAGATCATGGCCG-1	Dmel30hm	4887	1222
1271	AGATAGATCCGATAAC-1	Dmel30hm	13572	2274
1272	AGATAGATCTTACCAT-1	Dmel30hm	4315	1093
1273	AGATCCAAGATCCCGC-1	Dmel30hm	7364	1456
1274	AGATCCACAATCGCGC-1	Dmel30hm	5086	1291
1275	AGATCCACACAAATGA-1	Dmel30hm	4856	1156
1276	AGATCCACAGGCACTC-1	Dmel30hm	8114	1575
1277	AGATCCACATTGCCTC-1	Dmel30hm	4981	1291
1278	AGATCCAGTGCACAAG-1	Dmel30hm	7292	1513
1279	AGATCCATCCCGTTGT-1	Dmel30hm	3939	1084
1280	AGATCCATCGCAGAGA-1	Dmel30hm	5131	1281
1281	AGATCCATCTGCTTAT-1	Dmel30hm	4752	1313
1282	AGATCGTAGGTTATAG-1	Dmel30hm	4587	1141
1283	AGATCGTCAACAGCCC-1	Dmel30hm	4354	1160
1284	AGATCGTGTATAATGG-1	Dmel30hm	4274	1068
1285	AGATCGTGTCACTCGG-1	Dmel30hm	4477	1158
1286	AGATCGTTCAAAGAAC-1	Dmel30hm	11668	2093
1287	AGATCGTTCAAGTGGG-1	Dmel30hm	4154	1106
1288	AGATCGTTCCCGAATA-1	Dmel30hm	3868	1109
1289	AGATCGTTCCGTTGAA-1	Dmel30hm	7120	1600
1290	AGATCGTTCCTACCAC-1	Dmel30hm	5462	1346
1291	AGATCGTTCGGCTTGG-1	Dmel30hm	3315	1011
1292	AGATCGTTCGTACACA-1	Dmel30hm	3985	1170
1293	AGATGAAAGTAACGAT-1	Dmel30hm	4210	1200
1294	AGATGAAAGTTCCGTA-1	Dmel30hm	4660	1263
1295	AGATGAACAAAGCTAA-1	Dmel30hm	7331	1370
1296	AGATGAACAGAATTCC-1	Dmel30hm	4616	1261
1297	AGATGAACAGCTTTCC-1	Dmel30hm	7945	1892
1298	AGATGAATCATCTCTA-1	Dmel30hm	3353	966
1299	AGATGAATCCCAACTC-1	Dmel30hm	4298	1158
1300	AGATGAATCGCCCAGA-1	Dmel30hm	3918	948
1301	AGATGCTAGCACCGAA-1	Dmel30hm	6812	1589
1302	AGATGCTAGCCATTCA-1	Dmel30hm	3720	1089
1303	AGATGCTAGGGTACGT-1	Dmel30hm	11641	1999
1304	AGATGCTCAACTTGCA-1	Dmel30hm	4752	1240
1305	AGATGCTCACGCTTAA-1	Dmel30hm	5347	1170
1306	AGATGCTCAGTACTAC-1	Dmel30hm	4089	1129
1307	AGATGCTCAGTGGGTA-1	Dmel30hm	4666	1022
1308	AGATGCTGTAACCCTA-1	Dmel30hm	4274	1082
1309	AGATGCTGTGGTCTGC-1	Dmel30hm	3800	1093
1310	AGATGCTTCATCGGGC-1	Dmel30hm	6081	1467
1311	AGCATCAAGACCAACG-1	Dmel30hm	11271	2085
1312	AGCATCAAGCAAGTCG-1	Dmel30hm	7155	1232
1313	AGCATCAAGCCGTTAT-1	Dmel30hm	4209	1197
1314	AGCATCACAACGACAG-1	Dmel30hm	6817	1379
1315	AGCATCACACCAGTTA-1	Dmel30hm	7904	1590
1316	AGCATCACAGGAGGAG-1	Dmel30hm	3523	1016
1317	AGCATCAGTAATTAGG-1	Dmel30hm	9191	1908
1318	AGCATCAGTTCAGCTA-1	Dmel30hm	9162	1684
1319	AGCATCAGTTGCATTG-1	Dmel30hm	5716	1246
1320	AGCATCATCCGTATAG-1	Dmel30hm	3479	1019
1321	AGCATCATCGACGAGA-1	Dmel30hm	8142	1584
1322	AGCATCATCGGACAAG-1	Dmel30hm	5403	1267
1323	AGCATCATCTCCGAGG-1	Dmel30hm	4882	1367
1324	AGCATCATCTGGCCGA-1	Dmel30hm	3883	1111
1325	AGCCAATAGGATATGT-1	Dmel30hm	3825	1092
1326	AGCCAATAGTTAACGA-1	Dmel30hm	4704	1239
1327	AGCCAATCAAAGACTA-1	Dmel30hm	5359	1306
1328	AGCCAATCAAAGGCAC-1	Dmel30hm	3713	991
1329	AGCCAATCATAATGCC-1	Dmel30hm	5085	1259
1330	AGCCAATCATTGTACG-1	Dmel30hm	4433	1105
1331	AGCCAATGTCTACACA-1	Dmel30hm	10059	1914
1332	AGCCAATGTCTCAAGT-1	Dmel30hm	6599	1525
1333	AGCCAATGTGGACCTC-1	Dmel30hm	5476	1371
1334	AGCCAATTCAAGTGTC-1	Dmel30hm	5620	1274
1335	AGCCAATTCATGAAAG-1	Dmel30hm	4619	1192
1336	AGCCAATTCGCACGAC-1	Dmel30hm	4835	1227
1337	AGCCAATTCGCTCTAC-1	Dmel30hm	14954	2263
1338	AGCCACGAGAGTCTTC-1	Dmel30hm	5706	1240
1339	AGCCACGAGGGTTAGC-1	Dmel30hm	3455	974
1340	AGCCACGAGTGCGTCC-1	Dmel30hm	4103	1038
1341	AGCCACGCAAAGGTTA-1	Dmel30hm	6655	1522
1342	AGCCACGCAAGTCCCG-1	Dmel30hm	4206	1072
1343	AGCCACGCACAACCGC-1	Dmel30hm	7120	1745
1344	AGCCACGCACAAGCAG-1	Dmel30hm	10091	1883
1345	AGCCACGCACGAGGTA-1	Dmel30hm	6461	1525
1346	AGCCACGCAGTCAGTT-1	Dmel30hm	5616	1269
1347	AGCCACGGTACGTACT-1	Dmel30hm	4996	1256
1348	AGCCACGGTAGATTAG-1	Dmel30hm	5972	1452
1349	AGCCACGTCTCATGGA-1	Dmel30hm	6113	1238
1350	AGCCACGTCTCTCCGA-1	Dmel30hm	3445	1051
1351	AGCCACGTCTCTGCCA-1	Dmel30hm	3045	986
1352	AGCCAGCAGCACGATG-1	Dmel30hm	10353	1953
1353	AGCCAGCAGCGAGTAC-1	Dmel30hm	5451	1416
1354	AGCCAGCAGCGTGCCT-1	Dmel30hm	4503	1140
1355	AGCCAGCCATACGCAT-1	Dmel30hm	2735	972
1356	AGCCAGCCATATTCGG-1	Dmel30hm	7985	1610
1357	AGCCAGCGTCCTGGTG-1	Dmel30hm	2408	870
1358	AGCCAGCGTGCATGAG-1	Dmel30hm	3129	997
1359	AGCCAGCGTTCGTTCC-1	Dmel30hm	4831	1118
1360	AGCCAGCTCACCTTGC-1	Dmel30hm	1858	961
1361	AGCCAGCTCACTGGTA-1	Dmel30hm	3131	1134
1362	AGCCAGCTCCTTGAAG-1	Dmel30hm	4169	1098
1363	AGCCAGCTCTGCTAGA-1	Dmel30hm	8259	1673
1364	AGCGATTAGATGGTCG-1	Dmel30hm	5713	1271
1365	AGCGATTAGCCTCGTG-1	Dmel30hm	4828	1222
1366	AGCGATTAGCGAGTCA-1	Dmel30hm	5400	1281
1367	AGCGATTCAGGACGAT-1	Dmel30hm	4748	1133
1368	AGCGATTCATGATGCT-1	Dmel30hm	7385	1327
1369	AGCGATTGTGAATTAG-1	Dmel30hm	6359	1313
1370	AGCGATTGTGTTAGCT-1	Dmel30hm	4926	1234
1371	AGCGATTGTGTTCCAA-1	Dmel30hm	4174	1107
1372	AGCGATTGTTGCTAGT-1	Dmel30hm	5045	1212
1373	AGCGATTTCACGGACC-1	Dmel30hm	5394	1327
1374	AGCGATTTCGAGTACT-1	Dmel30hm	11642	1780
1375	AGCGATTTCTCGCAGG-1	Dmel30hm	5714	1451
1376	AGCGATTTCTGGGCCA-1	Dmel30hm	4159	1048
1377	AGCGCCAAGGGCGAGA-1	Dmel30hm	3844	995
1378	AGCGCCACAACGCCCA-1	Dmel30hm	5715	1349
1379	AGCGCCACACTGTCCT-1	Dmel30hm	5448	1349
1380	AGCGCCACATTACTCT-1	Dmel30hm	5376	1327
1381	AGCGCCAGTACACTCA-1	Dmel30hm	4911	1200
1382	AGCGCCAGTAGCGATG-1	Dmel30hm	5780	1089
1383	AGCGCCATCAGTGTTG-1	Dmel30hm	4069	1092
1384	AGCGCCATCGAAGGAC-1	Dmel30hm	6095	1394
1385	AGCGCCATCTGCCCTA-1	Dmel30hm	4496	1303
1386	AGCGCTGAGCCGTAAG-1	Dmel30hm	6206	1444
1387	AGCGCTGAGCGCCTTG-1	Dmel30hm	8052	1400
1388	AGCGCTGAGCGGTAAC-1	Dmel30hm	5787	1389
1389	AGCGCTGAGGTCACTT-1	Dmel30hm	1894	701
1390	AGCGCTGAGGTGCTAG-1	Dmel30hm	4115	1079
1391	AGCGCTGCATAGAATG-1	Dmel30hm	3178	855
1392	AGCGCTGGTGACATCT-1	Dmel30hm	4608	1158
1393	AGCGCTGGTGGCTGAA-1	Dmel30hm	11839	2058
1394	AGCGCTGGTTGGTGTT-1	Dmel30hm	5927	1410
1395	AGCGCTGTCGATCCCT-1	Dmel30hm	8788	1767
1396	AGCGCTGTCGTGGACC-1	Dmel30hm	3435	1043
1397	AGCGCTGTCTGAACGT-1	Dmel30hm	3556	986
1398	AGCGCTGTCTTAGGAC-1	Dmel30hm	8685	1765
1399	AGCGTATAGGAGTCTG-1	Dmel30hm	5515	1388
1400	AGCGTATAGGTTATAG-1	Dmel30hm	6217	1335
1401	AGCGTATAGGTTGACG-1	Dmel30hm	12395	2399
1402	AGCGTATCAACAGCCC-1	Dmel30hm	7874	1689
1403	AGCGTATCAATTGCCA-1	Dmel30hm	5601	1140
1404	AGCGTATCATCCAACA-1	Dmel30hm	4322	1150
1405	AGCGTATGTACCCAGC-1	Dmel30hm	5873	1548
1406	AGCGTATGTGGTTTGT-1	Dmel30hm	4511	1136
1407	AGCGTATGTGTCGATT-1	Dmel30hm	2268	698
1408	AGCGTATGTTGCGAAG-1	Dmel30hm	9479	1723
1409	AGCGTATTCCCGAAAT-1	Dmel30hm	6132	1377
1410	AGCGTATTCCGATAAC-1	Dmel30hm	5298	1304
1411	AGCGTATTCGGAGCAA-1	Dmel30hm	3890	1048
1412	AGCGTATTCTGCTTAT-1	Dmel30hm	4155	1150
1413	AGCTACAAGACCTCAT-1	Dmel30hm	5921	1450
1414	AGCTACAAGCTACTGT-1	Dmel30hm	9502	1832
1415	AGCTACAAGGAATGTT-1	Dmel30hm	6940	1588
1416	AGCTACACAGGTCCGT-1	Dmel30hm	16631	2823
1417	AGCTACAGTCCTATAG-1	Dmel30hm	5221	1197
1418	AGCTACAGTCGCCACA-1	Dmel30hm	2364	855
1419	AGCTACATCCTGTAGA-1	Dmel30hm	3763	1068
1420	AGCTACATCGTGGCTG-1	Dmel30hm	4805	1221
1421	AGCTACATCGTTCTCG-1	Dmel30hm	11106	2112
1422	AGCTACATCTGGACTA-1	Dmel30hm	1745	714
1423	AGCTCAAAGACCAAGC-1	Dmel30hm	9062	1766
1424	AGCTCAAAGCTTCATG-1	Dmel30hm	5602	1324
1425	AGCTCAAAGGTTGGAC-1	Dmel30hm	5156	1309
1426	AGCTCAAAGTAGCCAG-1	Dmel30hm	10462	1928
1427	AGCTCAACAAAGCTAA-1	Dmel30hm	6313	1447
1428	AGCTCAACAAGCTGTT-1	Dmel30hm	3802	1086
1429	AGCTCAACAATAGGAT-1	Dmel30hm	4625	1261
1430	AGCTCAAGTAGCTTTG-1	Dmel30hm	7152	1477
1431	AGCTCAAGTGGACAGT-1	Dmel30hm	8027	1650
1432	AGCTCAAGTGTAGCAG-1	Dmel30hm	6458	1408
1433	AGCTCAATCAAGCTGT-1	Dmel30hm	6025	1427
1434	AGCTCAATCCTTTGAT-1	Dmel30hm	3205	931
1435	AGCTCAATCGAACCTA-1	Dmel30hm	4563	1243
1436	AGCTCAATCTATGCCC-1	Dmel30hm	5020	1379
1437	AGCTTCCAGCAGGGAG-1	Dmel30hm	4314	1099
1438	AGCTTCCAGCTGACAG-1	Dmel30hm	2255	687
1439	AGCTTCCAGGGCAGAG-1	Dmel30hm	17095	2415
1440	AGCTTCCAGGTGCCAA-1	Dmel30hm	5171	1254
1441	AGCTTCCCATGAGGGT-1	Dmel30hm	4855	995
1442	AGCTTCCGTGCAACGA-1	Dmel30hm	7049	1539
1443	AGCTTCCGTTGACTGT-1	Dmel30hm	3737	1089
1444	AGCTTCCTCATGCAGT-1	Dmel30hm	5080	1301
1445	AGCTTCCTCCAACTAG-1	Dmel30hm	3684	866
1446	AGCTTCCTCCGTGTCT-1	Dmel30hm	3225	940
1447	AGGAAATAGAGTTCGG-1	Dmel30hm	6136	1317
1448	AGGAAATAGCAACCAG-1	Dmel30hm	3830	1051
1449	AGGAAATCAACCTATG-1	Dmel30hm	4937	1182
1450	AGGAAATCAACTGGTT-1	Dmel30hm	4059	1155
1451	AGGAAATCAATAGTGA-1	Dmel30hm	5416	1233
1452	AGGAAATCACGGTGAA-1	Dmel30hm	4587	1167
1453	AGGAAATCAGGGCTTC-1	Dmel30hm	5349	1302
1454	AGGAAATCAGTCGCTG-1	Dmel30hm	4764	1117
1455	AGGAAATCATATCTGG-1	Dmel30hm	15297	2316
1456	AGGAAATGTACAATAG-1	Dmel30hm	3570	1050
1457	AGGAAATGTAGCACAG-1	Dmel30hm	2339	988
1458	AGGAAATGTATGAAAC-1	Dmel30hm	5795	1340
1459	AGGAAATTCAATCCGA-1	Dmel30hm	1989	818
1460	AGGAAATTCCAAACCA-1	Dmel30hm	3737	1005
1461	AGGAAATTCTGAGCAT-1	Dmel30hm	5464	1266
1462	AGGAATAAGATAGGGA-1	Dmel30hm	6876	1421
1463	AGGAATAAGCAACTTC-1	Dmel30hm	3845	1095
1464	AGGAATAAGCCACTCG-1	Dmel30hm	4786	1189
1465	AGGAATAAGTCGCTAT-1	Dmel30hm	6717	1519
1466	AGGAATACAGACAAAT-1	Dmel30hm	3880	1026
1467	AGGAATACAGCATACT-1	Dmel30hm	2115	794
1468	AGGAATACAGTTACCA-1	Dmel30hm	5234	1201
1469	AGGAATAGTCGTGATT-1	Dmel30hm	9170	1747
1470	AGGAATAGTGACGCCT-1	Dmel30hm	5675	1363
1471	AGGAATAGTTGTGCAT-1	Dmel30hm	5791	1063
1472	AGGAATATCAAACGAA-1	Dmel30hm	5350	1357
1473	AGGACGAAGATGAACT-1	Dmel30hm	6418	1419
1474	AGGACGAAGCATTTCG-1	Dmel30hm	4165	1027
1475	AGGACGAAGCGTCAAG-1	Dmel30hm	8536	1615
1476	AGGACGAAGGCTGTAG-1	Dmel30hm	4450	1056
1477	AGGACGAAGTAGTCAA-1	Dmel30hm	2231	859
1478	AGGACGACACTTGTCC-1	Dmel30hm	3909	1171
1479	AGGACGACAGTATTCG-1	Dmel30hm	7321	1596
1480	AGGACGACAGTCGTTA-1	Dmel30hm	5354	1218
1481	AGGACGACATACCACA-1	Dmel30hm	5111	1277
1482	AGGACGACATCTCAAG-1	Dmel30hm	2441	1064
1483	AGGACGATCTCGTCGT-1	Dmel30hm	4029	1087
1484	AGGACTTAGATACCAA-1	Dmel30hm	5279	1257
1485	AGGACTTAGTCGCCAC-1	Dmel30hm	3683	1217
1486	AGGACTTCAACTCGAT-1	Dmel30hm	3550	1151
1487	AGGACTTCACTTCCTG-1	Dmel30hm	4274	1335
1488	AGGACTTCAGCTGTCG-1	Dmel30hm	4833	1245
1489	AGGACTTCATGTAACC-1	Dmel30hm	4778	1079
1490	AGGACTTTCCATAGAC-1	Dmel30hm	4134	1140
1491	AGGACTTTCCTCGATC-1	Dmel30hm	3809	1008
1492	AGGACTTTCGATAACC-1	Dmel30hm	5183	1249
1493	AGGACTTTCGCGTCGA-1	Dmel30hm	4269	987
1494	AGGACTTTCGGTCAGC-1	Dmel30hm	3045	1045
1495	AGGAGGTAGATAGTGT-1	Dmel30hm	3530	955
1496	AGGAGGTAGCCTGCCA-1	Dmel30hm	5684	1303
1497	AGGAGGTAGCGCAATG-1	Dmel30hm	4664	1129
1498	AGGAGGTAGCGCATCC-1	Dmel30hm	3575	1088
1499	AGGAGGTAGTTGCCCG-1	Dmel30hm	7421	1521
1500	AGGAGGTCAAGAGGCT-1	Dmel30hm	2831	999
1501	AGGAGGTCACAGCGCT-1	Dmel30hm	3935	1057
1502	AGGAGGTCACATATGC-1	Dmel30hm	2387	837
1503	AGGAGGTGTAATCAGA-1	Dmel30hm	5385	1308
1504	AGGAGGTGTAGCACGA-1	Dmel30hm	5525	1345
1505	AGGAGGTGTCGCTTAA-1	Dmel30hm	4159	1088
1506	AGGAGGTTCAGCCTTC-1	Dmel30hm	11489	2049
1507	AGGAGGTTCGATTTCT-1	Dmel30hm	7584	1563
1508	AGGAGGTTCGTGCAGC-1	Dmel30hm	4198	1122
1509	AGGATAAAGGAGGGTG-1	Dmel30hm	4949	1291
1510	AGGATAAAGGGCAGGA-1	Dmel30hm	4640	1099
1511	AGGATAAAGTAAATGC-1	Dmel30hm	3853	1052
1512	AGGATAACACATGACT-1	Dmel30hm	2404	841
1513	AGGATAACATTCCTAT-1	Dmel30hm	7196	1649
1514	AGGATAAGTCCGAAGA-1	Dmel30hm	2468	772
1515	AGGATAATCACAGTGT-1	Dmel30hm	5550	1298
1516	AGGATAATCATCCTGC-1	Dmel30hm	5491	1344
1517	AGGATAATCATGGATC-1	Dmel30hm	4543	1065
1518	AGGATAATCCCGTTCA-1	Dmel30hm	5684	1311
1519	AGGATAATCGTGGTAT-1	Dmel30hm	5359	1307
1520	AGGATAATCTCTGGTC-1	Dmel30hm	4689	1181
1521	AGGATCTAGCCAGTAG-1	Dmel30hm	3247	1034
1522	AGGATCTCATTGAAAG-1	Dmel30hm	4246	1037
1523	AGGATCTGTTCGCGTG-1	Dmel30hm	5357	1365
1524	AGGATCTTCATGAGGG-1	Dmel30hm	6091	1260
1525	AGGATCTTCATTCACT-1	Dmel30hm	5950	1342
1526	AGGATCTTCGGCTATA-1	Dmel30hm	3700	1014
1527	AGGCATTAGAAGCTCG-1	Dmel30hm	5101	1215
1528	AGGCATTAGACTGGGT-1	Dmel30hm	9254	1903
1529	AGGCATTAGAGCAACC-1	Dmel30hm	4331	1048
1530	AGGCATTAGGGCCCTT-1	Dmel30hm	2427	1290
1531	AGGCATTCAAAGTATG-1	Dmel30hm	5394	1190
1532	AGGCATTCACTTACAG-1	Dmel30hm	2349	699
1533	AGGCATTCAGAGATGC-1	Dmel30hm	3412	1084
1534	AGGCATTGTACCGCGT-1	Dmel30hm	1708	763
1535	AGGCATTGTACCGTGC-1	Dmel30hm	4241	1082
1536	AGGCATTGTACTCAAC-1	Dmel30hm	4023	1072
1537	AGGCATTGTGACAGCA-1	Dmel30hm	6664	1599
1538	AGGCATTGTTACGGAG-1	Dmel30hm	6171	1284
1539	AGGCATTGTTCTCCTG-1	Dmel30hm	6139	1473
1540	AGGCATTTCCTCAGGG-1	Dmel30hm	19663	2938
1541	AGGCATTTCTTCTCAA-1	Dmel30hm	13099	2290
1542	AGGCCACAGATAGTCA-1	Dmel30hm	1937	807
1543	AGGCCACCAAGCTACT-1	Dmel30hm	7068	1629
1544	AGGCCACCAGCGAGTA-1	Dmel30hm	2336	906
1545	AGGCCACGTAGTCCTA-1	Dmel30hm	3904	1072
1546	AGGCCACGTGAACTAA-1	Dmel30hm	2849	780
1547	AGGCCACGTGAGAACC-1	Dmel30hm	1639	599
1548	AGGCCACGTTGCACGC-1	Dmel30hm	25170	3400
1549	AGGCCACTCAAGGAGC-1	Dmel30hm	6996	1723
1550	AGGCCACTCATCCTGC-1	Dmel30hm	3229	951
1551	AGGCCACTCTACAGGT-1	Dmel30hm	5402	1247
1552	AGGCTGCAGACTGGGT-1	Dmel30hm	5589	1422
1553	AGGCTGCAGTTGTACC-1	Dmel30hm	4786	1287
1554	AGGCTGCCACACGCCA-1	Dmel30hm	2297	767
1555	AGGCTGCCACCCGTAG-1	Dmel30hm	6058	1384
1556	AGGCTGCGTAAGTCAA-1	Dmel30hm	3827	898
1557	AGGCTGCGTATTCCTT-1	Dmel30hm	3560	936
1558	AGGCTGCTCAGGGTAG-1	Dmel30hm	5315	1272
1559	AGGCTGCTCCGAGCTG-1	Dmel30hm	5810	1283
1560	AGGCTGCTCCTGATAG-1	Dmel30hm	1776	761
1561	AGGCTGCTCGCCAACG-1	Dmel30hm	4005	1162
1562	AGGCTGCTCGGCTATA-1	Dmel30hm	1448	779
1563	AGGGAGTAGCCTAGGA-1	Dmel30hm	5051	1282
1564	AGGGAGTAGCCTGGAA-1	Dmel30hm	4356	1059
1565	AGGGAGTAGCGCCTAC-1	Dmel30hm	4447	1193
1566	AGGGAGTAGGACTATA-1	Dmel30hm	9867	1838
1567	AGGGAGTAGGCGTTAG-1	Dmel30hm	2940	945
1568	AGGGAGTCAGGTCTCG-1	Dmel30hm	5093	1340
1569	AGGGAGTCAGTAACAA-1	Dmel30hm	3643	923
1570	AGGGAGTGTACGAGCA-1	Dmel30hm	5151	1231
1571	AGGGAGTGTCAGACTT-1	Dmel30hm	4778	1485
1572	AGGGAGTGTGTAGGAC-1	Dmel30hm	5198	1146
1573	AGGGAGTGTTCTAACG-1	Dmel30hm	6725	1561
1574	AGGGAGTTCAACTTTC-1	Dmel30hm	1778	753
1575	AGGGAGTTCGGTTGTA-1	Dmel30hm	6218	1346
1576	AGGGAGTTCGTCTAAG-1	Dmel30hm	10628	1978
1577	AGGGAGTTCGTGGCTG-1	Dmel30hm	5388	1328
1578	AGGGAGTTCTGAACGT-1	Dmel30hm	4013	1017
1579	AGGGCCTAGACTGTTC-1	Dmel30hm	6537	1430
1580	AGGGCCTAGCGTATAA-1	Dmel30hm	5094	1218
1581	AGGGCCTAGGTGAGAA-1	Dmel30hm	3177	1010
1582	AGGGCCTAGTCCTGTA-1	Dmel30hm	3635	1050
1583	AGGGCCTCAACCGACC-1	Dmel30hm	4319	1117
1584	AGGGCCTGTAGTACGG-1	Dmel30hm	3772	1034
1585	AGGGCCTTCACCGGGT-1	Dmel30hm	13340	2035
1586	AGGGCCTTCACGACTA-1	Dmel30hm	4195	1138
1587	AGGGCCTTCGATTCCC-1	Dmel30hm	5557	1345
1588	AGGGCCTTCTCTATAC-1	Dmel30hm	1963	666
1589	AGGGCCTTCTTAAGGC-1	Dmel30hm	3197	847
1590	AGGGCTCAGCGATGCA-1	Dmel30hm	6688	1381
1591	AGGGCTCAGGACTAAT-1	Dmel30hm	9941	1775
1592	AGGGCTCAGGGAGGAC-1	Dmel30hm	4133	1036
1593	AGGGCTCCACCGGCTA-1	Dmel30hm	4783	1153
1594	AGGGCTCGTCCGGATC-1	Dmel30hm	3969	995
1595	AGGGCTCGTGATACCT-1	Dmel30hm	3460	975
1596	AGGGCTCGTTTCCCAC-1	Dmel30hm	4226	1175
1597	AGGGCTCTCTACGCAA-1	Dmel30hm	11147	1959
1598	AGGGTCCAGCACTCAT-1	Dmel30hm	6425	1528
1599	AGGGTCCAGCTCGAAG-1	Dmel30hm	6278	1429
1600	AGGGTCCAGGCAGGGA-1	Dmel30hm	4508	1185
1601	AGGGTCCCAACTGCTA-1	Dmel30hm	5516	1282
1602	AGGGTCCCACAAATAG-1	Dmel30hm	4172	1063
1603	AGGGTCCCACTGCGAC-1	Dmel30hm	7184	1473
1604	AGGGTCCCATAGATCC-1	Dmel30hm	4469	1107
1605	AGGGTCCGTACCATAC-1	Dmel30hm	4750	1131
1606	AGGGTCCGTAGCGTAG-1	Dmel30hm	5274	1163
1607	AGGGTCCGTGAGGAAA-1	Dmel30hm	5116	891
1608	AGGGTCCGTGATATAG-1	Dmel30hm	2083	756
1609	AGGGTCCGTTTCGATG-1	Dmel30hm	4097	1178
1610	AGGGTCCTCACCTGTC-1	Dmel30hm	4544	1318
1611	AGGGTCCTCACTGTTT-1	Dmel30hm	4632	1126
1612	AGGGTCCTCGTGCATA-1	Dmel30hm	5139	1195
1613	AGGGTGAAGACCGCCT-1	Dmel30hm	2096	749
1614	AGGGTGACACCGGTCA-1	Dmel30hm	6036	1099
1615	AGGGTGACAGAGGGTT-1	Dmel30hm	11117	2127
1616	AGGGTGAGTACGAGTG-1	Dmel30hm	11170	1880
1617	AGGGTGAGTGAGTCAG-1	Dmel30hm	6020	1682
1618	AGGGTGAGTGTATCCA-1	Dmel30hm	4922	1240
1619	AGGGTGATCCAGTACA-1	Dmel30hm	5958	1260
1620	AGGGTGATCCTAAACG-1	Dmel30hm	5307	1360
1621	AGGGTTTAGCACTAGG-1	Dmel30hm	9981	1904
1622	AGGGTTTAGCGTCGAA-1	Dmel30hm	4172	1118
1623	AGGGTTTAGCTACAAA-1	Dmel30hm	3427	945
1624	AGGGTTTAGGCGCTCT-1	Dmel30hm	5254	1199
1625	AGGGTTTAGTCTGGAG-1	Dmel30hm	5274	1180
1626	AGGGTTTCAAATCGTC-1	Dmel30hm	3751	1084
1627	AGGGTTTGTGTCCCTT-1	Dmel30hm	4836	1255
1628	AGGGTTTTCATGACAC-1	Dmel30hm	5550	1255
1629	AGGGTTTTCCAGCACG-1	Dmel30hm	3253	964
1630	AGGGTTTTCCGCCTAT-1	Dmel30hm	4500	1225
1631	AGGGTTTTCCTTGACC-1	Dmel30hm	9651	1767
1632	AGGGTTTTCGAGTGGA-1	Dmel30hm	6194	1499
1633	AGGGTTTTCTGCATGA-1	Dmel30hm	4946	1106
1634	AGGTAGGAGCATTTCG-1	Dmel30hm	6678	1405
1635	AGGTAGGAGGAATTAC-1	Dmel30hm	6282	1487
1636	AGGTAGGAGGGCCTCT-1	Dmel30hm	3789	1074
1637	AGGTAGGAGTGATAAC-1	Dmel30hm	3750	900
1638	AGGTAGGCAGAACATA-1	Dmel30hm	3480	1029
1639	AGGTAGGCATCGATCA-1	Dmel30hm	1908	602
1640	AGGTAGGGTATCCCTC-1	Dmel30hm	3852	1028
1641	AGGTAGGGTCCGTACG-1	Dmel30hm	5537	1293
1642	AGGTAGGGTGTGACCC-1	Dmel30hm	4819	1143
1643	AGGTAGGGTTGACGGA-1	Dmel30hm	4854	1135
1644	AGGTAGGTCATGACAC-1	Dmel30hm	4989	1099
1645	AGGTCATAGACTGGGT-1	Dmel30hm	6957	1624
1646	AGGTCATAGTACTGTC-1	Dmel30hm	4422	1077
1647	AGGTCATCAATTTCTC-1	Dmel30hm	5044	1276
1648	AGGTCATCAGCACAAG-1	Dmel30hm	1530	952
1649	AGGTCATCAGGGAATC-1	Dmel30hm	3468	949
1650	AGGTCATCATACGCAT-1	Dmel30hm	1477	726
1651	AGGTCATCATATCTCT-1	Dmel30hm	3189	1035
1652	AGGTCATGTGGGAGAG-1	Dmel30hm	4726	1201
1653	AGGTCATTCACCGGGT-1	Dmel30hm	6320	1580
1654	AGGTCATTCACTCACC-1	Dmel30hm	1721	760
1655	AGGTCATTCATGTCAG-1	Dmel30hm	7698	1669
1656	AGGTCTAAGATTGATG-1	Dmel30hm	5875	1344
1657	AGGTCTAAGTTTCAGC-1	Dmel30hm	5162	1381
1658	AGGTCTACAAATTGGA-1	Dmel30hm	5623	1242
1659	AGGTCTACAACCGCTG-1	Dmel30hm	3606	848
1660	AGGTCTACAACTAGAA-1	Dmel30hm	3811	984
1661	AGGTCTACAGAGTTCT-1	Dmel30hm	8147	1643
1662	AGGTCTAGTGTCCGTG-1	Dmel30hm	9474	1724
1663	AGGTCTATCAAATGCC-1	Dmel30hm	7022	1608
1664	AGGTCTATCCAGCACG-1	Dmel30hm	3536	996
1665	AGGTCTATCTATCGTT-1	Dmel30hm	6837	1388
1666	AGGTGTTAGCCTGAAG-1	Dmel30hm	9530	1581
1667	AGGTGTTAGGAGCAAA-1	Dmel30hm	1643	678
1668	AGGTGTTCACTGGCGT-1	Dmel30hm	5004	1257
1669	AGGTGTTCACTTGAAC-1	Dmel30hm	6296	1452
1670	AGGTGTTCAGCAGTTT-1	Dmel30hm	5149	1245
1671	AGGTGTTCAGGACTTT-1	Dmel30hm	4035	1143
1672	AGGTGTTCAGTTACCA-1	Dmel30hm	10317	1896
1673	AGGTGTTCATCTAACG-1	Dmel30hm	5858	1306
1674	AGGTGTTGTACGATCT-1	Dmel30hm	3941	1054
1675	AGGTGTTGTAGACAAT-1	Dmel30hm	1955	754
1676	AGGTGTTGTGTTAAAG-1	Dmel30hm	3711	980
1677	AGGTGTTGTTTCGTAG-1	Dmel30hm	6965	1292
1678	AGGTGTTTCAGACCCG-1	Dmel30hm	4572	1348
1679	AGGTGTTTCGCCGATG-1	Dmel30hm	5122	1331
1680	AGGTGTTTCGGCTGGT-1	Dmel30hm	3401	1012
1681	AGGTGTTTCTGAGGCC-1	Dmel30hm	6040	1412
1682	AGGTTACAGGAGAATG-1	Dmel30hm	5817	1281
1683	AGGTTACAGGAGGTTC-1	Dmel30hm	6719	1366
1684	AGGTTACCACTCGATA-1	Dmel30hm	5666	1478
1685	AGGTTACCAGAGTCAG-1	Dmel30hm	3516	1001
1686	AGGTTACCAGCTTTCC-1	Dmel30hm	5894	1384
1687	AGGTTACCAGGTCTCG-1	Dmel30hm	39299	3419
1688	AGGTTACCATTACGGT-1	Dmel30hm	5664	1448
1689	AGGTTACGTAACCCGC-1	Dmel30hm	6080	1473
1690	AGGTTACGTACCCGCA-1	Dmel30hm	6725	1429
1691	AGGTTACGTAGACGGT-1	Dmel30hm	3857	1063
1692	AGGTTACGTATAGGAT-1	Dmel30hm	5476	1408
1693	AGGTTACGTCCACACG-1	Dmel30hm	5561	1264
1694	AGGTTACGTCGCATTA-1	Dmel30hm	5380	1232
1695	AGGTTACGTGAACCGA-1	Dmel30hm	5417	1284
1696	AGGTTACGTTCTCTAT-1	Dmel30hm	4452	1363
1697	AGGTTACTCATCAGTG-1	Dmel30hm	5844	1266
1698	AGGTTACTCCATATGG-1	Dmel30hm	13990	2390
1699	AGGTTGTCACAAATAG-1	Dmel30hm	5058	1313
1700	AGGTTGTGTAATGCTC-1	Dmel30hm	3912	1107
1701	AGGTTGTTCACACCCT-1	Dmel30hm	8931	2219
1702	AGGTTGTTCGTCAGAT-1	Dmel30hm	3128	996
1703	AGGTTGTTCTTCACAT-1	Dmel30hm	7832	1908
1704	AGTAACCAGACTCTTG-1	Dmel30hm	4182	1165
1705	AGTAACCAGGATTACA-1	Dmel30hm	4337	1063
1706	AGTAACCAGTTATGGA-1	Dmel30hm	8512	1762
1707	AGTAACCCAAGCACCC-1	Dmel30hm	5151	1177
1708	AGTAACCCACCTGAAT-1	Dmel30hm	5973	1374
1709	AGTAACCCACTATCGA-1	Dmel30hm	5595	1384
1710	AGTAACCCAGGTCCGT-1	Dmel30hm	4184	1092
1711	AGTAACCGTAGTCCTA-1	Dmel30hm	2905	799
1712	AGTAACCGTATCCTCC-1	Dmel30hm	4917	1241
1713	AGTAACCGTCACGCTG-1	Dmel30hm	4179	1100
1714	AGTAACCGTCTAACGT-1	Dmel30hm	4505	1138
1715	AGTAACCGTCTCGGAC-1	Dmel30hm	5932	1393
1716	AGTAACCGTGAATGAT-1	Dmel30hm	4027	1081
1717	AGTAACCTCACCGGGT-1	Dmel30hm	5170	1389
1718	AGTAACCTCCACACAA-1	Dmel30hm	5085	1296
1719	AGTAACCTCCAGGACC-1	Dmel30hm	5723	1191
1720	AGTAACCTCCGGCAAC-1	Dmel30hm	3588	1089
1721	AGTAACCTCTATCGGA-1	Dmel30hm	5279	1441
1722	AGTAACCTCTCGTCAC-1	Dmel30hm	5824	1294
1723	AGTACCAAGAACAAGG-1	Dmel30hm	8471	1783
1724	AGTACCAAGCAGGGAG-1	Dmel30hm	4263	1047
1725	AGTACCAAGTGCCGAA-1	Dmel30hm	6008	1377
1726	AGTACCAAGTGGTTAA-1	Dmel30hm	7121	1646
1727	AGTACCACAGGTTTAC-1	Dmel30hm	4380	1205
1728	AGTACCAGTGACAGGT-1	Dmel30hm	6309	1432
1729	AGTACCAGTGTATACC-1	Dmel30hm	4614	1075
1730	AGTACCATCAAGGCTT-1	Dmel30hm	20319	2797
1731	AGTACCATCGTGGTAT-1	Dmel30hm	3870	955
1732	AGTACTGAGACAGCTG-1	Dmel30hm	5406	1367
1733	AGTACTGAGAGTGGCT-1	Dmel30hm	4137	1107
1734	AGTACTGAGGGCGAGA-1	Dmel30hm	5694	1235
1735	AGTACTGCAACAACAA-1	Dmel30hm	5806	1464
1736	AGTACTGCAGAGTTCT-1	Dmel30hm	3174	1070
1737	AGTACTGCATGACAAA-1	Dmel30hm	3942	1181
1738	AGTACTGGTAATGATG-1	Dmel30hm	4286	1036
1739	AGTACTGGTTGACTAC-1	Dmel30hm	4973	1214
1740	AGTACTGTCATGGAGG-1	Dmel30hm	4572	1165
1741	AGTACTGTCGAGAACG-1	Dmel30hm	3790	970
1742	AGTACTGTCTTGGCTC-1	Dmel30hm	8504	1686
1743	AGTAGCTAGAGCTGCA-1	Dmel30hm	5444	1208
1744	AGTAGCTAGTACCATC-1	Dmel30hm	4803	1040
1745	AGTAGCTCAACTAGAA-1	Dmel30hm	5582	1339
1746	AGTAGCTCATCCTTGC-1	Dmel30hm	10511	1925
1747	AGTAGCTGTGAATTAG-1	Dmel30hm	6717	1613
1748	AGTAGCTGTGACGTCC-1	Dmel30hm	2232	1007
1749	AGTAGCTTCATCACAG-1	Dmel30hm	3412	985
1750	AGTAGCTTCTCTATGT-1	Dmel30hm	5387	1171
1751	AGTAGTCAGCTAATGA-1	Dmel30hm	4350	1165
1752	AGTAGTCAGGGTGGGA-1	Dmel30hm	4466	1233
1753	AGTAGTCAGGGTTAAT-1	Dmel30hm	5356	1390
1754	AGTAGTCCAGCGGTTC-1	Dmel30hm	4477	1085
1755	AGTAGTCCAGCTACAT-1	Dmel30hm	6213	1538
1756	AGTAGTCCAGGTATGG-1	Dmel30hm	11572	2090
1757	AGTAGTCCATTCATCT-1	Dmel30hm	17949	2616
1758	AGTAGTCTCAACGCTA-1	Dmel30hm	6068	1525
1759	AGTAGTCTCACAATGC-1	Dmel30hm	3723	1000
1760	AGTAGTCTCCGCTGTT-1	Dmel30hm	5277	1391
1761	AGTAGTCTCGACCATA-1	Dmel30hm	8269	1790
1762	AGTAGTCTCGTTCCCA-1	Dmel30hm	4236	1086
1763	AGTCAACAGCAGCGAT-1	Dmel30hm	5695	1183
1764	AGTCAACAGCCGCACT-1	Dmel30hm	3592	1075
1765	AGTCAACAGCTTGTTG-1	Dmel30hm	4430	1036
1766	AGTCAACCAACGATTC-1	Dmel30hm	6562	1288
1767	AGTCAACCAATACCCA-1	Dmel30hm	3760	1075
1768	AGTCAACCACAACGCC-1	Dmel30hm	4246	1095
1769	AGTCAACCACAGCGCT-1	Dmel30hm	8601	1611
1770	AGTCAACGTCATATGC-1	Dmel30hm	4743	1305
1771	AGTCAACGTGGTCAAG-1	Dmel30hm	4397	1254
1772	AGTCAACGTTCTTGCC-1	Dmel30hm	5137	1405
1773	AGTCAACTCATCACCC-1	Dmel30hm	4374	1167
1774	AGTCAACTCGTAGTCA-1	Dmel30hm	10602	1942
1775	AGTCACAAGCTAAATG-1	Dmel30hm	3439	911
1776	AGTCACAAGCTAATCC-1	Dmel30hm	6397	1380
1777	AGTCACACAACTGAAA-1	Dmel30hm	4269	1087
1778	AGTCACACATCCTTCG-1	Dmel30hm	3882	1172
1779	AGTCACAGTACGCTTA-1	Dmel30hm	4835	1182
1780	AGTCACAGTCAAAGAT-1	Dmel30hm	4460	1089
1781	AGTCACAGTCTGTTAG-1	Dmel30hm	5175	1291
1782	AGTCACAGTTCGTTCC-1	Dmel30hm	31011	3257
1783	AGTCACAGTTCTATCT-1	Dmel30hm	6586	1346
1784	AGTCACATCCATAGAC-1	Dmel30hm	9171	1834
1785	AGTCACATCCGTACGG-1	Dmel30hm	2433	860
1786	AGTCACATCTCGACCT-1	Dmel30hm	6251	1470
1787	AGTCACATCTCGTCAC-1	Dmel30hm	4803	1235
1788	AGTCACATCTGGGCAC-1	Dmel30hm	3945	1106
1789	AGTCATGAGTGATGGC-1	Dmel30hm	4371	1145
1790	AGTCATGCACCAACAT-1	Dmel30hm	24561	3262
1791	AGTCATGGTAAGCTCT-1	Dmel30hm	5505	1369
1792	AGTCATGGTATGCGTT-1	Dmel30hm	3782	1021
1793	AGTCATGGTCCGCAGT-1	Dmel30hm	3727	959
1794	AGTCATGGTGGAAATT-1	Dmel30hm	4173	1182
1795	AGTCATGGTGGAAGTC-1	Dmel30hm	3148	863
1796	AGTCATGTCTATCGGA-1	Dmel30hm	4803	1167
1797	AGTCTCCAGGGCCCTT-1	Dmel30hm	10006	2008
1798	AGTCTCCAGTTGCCTA-1	Dmel30hm	2900	981
1799	AGTCTCCCATCGCTGG-1	Dmel30hm	5538	1235
1800	AGTCTCCGTGCCCGTA-1	Dmel30hm	2826	906
1801	AGTCTCCGTTCTTGCC-1	Dmel30hm	9251	1803
1802	AGTCTCCGTTGTGGCC-1	Dmel30hm	5151	1187
1803	AGTCTCCTCACTTATC-1	Dmel30hm	3096	888
1804	AGTGACTAGAGTGACC-1	Dmel30hm	4439	1147
1805	AGTGACTAGGAATCGC-1	Dmel30hm	3476	934
1806	AGTGACTAGGTTGACG-1	Dmel30hm	5962	1365
1807	AGTGACTAGTACTGGG-1	Dmel30hm	5531	1203
1808	AGTGACTAGTAGGATT-1	Dmel30hm	8342	1648
1809	AGTGACTAGTTGGACG-1	Dmel30hm	5143	1295
1810	AGTGACTCAACCAACT-1	Dmel30hm	5134	1141
1811	AGTGACTCACTGTGTA-1	Dmel30hm	6402	1478
1812	AGTGACTCAGGCATGA-1	Dmel30hm	4726	1346
1813	AGTGACTGTACAAGTA-1	Dmel30hm	3684	978
1814	AGTGACTGTACTCGTA-1	Dmel30hm	7852	1660
1815	AGTGACTGTTGGAGAC-1	Dmel30hm	17406	2561
1816	AGTGACTTCCATTGTT-1	Dmel30hm	7242	1567
1817	AGTGACTTCCTATGGA-1	Dmel30hm	3656	1034
1818	AGTGACTTCGGTTAGT-1	Dmel30hm	5762	1315
1819	AGTGACTTCTATTTCG-1	Dmel30hm	4284	1085
1820	AGTGACTTCTGCGGGT-1	Dmel30hm	7446	1601
1821	AGTGATCAGACGAGCT-1	Dmel30hm	3566	1014
1822	AGTGATCCAAATACAG-1	Dmel30hm	2719	780
1823	AGTGATCCACAGTATC-1	Dmel30hm	5385	1209
1824	AGTGATCCAGCACAGA-1	Dmel30hm	5249	1292
1825	AGTGATCCATAGAAAC-1	Dmel30hm	6119	1036
1826	AGTGATCGTGCCTTCT-1	Dmel30hm	3403	1089
1827	AGTGATCGTGGTACAG-1	Dmel30hm	17779	2386
1828	AGTGATCGTGGTCCGT-1	Dmel30hm	2839	774
1829	AGTGCCGAGGCTCTCG-1	Dmel30hm	13968	2354
1830	AGTGCCGCAATAGTAG-1	Dmel30hm	4613	1113
1831	AGTGCCGCAGAGCCCT-1	Dmel30hm	7411	1664
1832	AGTGCCGCATTCTTCA-1	Dmel30hm	1738	688
1833	AGTGCCGGTCTCTCAC-1	Dmel30hm	6285	1532
1834	AGTGCCGGTGGGTTGA-1	Dmel30hm	5807	1278
1835	AGTGCCGTCAAGTGGG-1	Dmel30hm	6144	1440
1836	AGTGCCGTCCGTAATG-1	Dmel30hm	8187	1691
1837	AGTGCCGTCTTGTTAC-1	Dmel30hm	3424	1011
1838	AGTGTTGAGCACCAGA-1	Dmel30hm	6870	1478
1839	AGTGTTGAGCGTATGG-1	Dmel30hm	3436	976
1840	AGTGTTGAGCTTGTTG-1	Dmel30hm	11807	2027
1841	AGTGTTGAGGTCTGGA-1	Dmel30hm	4123	990
1842	AGTGTTGAGGTTAAAC-1	Dmel30hm	4336	1053
1843	AGTGTTGCAGGCGATA-1	Dmel30hm	5513	1243
1844	AGTGTTGCATCAACCA-1	Dmel30hm	2049	869
1845	AGTGTTGCATCCTCAC-1	Dmel30hm	3454	910
1846	AGTGTTGCATCGCTCT-1	Dmel30hm	3716	1148
1847	AGTGTTGGTCCTACGG-1	Dmel30hm	3699	1264
1848	AGTGTTGGTCTCGGGT-1	Dmel30hm	3096	923
1849	AGTGTTGGTTGTGCCG-1	Dmel30hm	6641	1446
1850	AGTGTTGTCATAAGGA-1	Dmel30hm	6866	1485
1851	AGTGTTGTCTAGGCCG-1	Dmel30hm	12819	2191
1852	AGTGTTGTCTGCATGA-1	Dmel30hm	5051	1250
1853	AGTGTTGTCTTGCGCT-1	Dmel30hm	3805	1071
1854	AGTTAGCAGAGGCCAT-1	Dmel30hm	1907	810
1855	AGTTAGCCAGTTAAAG-1	Dmel30hm	12052	2030
1856	AGTTAGCCATACCGTA-1	Dmel30hm	5578	1245
1857	AGTTAGCCATTCGATG-1	Dmel30hm	5802	1346
1858	AGTTAGCGTATGAAAC-1	Dmel30hm	3391	985
1859	AGTTAGCGTCAAGTTC-1	Dmel30hm	4053	992
1860	AGTTAGCGTCGCAACC-1	Dmel30hm	6425	1466
1861	AGTTAGCGTGGATCAG-1	Dmel30hm	3653	1131
1862	AGTTAGCGTTGACGGA-1	Dmel30hm	3621	1011
1863	AGTTAGCTCATCTACT-1	Dmel30hm	4764	1130
1864	AGTTAGCTCGCTACGG-1	Dmel30hm	7985	1667
1865	AGTTCCCAGACCCTTA-1	Dmel30hm	6067	1366
1866	AGTTCCCAGCATTGAA-1	Dmel30hm	3849	1007
1867	AGTTCCCAGCGAAACC-1	Dmel30hm	3682	856
1868	AGTTCCCAGTAGGGTC-1	Dmel30hm	4955	1356
1869	AGTTCCCGTAACGCGA-1	Dmel30hm	4580	1202
1870	AGTTCCCGTCCGGATC-1	Dmel30hm	4989	1246
1871	AGTTCCCGTTGGAGAC-1	Dmel30hm	4884	1278
1872	AGTTCCCTCGCCGTGA-1	Dmel30hm	1588	696
1873	AGTTCCCTCGCGGACT-1	Dmel30hm	4724	1177
1874	AGTTCGAAGAGGTGCT-1	Dmel30hm	6714	1424
1875	AGTTCGAAGCAACCAG-1	Dmel30hm	5587	1370
1876	AGTTCGACAATTGGTC-1	Dmel30hm	7683	1618
1877	AGTTCGACACAGCATT-1	Dmel30hm	9943	1957
1878	AGTTCGAGTATGACAA-1	Dmel30hm	1771	876
1879	AGTTCGAGTATGAGCG-1	Dmel30hm	3823	1035
1880	AGTTCGAGTTCGTGCG-1	Dmel30hm	3720	1145
1881	AGTTCGATCCCATAAG-1	Dmel30hm	6769	1412
1882	AGTTCGATCCTCACGT-1	Dmel30hm	2969	972
1883	AGTTCGATCCTTGACC-1	Dmel30hm	8637	1729
1884	AGTTCGATCTGGGCCA-1	Dmel30hm	4639	1343
1885	AGTTCGATCTTTGCAT-1	Dmel30hm	3485	1010
1886	ATACCGAAGAAATTGC-1	Dmel30hm	4106	1168
1887	ATACCGAAGCAGCCCT-1	Dmel30hm	14946	2599
1888	ATACCGAAGTTCACTG-1	Dmel30hm	7455	1579
1889	ATACCGACAACACAAA-1	Dmel30hm	9476	1861
1890	ATACCGACAATTGCTG-1	Dmel30hm	6692	1567
1891	ATACCGAGTAGAGCTG-1	Dmel30hm	4509	1086
1892	ATACCGATCGAGCCAC-1	Dmel30hm	5687	1454
1893	ATACCGATCTTTCGAT-1	Dmel30hm	3212	943
1894	ATACCTTAGCGTGCTC-1	Dmel30hm	4345	1168
1895	ATACCTTAGTGAATAC-1	Dmel30hm	4286	1260
1896	ATACCTTGTACCGTGC-1	Dmel30hm	3729	1077
1897	ATACCTTGTCTTTATC-1	Dmel30hm	4789	1194
1898	ATACCTTTCATTATCC-1	Dmel30hm	8712	1793
1899	ATACCTTTCCACACAA-1	Dmel30hm	6067	1441
1900	ATACCTTTCCATTGCC-1	Dmel30hm	4295	1052
1901	ATACCTTTCCGGCAGT-1	Dmel30hm	3236	1161
1902	ATACCTTTCGGCTGGT-1	Dmel30hm	4566	1154
1903	ATACTTCAGTAACCGG-1	Dmel30hm	6102	1275
1904	ATACTTCCAAAGCTAA-1	Dmel30hm	5984	1392
1905	ATACTTCCAACTGGTT-1	Dmel30hm	5582	1335
1906	ATACTTCCAGGTTACT-1	Dmel30hm	3498	1010
1907	ATACTTCCATCAGCAT-1	Dmel30hm	4689	1208
1908	ATACTTCGTATTGAGA-1	Dmel30hm	7405	1610
1909	ATACTTCGTCATCGCG-1	Dmel30hm	5241	1284
1910	ATACTTCGTTTACTTC-1	Dmel30hm	5374	1334
1911	ATACTTCTCGTCTAAG-1	Dmel30hm	5785	1466
1912	ATAGACCCACAAAGTA-1	Dmel30hm	5776	1305
1913	ATAGACCCACAACATC-1	Dmel30hm	5694	1245
1914	ATAGACCCACTTGAAC-1	Dmel30hm	3961	1060
1915	ATAGACCCAGAGGCAT-1	Dmel30hm	6584	1585
1916	ATAGACCCATAACGGG-1	Dmel30hm	5292	1367
1917	ATAGACCGTTACGGAG-1	Dmel30hm	15190	2483
1918	ATAGACCTCCAATCCC-1	Dmel30hm	14095	2246
1919	ATAGACCTCTAGATCG-1	Dmel30hm	1717	665
1920	ATAGAGAAGACGGAAA-1	Dmel30hm	12409	2069
1921	ATAGAGAAGCACTAAA-1	Dmel30hm	12598	2285
1922	ATAGAGAAGGAGAGGC-1	Dmel30hm	3460	969
1923	ATAGAGACAACATCGT-1	Dmel30hm	3490	970
1924	ATAGAGACAAGTGGCA-1	Dmel30hm	4139	1212
1925	ATAGAGACACGTGAGA-1	Dmel30hm	2935	860
1926	ATAGAGACATGTACGT-1	Dmel30hm	3737	1065
1927	ATAGAGACATTCTCTA-1	Dmel30hm	3665	1016
1928	ATAGAGAGTACTAGCT-1	Dmel30hm	3949	1036
1929	ATAGAGAGTCCTCCTA-1	Dmel30hm	6355	1477
1930	ATAGAGATCAATCCAG-1	Dmel30hm	4076	1151
1931	ATAGAGATCGCTTAAG-1	Dmel30hm	6102	1382
1932	ATAGGCTAGCCATGCC-1	Dmel30hm	5720	1331
1933	ATAGGCTAGGATCACG-1	Dmel30hm	9247	1580
1934	ATAGGCTAGTCGGGAT-1	Dmel30hm	15713	2259
1935	ATAGGCTCAACTAGAA-1	Dmel30hm	3423	971
1936	ATAGGCTCAATCCAGT-1	Dmel30hm	23663	3164
1937	ATAGGCTCACAGCCAC-1	Dmel30hm	2574	917
1938	ATAGGCTCAGCCGGTT-1	Dmel30hm	4982	1249
1939	ATAGGCTCAGTCTGGC-1	Dmel30hm	6921	1527
1940	ATAGGCTCATCGTTCC-1	Dmel30hm	8288	1880
1941	ATAGGCTGTAGCTAAA-1	Dmel30hm	6434	1535
1942	ATAGGCTGTCGCTTGG-1	Dmel30hm	7725	1739
1943	ATAGGCTGTTCCTTGC-1	Dmel30hm	3291	991
1944	ATATCCTAGCTAGAAT-1	Dmel30hm	5442	1395
1945	ATATCCTAGCTGCCAC-1	Dmel30hm	4820	1152
1946	ATATCCTCAAGTGACG-1	Dmel30hm	5620	1417
1947	ATATCCTCACATCCCT-1	Dmel30hm	5822	1289
1948	ATATCCTCAGCTGAGA-1	Dmel30hm	2708	989
1949	ATATCCTGTATCCCAA-1	Dmel30hm	4801	1384
1950	ATATCCTTCCCGAACG-1	Dmel30hm	5621	1451
1951	ATATCCTTCCTTGAAG-1	Dmel30hm	3825	1076
1952	ATCACAGAGCCTATTG-1	Dmel30hm	6487	1354
1953	ATCACAGAGGTGCTTT-1	Dmel30hm	8121	1758
1954	ATCACAGCAGTAACGG-1	Dmel30hm	4314	1048
1955	ATCACAGCATAGAATG-1	Dmel30hm	3344	953
1956	ATCACAGGTAACCCTA-1	Dmel30hm	7102	1615
1957	ATCACAGGTTTACTTC-1	Dmel30hm	4497	1166
1958	ATCACAGTCAAGGCTT-1	Dmel30hm	10778	2027
1959	ATCACGAAGCTGGAGT-1	Dmel30hm	4427	1159
1960	ATCACGAAGGAGTCTG-1	Dmel30hm	5696	1287
1961	ATCACGACAAATGATG-1	Dmel30hm	4169	1027
1962	ATCACGACAACACGTT-1	Dmel30hm	17915	2638
1963	ATCACGACAACGTAAA-1	Dmel30hm	5559	1087
1964	ATCACGACATTGACAC-1	Dmel30hm	6796	1472
1965	ATCACGAGTCAAGGCA-1	Dmel30hm	1679	731
1966	ATCACTTAGCAACAGC-1	Dmel30hm	4192	1197
1967	ATCACTTAGCAATAAC-1	Dmel30hm	6519	1517
1968	ATCACTTAGGTCATCT-1	Dmel30hm	3923	1093
1969	ATCACTTCAAGAATGT-1	Dmel30hm	5799	1297
1970	ATCACTTCATGGGAAC-1	Dmel30hm	4397	1198
1971	ATCACTTGTCAGATTC-1	Dmel30hm	7433	1555
1972	ATCACTTGTCGTATGT-1	Dmel30hm	5674	1394
1973	ATCACTTTCAATCCGA-1	Dmel30hm	5631	1218
1974	ATCACTTTCCAACTAG-1	Dmel30hm	22621	2905
1975	ATCACTTTCGGACCAC-1	Dmel30hm	5655	1583
1976	ATCACTTTCTCCTACG-1	Dmel30hm	7467	1691
1977	ATCAGGTAGTCAGCGA-1	Dmel30hm	2890	782
1978	ATCAGGTCACAAGCCC-1	Dmel30hm	5448	1470
1979	ATCAGGTCAGACAATA-1	Dmel30hm	5299	1201
1980	ATCAGGTCAGCGTGCT-1	Dmel30hm	8018	1873
1981	ATCAGGTCAGGCACTC-1	Dmel30hm	5647	1351
1982	ATCAGGTCATCATGAC-1	Dmel30hm	5079	1211
1983	ATCAGGTTCCTACAAG-1	Dmel30hm	7606	1745
1984	ATCATTCAGAGAGTTT-1	Dmel30hm	4857	1193
1985	ATCATTCAGATGCAGC-1	Dmel30hm	9629	2049
1986	ATCATTCAGTTGGCTT-1	Dmel30hm	3866	1113
1987	ATCATTCCAAATCCCA-1	Dmel30hm	3394	977
1988	ATCATTCCAAGTGTCT-1	Dmel30hm	12869	2326
1989	ATCATTCCAATAAGGT-1	Dmel30hm	5180	1248
1990	ATCATTCCAATGCAAA-1	Dmel30hm	5253	1332
1991	ATCATTCCACAGACGA-1	Dmel30hm	1968	776
1992	ATCATTCCACCGCTAG-1	Dmel30hm	5539	1446
1993	ATCATTCCACGGTGTC-1	Dmel30hm	5544	1371
1994	ATCATTCCAGCGACCT-1	Dmel30hm	5043	1398
1995	ATCATTCGTACTGCGC-1	Dmel30hm	14114	2420
1996	ATCATTCTCCAGCTCT-1	Dmel30hm	6692	1518
1997	ATCATTCTCTACTCAT-1	Dmel30hm	5403	1398
1998	ATCCACCAGATAGCTA-1	Dmel30hm	4636	1223
1999	ATCCACCAGATTGTGA-1	Dmel30hm	6774	1377
[truncated: 8,333 more rows]
