# Supplementary material for: A single-cell atlas of the sexually dimorphic Drosophila foreleg and its sensory organs during development
Source: PLoS Biol. 2023 Jun 28;21(6):e3002148. doi: 10.1371/journal.pbio.3002148 (PMC10335707; doi:10.1371/journal.pbio.3002148)
Supplement: S5 Data — Data for S2A Fig. (CSV) [file pbio.3002148.s023.csv]

	barcodes	orig.ident	annotated.clusters	percent.mt
1	Male30h_AAACCCAAGATAGCTA-1	Dmel30hm	ta1/ta2	0.648864487147492
2	Male30h_AAACCCAGTAGAATAC-1	Dmel30hm	Dist. tibia/ta1	0.574907000338181
3	Male30h_AAACGAAGTACTCGCG-1	Dmel30hm	ta1/ta2	1.84394409937888
4	Male30h_AAACGCTAGGACAAGA-1	Dmel30hm	Prox. tibia/ta1	0.525969756738987
5	Male30h_AAACGCTAGTATGATG-1	Dmel30hm	Dist. tibia/ta1	0.610181311018131
6	Male30h_AAACGCTTCAATCGGT-1	Dmel30hm	Dist. tibia/ta1	0.711481844946026
7	Male30h_AAAGAACAGAGTTGTA-1	Dmel30hm	ta1/ta2	1.46026397079472
8	Male30h_AAAGGATAGACTAGAT-1	Dmel30hm	ta1/ta2	0.419132149901381
9	Male30h_AAAGGTATCCGGCAAC-1	Dmel30hm	Prox. tibia/ta1	0.247787610619469
10	Male30h_AAAGTGATCATTCGGA-1	Dmel30hm	Dist. tibia/ta1	0.411294787629518
11	Male30h_AAAGTGATCCTTATAC-1	Dmel30hm	Prox. tibia/ta1	0.223914017017465
12	Male30h_AAATGGACAGTGGCTC-1	Dmel30hm	Dist. tibia/ta1	0.387862194843714
13	Male30h_AAATGGATCGCCACTT-1	Dmel30hm	High mt.%	5.02136752136752
14	Male30h_AACAAAGTCGTTCTGC-1	Dmel30hm	ta1/ta2	0.608555575442993
15	Male30h_AACAAGACAGGGTTGA-1	Dmel30hm	Dist. tibia/ta1	0.212564950401512
16	Male30h_AACAAGAGTATCGTAC-1	Dmel30hm	ta1/ta2	0.538213132400431
17	Male30h_AACCAACAGGTGCTTT-1	Dmel30hm	Prox. tibia/ta1	0.227341618672325
18	Male30h_AACCAACCAGTTGCGC-1	Dmel30hm	ta1/ta2	0.519693654266958
19	Male30h_AACCACACAGGAGGTT-1	Dmel30hm	Dist. tibia/ta1	0.39072675175827
20	Male30h_AACCACATCCAATGCA-1	Dmel30hm	ta1/ta2	0.437062937062937
21	Male30h_AACCATGTCGCTAGCG-1	Dmel30hm	ta1/ta2	1.38344477749597
22	Male30h_AACCCAACACGCTGCA-1	Dmel30hm	Prox. tibia/ta1	0.450856627592426
23	Male30h_AACCCAATCAGTGTTG-1	Dmel30hm	Prox. tibia/ta1	1.62493340436867
24	Male30h_AACCTGACAAACTGCT-1	Dmel30hm	High mt.%	0.66030814380044
25	Male30h_AACCTGACAATTTCCT-1	Dmel30hm	Dist. tibia/ta1	0.423419477295956
26	Male30h_AACCTGAGTTTACCTT-1	Dmel30hm	Dist. tibia/ta1	0.441501103752759
27	Male30h_AACCTTTAGTCTGGAG-1	Dmel30hm	Dist. tibia/ta1	1.69061707523246
28	Male30h_AACGAAATCTATCGTT-1	Dmel30hm	Prox. tibia/ta1	0.980036297640653
29	Male30h_AACGGGATCCGCAACG-1	Dmel30hm	ta1/ta2	0.154389060432289
30	Male30h_AACGTCAAGCAAATCA-1	Dmel30hm	Prox. tibia/ta1	0.703812316715543
31	Male30h_AACGTCATCGTCCATC-1	Dmel30hm	Dist. tibia/ta1	0.538144982589427
32	Male30h_AACTTCTAGTGAGGTC-1	Dmel30hm	High mt.%	0.61526629494328
33	Male30h_AACTTCTCAGCAGACA-1	Dmel30hm	Dist. tibia/ta1	1.2236212094343
34	Male30h_AAGACAACAAGTGGGT-1	Dmel30hm	Dist. tibia/ta1	0.212027756360833
35	Male30h_AAGACAAGTTGCAAGG-1	Dmel30hm	ta1/ta2	0.375110326566637
36	Male30h_AAGACTCAGCATGCAG-1	Dmel30hm	Prox. tibia/ta1	0.802634286890307
37	Male30h_AAGACTCCACTCGATA-1	Dmel30hm	Prox. tibia/ta1	0.563985497515778
38	Male30h_AAGACTCGTTCTCTAT-1	Dmel30hm	Prox. tibia/ta1	0.588793922127255
39	Male30h_AAGATAGGTATACCTG-1	Dmel30hm	ta1/ta2	0.285527818567466
40	Male30h_AAGATAGGTGGTCCCA-1	Dmel30hm	ta1/ta2	0.444115470022206
41	Male30h_AAGCATCAGAAAGTCT-1	Dmel30hm	Prox. tibia/ta1	0.450016072002571
42	Male30h_AAGCATCTCATCCTGC-1	Dmel30hm	Dist. tibia/ta1	2.90041067761807
43	Male30h_AAGCCATGTACAGGTG-1	Dmel30hm	Dist. tibia/ta1	0.341508848183794
44	Male30h_AAGCCATGTTTCGTGA-1	Dmel30hm	ta1/ta2	0.403923831506059
45	Male30h_AAGCGAGGTAAGTTGA-1	Dmel30hm	ta1/ta2	1.15953618552579
46	Male30h_AAGCGTTGTATGACAA-1	Dmel30hm	ta1/ta2	0.525164113785558
47	Male30h_AAGCGTTTCTAAGCCA-1	Dmel30hm	ta1/ta2	1.61099265576878
48	Male30h_AAGGAATAGTCTACCA-1	Dmel30hm	ta1/ta2	0.268366320026837
49	Male30h_AAGGAATTCATAGACC-1	Dmel30hm	Prox. tibia/ta1	3.07070707070707
50	Male30h_AAGGAATTCTGACCCT-1	Dmel30hm	High mt.%	0.329256820319849
51	Male30h_AAGGTAAAGGCGTCCT-1	Dmel30hm	ta1/ta2	0.17921146953405
52	Male30h_AAGGTAACATAACTCG-1	Dmel30hm	Dist. tibia/ta1	0.393332084660049
53	Male30h_AAGTACCAGTCGAATA-1	Dmel30hm	ta1/ta2	0.464846019755956
54	Male30h_AAGTACCCACGAAGAC-1	Dmel30hm	ta1/ta2	0.630293480401812
55	Male30h_AAGTCGTTCCTAGCCT-1	Dmel30hm	ta1/ta2	0.258884443398447
56	Male30h_AAGTGAAAGAAATGGG-1	Dmel30hm	Dist. tibia/ta1	0.628310669815864
57	Male30h_AAGTGAATCCGTAGGC-1	Dmel30hm	ta1/ta2	0.377867746288799
58	Male30h_AAGTTCGAGGAAAGAC-1	Dmel30hm	ta1/ta2	0.776483638380477
59	Male30h_AAGTTCGCAGACGGAT-1	Dmel30hm	ta1/ta2	0.926473487088508
60	Male30h_AAGTTCGTCGCAACAT-1	Dmel30hm	ta1/ta2	0.174520069808028
61	Male30h_AATAGAGAGCCATCCG-1	Dmel30hm	Prox. tibia/ta1	2.1210676835081
62	Male30h_AATCACGAGGCACTAG-1	Dmel30hm	ta1/ta2	0.805152979066022
63	Male30h_AATCACGGTGAATTAG-1	Dmel30hm	ta1/ta2	2.80075187969925
64	Male30h_AATGAAGCAGCGGTTC-1	Dmel30hm	ta1/ta2	0.915374556323557
65	Male30h_AATGAAGCAGGGCTTC-1	Dmel30hm	ta1/ta2	0.68207654414551
66	Male30h_AATGAAGTCACTCCGT-1	Dmel30hm	Dist. tibia/ta1	1.05322550310325
67	Male30h_AATGACCTCACTGTCC-1	Dmel30hm	Prox. tibia/ta1	0.839813374805599
68	Male30h_AATGCCACAAACGTGG-1	Dmel30hm	Prox. tibia/ta1	1.78092217614052
69	Male30h_AATGGAAGTCGTACTA-1	Dmel30hm	Prox. tibia/ta1	0.456751355980588
70	Male30h_AATGGCTTCCCAGGCA-1	Dmel30hm	High mt.%	0.691471847217649
71	Male30h_AATTCCTAGAAACTAC-1	Dmel30hm	ta1/ta2	1.35174000575209
72	Male30h_AATTTCCTCGCGGACT-1	Dmel30hm	Prox. tibia/ta1	9.00409276944066
73	Male30h_ACAACCATCTGTCCGT-1	Dmel30hm	Dist. tibia/ta1	0.3219198127012
74	Male30h_ACACAGTCATAGCACT-1	Dmel30hm	Dist. tibia/ta1	0.53557765876052
75	Male30h_ACACCAACACACCGAC-1	Dmel30hm	ta1/ta2	0.579777365491651
76	Male30h_ACACCAACACGGTGCT-1	Dmel30hm	ta1/ta2	0.665188470066519
77	Male30h_ACACCAACACTCGATA-1	Dmel30hm	Dist. tibia/ta1	0.603108327534215
78	Male30h_ACACTGAGTGTTCGAT-1	Dmel30hm	ta1/ta2	1.05131414267835
79	Male30h_ACACTGATCCACTGGG-1	Dmel30hm	Dist. tibia/ta1	0.232594200651264
80	Male30h_ACAGAAAAGGTAAACT-1	Dmel30hm	Dist. tibia/ta1	0.308295964125561
81	Male30h_ACAGAAATCATTTGGG-1	Dmel30hm	Dist. tibia/ta1	1.10056925996205
82	Male30h_ACAGCCGAGAGGCCAT-1	Dmel30hm	Dist. tibia/ta1	0.756520007963368
83	Male30h_ACAGCCGTCGGTGTTA-1	Dmel30hm	ta1/ta2	3.11937612477504
84	Male30h_ACAGGGAAGAAATCCA-1	Dmel30hm	ta1/ta2	1.55884645362432
85	Male30h_ACAGGGACAGCTTCCT-1	Dmel30hm	ta1/ta2	1.04302477183833
86	Male30h_ACATCCCGTACTCGTA-1	Dmel30hm	Prox. tibia/ta1	1.59880089932551
87	Male30h_ACATCCCTCAGAACCT-1	Dmel30hm	Dist. tibia/ta1	0.485531171101185
88	Male30h_ACATCGACACAACGCC-1	Dmel30hm	ta1/ta2	0.372300819061802
89	Male30h_ACATGCACAAAGAACT-1	Dmel30hm	ta1/ta2	0.430553340774996
90	Male30h_ACATGCAGTATCACGT-1	Dmel30hm	Dist. tibia/ta1	0.705009276437848
91	Male30h_ACATTTCAGACGACTG-1	Dmel30hm	ta1/ta2	0.441787941787942
92	Male30h_ACATTTCCATAGAGGC-1	Dmel30hm	Prox. tibia/ta1	0.42910447761194
93	Male30h_ACCAAACGTATGGTTC-1	Dmel30hm	Prox. tibia/ta1	0.225576956446295
94	Male30h_ACCAACAAGACCATAA-1	Dmel30hm	Dist. tibia/ta1	1.18464052287582
95	Male30h_ACCAACAAGCGACTAG-1	Dmel30hm	Prox. tibia/ta1	0.203104598868417
96	Male30h_ACCAACAAGCGGTAGT-1	Dmel30hm	ta1/ta2	0.203843913803145
97	Male30h_ACCACAAAGAATAGTC-1	Dmel30hm	ta1/ta2	0.261437908496732
98	Male30h_ACCACAAAGATGACAT-1	Dmel30hm	ta1/ta2	0.457585357268567
99	Male30h_ACCACAATCTAGACAC-1	Dmel30hm	ta1/ta2	0.315414152495886
100	Male30h_ACCATTTTCCGATCGG-1	Dmel30hm	Dist. tibia/ta1	0.610803588471082
101	Male30h_ACCCAAACATGACAAA-1	Dmel30hm	Prox. tibia/ta1	0.584349593495935
102	Male30h_ACCCAAAGTGTATACC-1	Dmel30hm	ta1/ta2	0.357258850276064
103	Male30h_ACCCTTGAGGCCACCT-1	Dmel30hm	ta1/ta2	0.504795557799091
104	Male30h_ACCCTTGGTCGATGCC-1	Dmel30hm	ta1/ta2	1.17571611799914
105	Male30h_ACGATCACACGTAACT-1	Dmel30hm	ta1/ta2	1.32090132090132
106	Male30h_ACGATGTCATTGTCGA-1	Dmel30hm	Prox. tibia/ta1	2.69101393560788
107	Male30h_ACGGAAGCAGGACATG-1	Dmel30hm	Dist. tibia/ta1	0.785610915856936
108	Male30h_ACGGAAGGTACTGAGG-1	Dmel30hm	ta1/ta2	0.373831775700935
109	Male30h_ACGGGTCGTAAGATAC-1	Dmel30hm	Prox. tibia/ta1	0.784046361002216
110	Male30h_ACGGTCGAGGATGTTA-1	Dmel30hm	ta1/ta2	0.921052631578947
111	Male30h_ACGGTCGAGGCCATAG-1	Dmel30hm	ta1/ta2	0.4359197907585
112	Male30h_ACGGTCGCAGGTACGA-1	Dmel30hm	ta1/ta2	2.2765130483065
113	Male30h_ACGGTCGTCGCCTAGG-1	Dmel30hm	ta1/ta2	0.548780487804878
114	Male30h_ACGGTTAGTTCGAGCC-1	Dmel30hm	Prox. tibia/ta1	0.456182472989196
115	Male30h_ACGTACACAGCGGATA-1	Dmel30hm	Dist. tibia/ta1	2.0822880080281
116	Male30h_ACGTAGTCAACAAGTA-1	Dmel30hm	ta1/ta2	0.85872009813944
117	Male30h_ACGTAGTCAGAGATGC-1	Dmel30hm	Prox. tibia/ta1	0.400962309542903
118	Male30h_ACGTCCTAGCCTAACT-1	Dmel30hm	Dist. tibia/ta1	1.70068027210884
119	Male30h_ACGTTCCCAACTGCCG-1	Dmel30hm	Prox. tibia/ta1	0.587275693311582
120	Male30h_ACGTTCCCACTACGGC-1	Dmel30hm	Dist. tibia/ta1	1.30991366478118
121	Male30h_ACGTTCCTCGATGCTA-1	Dmel30hm	Prox. tibia/ta1	0.553824852890274
122	Male30h_ACGTTCCTCGTCAACA-1	Dmel30hm	Dist. tibia/ta1	0.460829493087558
123	Male30h_ACTACGAAGCGATCGA-1	Dmel30hm	ta1/ta2	1.75500175500175
124	Male30h_ACTATCTAGCGACATG-1	Dmel30hm	Dist. tibia/ta1	2.29184798375399
125	Male30h_ACTATGGTCAAAGACA-1	Dmel30hm	Prox. tibia/ta1	0.190509179078628
126	Male30h_ACTATTCCACCCAACG-1	Dmel30hm	Prox. tibia/ta1	0.570550800965547
127	Male30h_ACTCCCAGTGCAATGG-1	Dmel30hm	ta1/ta2	0.632111251580278
128	Male30h_ACTCCCATCGTGGGAA-1	Dmel30hm	ta1/ta2	0.209424083769634
129	Male30h_ACTCTCGAGTAATACG-1	Dmel30hm	ta1/ta2	0.327792086162491
130	Male30h_ACTGTCCTCGGAGCAA-1	Dmel30hm	Prox. tibia/ta1	0.577543740445048
131	Male30h_ACTGTGAGTATGGGAC-1	Dmel30hm	ta1/ta2	0.68870523415978
132	Male30h_ACTTATCGTGACTCTA-1	Dmel30hm	Prox. tibia/ta1	0.24263431542461
133	Male30h_ACTTATCTCAGCCCAG-1	Dmel30hm	Prox. tibia/ta1	0.508646998982706
134	Male30h_ACTTCCGGTTCCAGGC-1	Dmel30hm	Dist. tibia/ta1	0.641103181323334
135	Male30h_ACTTCGCGTCAAATCC-1	Dmel30hm	ta1/ta2	0.165798199905258
136	Male30h_ACTTTGTTCGTTCGCT-1	Dmel30hm	ta1/ta2	0.125891733109526
137	Male30h_AGAAATGCACCCTTAC-1	Dmel30hm	Prox. tibia/ta1	0.517196793379881
138	Male30h_AGAACAACACCGTCGA-1	Dmel30hm	ta1/ta2	0.752283718430951
139	Male30h_AGAACCTCAGGTGAGT-1	Dmel30hm	ta1/ta2	0.966442953020134
140	Male30h_AGAACCTCATCCGGTG-1	Dmel30hm	ta1/ta2	0.211752249867655
141	Male30h_AGAACCTGTGTTACAC-1	Dmel30hm	Dist. tibia/ta1	0.923951670220327
142	Male30h_AGAAGCGGTCTGCATA-1	Dmel30hm	ta1/ta2	1.30977764240024
143	Male30h_AGAAGTAGTAGTCGGA-1	Dmel30hm	Dist. tibia/ta1	0.376811594202899
144	Male30h_AGACAAACACCCAATA-1	Dmel30hm	ta1/ta2	0.779828437743696
145	Male30h_AGACAAAGTTTGACAC-1	Dmel30hm	ta1/ta2	0.604777744179014
146	Male30h_AGACAGGTCATTCGTT-1	Dmel30hm	ta1/ta2	0.527207682169083
147	Male30h_AGACCATGTGGAAGTC-1	Dmel30hm	Prox. tibia/ta1	0.493566014454433
148	Male30h_AGACCATGTTGGATCT-1	Dmel30hm	Prox. tibia/ta1	0.686863731141911
149	Male30h_AGACCCGGTGCATACT-1	Dmel30hm	ta1/ta2	0.753059303420144
150	Male30h_AGACCCGTCTTCTGGC-1	Dmel30hm	ta1/ta2	0.445103857566766
151	Male30h_AGAGAGCAGATGAATC-1	Dmel30hm	Prox. tibia/ta1	0.381861575178998
152	Male30h_AGAGAGCTCGCTAATG-1	Dmel30hm	Dist. tibia/ta1	0.485436893203883
153	Male30h_AGAGCAGGTATGAGGC-1	Dmel30hm	ta1/ta2	0.610004066693778
154	Male30h_AGATAGAGTTGGAGAC-1	Dmel30hm	ta1/ta2	0.638406537282942
155	Male30h_AGATCCATCCCGTTGT-1	Dmel30hm	ta1/ta2	0.609291698400609
156	Male30h_AGATCCATCGCAGAGA-1	Dmel30hm	Dist. tibia/ta1	0.60417072695381
157	Male30h_AGATCGTTCCCGAATA-1	Dmel30hm	Dist. tibia/ta1	0.206825232678387
158	Male30h_AGATCGTTCCGTTGAA-1	Dmel30hm	Prox. tibia/ta1	0.126404494382022
159	Male30h_AGATCGTTCGGCTTGG-1	Dmel30hm	ta1/ta2	0.693815987933635
160	Male30h_AGATGAATCGCCCAGA-1	Dmel30hm	ta1/ta2	0.408371618172537
161	Male30h_AGATGCTCAACTTGCA-1	Dmel30hm	ta1/ta2	0.420875420875421
162	Male30h_AGCATCAAGCCGTTAT-1	Dmel30hm	ta1/ta2	0.380137799952483
163	Male30h_AGCATCATCCGTATAG-1	Dmel30hm	ta1/ta2	0.862316757688991
164	Male30h_AGCCAATCAAAGACTA-1	Dmel30hm	Dist. tibia/ta1	0.44784474715432
165	Male30h_AGCCACGGTAGATTAG-1	Dmel30hm	ta1/ta2	0.602813127930342
166	Male30h_AGCCACGTCTCTGCCA-1	Dmel30hm	ta1/ta2	0.623973727422003
167	Male30h_AGCCAGCTCCTTGAAG-1	Dmel30hm	ta1/ta2	1.05540897097625
168	Male30h_AGCGATTTCTGGGCCA-1	Dmel30hm	ta1/ta2	2.26015869199327
169	Male30h_AGCGCCAAGGGCGAGA-1	Dmel30hm	Prox. tibia/ta1	0.494276795005203
170	Male30h_AGCGCCATCAGTGTTG-1	Dmel30hm	Prox. tibia/ta1	0.811010076185795
171	Male30h_AGCGTATAGGTTGACG-1	Dmel30hm	ta1/ta2	2.41226300927793
172	Male30h_AGCGTATCATCCAACA-1	Dmel30hm	Prox. tibia/ta1	0.25451180009255
173	Male30h_AGCTACATCCTGTAGA-1	Dmel30hm	ta1/ta2	1.91336699441935
174	Male30h_AGCTACATCGTGGCTG-1	Dmel30hm	ta1/ta2	0.561914672216441
175	Male30h_AGCTACATCTGGACTA-1	Dmel30hm	Prox. tibia/ta1	1.03151862464183
176	Male30h_AGCTCAACAAGCTGTT-1	Dmel30hm	ta1/ta2	0.999473961073119
177	Male30h_AGCTCAAGTGTAGCAG-1	Dmel30hm	ta1/ta2	0.665840817590585
178	Male30h_AGCTTCCTCCGTGTCT-1	Dmel30hm	Dist. tibia/ta1	0.341085271317829
179	Male30h_AGGAAATCAACTGGTT-1	Dmel30hm	Dist. tibia/ta1	0.960827790096083
180	Male30h_AGGAAATGTAGCACAG-1	Dmel30hm	ta1/ta2	7.9521162890124
181	Male30h_AGGAAATTCTGAGCAT-1	Dmel30hm	ta1/ta2	0.439238653001464
182	Male30h_AGGAATAAGCAACTTC-1	Dmel30hm	Dist. tibia/ta1	1.35240572171651
183	Male30h_AGGAGGTTCGTGCAGC-1	Dmel30hm	ta1/ta2	1.83420676512625
184	Male30h_AGGATAACACATGACT-1	Dmel30hm	Dist. tibia/ta1	0.415973377703827
185	Male30h_AGGATCTTCGGCTATA-1	Dmel30hm	Prox. tibia/ta1	2.89189189189189
186	Male30h_AGGCATTAGGGCCCTT-1	Dmel30hm	High mt.%	0.288421920065925
187	Male30h_AGGCCACTCATCCTGC-1	Dmel30hm	Prox. tibia/ta1	0.216785382471353
188	Male30h_AGGGAGTAGCCTGGAA-1	Dmel30hm	Prox. tibia/ta1	2.43342516069789
189	Male30h_AGGGCCTTCTTAAGGC-1	Dmel30hm	ta1/ta2	0.563027838598686
190	Male30h_AGGGTCCTCACCTGTC-1	Dmel30hm	Prox. tibia/ta1	0.572183098591549
191	Male30h_AGGGTGAAGACCGCCT-1	Dmel30hm	ta1/ta2	0.429389312977099
192	Male30h_AGGGTGATCCTAAACG-1	Dmel30hm	Prox. tibia/ta1	0.226116449971735
193	Male30h_AGGGTTTTCCAGCACG-1	Dmel30hm	Dist. tibia/ta1	0.584076237319398
194	Male30h_AGGTCATCAGCACAAG-1	Dmel30hm	High mt.%	0.915032679738562
195	Male30h_AGGTCTACAACTAGAA-1	Dmel30hm	Prox. tibia/ta1	0.288638152715823
196	Male30h_AGGTCTATCAAATGCC-1	Dmel30hm	Dist. tibia/ta1	1.38137282825406
197	Male30h_AGGTCTATCCAGCACG-1	Dmel30hm	Dist. tibia/ta1	0.650452488687783
198	Male30h_AGGTGTTGTACGATCT-1	Dmel30hm	ta1/ta2	0.329865516366404
199	Male30h_AGGTGTTTCGGCTGGT-1	Dmel30hm	Prox. tibia/ta1	0.764481034989709
200	Male30h_AGTAACCGTAGTCCTA-1	Dmel30hm	ta1/ta2	1.89328743545611
201	Male30h_AGTAACCTCACCGGGT-1	Dmel30hm	Prox. tibia/ta1	0.444874274661509
202	Male30h_AGTAACCTCCGGCAAC-1	Dmel30hm	Dist. tibia/ta1	0.250836120401338
203	Male30h_AGTACCAAGCAGGGAG-1	Dmel30hm	Dist. tibia/ta1	0.516068496364063
204	Male30h_AGTACTGAGGGCGAGA-1	Dmel30hm	ta1/ta2	2.45872848612575
205	Male30h_AGTACTGGTAATGATG-1	Dmel30hm	ta1/ta2	0.326644890340644
206	Male30h_AGTAGCTTCATCACAG-1	Dmel30hm	ta1/ta2	0.381008206330598
207	Male30h_AGTAGTCAGGGTGGGA-1	Dmel30hm	ta1/ta2	0.268696820420958
208	Male30h_AGTAGTCCATTCATCT-1	Dmel30hm	Dist. tibia/ta1	0.39556521254666
209	Male30h_AGTAGTCTCGTTCCCA-1	Dmel30hm	Dist. tibia/ta1	0.637393767705382
210	Male30h_AGTCAACAGCCGCACT-1	Dmel30hm	ta1/ta2	0.334075723830735
211	Male30h_AGTCACACAACTGAAA-1	Dmel30hm	ta1/ta2	0.234246896228625
212	Male30h_AGTCACATCTCGTCAC-1	Dmel30hm	Dist. tibia/ta1	2.54007911721841
213	Male30h_AGTCACATCTGGGCAC-1	Dmel30hm	ta1/ta2	0.380228136882129
214	Male30h_AGTCATGAGTGATGGC-1	Dmel30hm	Prox. tibia/ta1	0.732097918096545
215	Male30h_AGTCATGGTGGAAGTC-1	Dmel30hm	ta1/ta2	0.984752223634053
216	Male30h_AGTCTCCAGTTGCCTA-1	Dmel30hm	ta1/ta2	2.44827586206897
217	Male30h_AGTCTCCGTGCCCGTA-1	Dmel30hm	ta1/ta2	0.530785562632696
218	Male30h_AGTCTCCTCACTTATC-1	Dmel30hm	Dist. tibia/ta1	0.419896640826873
219	Male30h_AGTGACTAGAGTGACC-1	Dmel30hm	Prox. tibia/ta1	0.833521063302546
220	Male30h_AGTGACTAGTACTGGG-1	Dmel30hm	Prox. tibia/ta1	0.235038871813415
221	Male30h_AGTGACTGTACAAGTA-1	Dmel30hm	ta1/ta2	0.217155266015201
222	Male30h_AGTGACTTCCTATGGA-1	Dmel30hm	ta1/ta2	0.218818380743982
223	Male30h_AGTGACTTCTGCGGGT-1	Dmel30hm	ta1/ta2	0.604351329572925
224	Male30h_AGTGATCGTGCCTTCT-1	Dmel30hm	Prox. tibia/ta1	4.31971789597414
225	Male30h_AGTTAGCGTCAAGTTC-1	Dmel30hm	Dist. tibia/ta1	0.616827041697508
226	Male30h_AGTTCCCAGCATTGAA-1	Dmel30hm	ta1/ta2	0.675500129903871
227	Male30h_AGTTCCCAGCGAAACC-1	Dmel30hm	ta1/ta2	0.733297121129821
228	Male30h_ATACCGATCTTTCGAT-1	Dmel30hm	ta1/ta2	0.466998754669988
229	Male30h_ATAGAGACAACATCGT-1	Dmel30hm	Dist. tibia/ta1	0.429799426934097
230	Male30h_ATAGAGACACGTGAGA-1	Dmel30hm	ta1/ta2	0.442930153321976
231	Male30h_ATAGAGATCAATCCAG-1	Dmel30hm	ta1/ta2	0.809617271835133
232	Male30h_ATAGGCTCAACTAGAA-1	Dmel30hm	ta1/ta2	0.146070698217938
233	Male30h_ATAGGCTGTTCCTTGC-1	Dmel30hm	Prox. tibia/ta1	0.698875721665147
234	Male30h_ATATCCTCAGCTGAGA-1	Dmel30hm	Prox. tibia/ta1	1.44017725258493
235	Male30h_ATCACGAAGCTGGAGT-1	Dmel30hm	Dist. tibia/ta1	0.542127851818387
236	Male30h_ATCAGGTAGTCAGCGA-1	Dmel30hm	ta1/ta2	0.311418685121107
237	Male30h_ATCAGGTCAGCGTGCT-1	Dmel30hm	Prox. tibia/ta1	0.810675979047144
238	Male30h_ATCAGGTCATCATGAC-1	Dmel30hm	Dist. tibia/ta1	1.98858042921835
239	Male30h_ATCATTCAGAGAGTTT-1	Dmel30hm	Prox. tibia/ta1	1.15297508750257
240	Male30h_ATCATTCAGTTGGCTT-1	Dmel30hm	ta1/ta2	0.439730988101397
241	Male30h_ATCATTCGTACTGCGC-1	Dmel30hm	ta1/ta2	0.418024656369562
242	Male30h_ATCCACCCAAGTGCTT-1	Dmel30hm	Dist. tibia/ta1	1.01297879075657
243	Male30h_ATCCACCTCGGTCACG-1	Dmel30hm	ta1/ta2	0.444543231829295
244	Male30h_ATCCATTGTCTCGACG-1	Dmel30hm	ta1/ta2	1.20270608869957
245	Male30h_ATCCATTTCGGCCCAA-1	Dmel30hm	ta1/ta2	0.387019946412623
246	Male30h_ATCCATTTCTATTTCG-1	Dmel30hm	Dist. tibia/ta1	1.10041265474553
247	Male30h_ATCCGTCAGCTGAAAT-1	Dmel30hm	Prox. tibia/ta1	0.315258511979823
248	Male30h_ATCGATGAGATGAACT-1	Dmel30hm	ta1/ta2	0.151642796967144
249	Male30h_ATCGATGAGGCTCTAT-1	Dmel30hm	Prox. tibia/ta1	0.278962914341976
250	Male30h_ATCGATGCATCTAACG-1	Dmel30hm	ta1/ta2	0.530429927414852
251	Male30h_ATCGCCTAGCACACAG-1	Dmel30hm	ta1/ta2	0.288184438040346
252	Male30h_ATCGCCTAGGTCATTC-1	Dmel30hm	Dist. tibia/ta1	0.596365013252556
253	Male30h_ATCGCCTCAATTCTCT-1	Dmel30hm	ta1/ta2	0.53898670499461
254	Male30h_ATCGCCTCAGAGAAAG-1	Dmel30hm	ta1/ta2	2.04298222340143
255	Male30h_ATCGGATAGGGTCAAC-1	Dmel30hm	ta1/ta2	0.425402613187481
256	Male30h_ATCGGCGCAACTAGAA-1	Dmel30hm	ta1/ta2	0.419207317073171
257	Male30h_ATCGGCGCATCGATGT-1	Dmel30hm	Dist. tibia/ta1	0.321156162183862
258	Male30h_ATCGGCGCATCTCGTC-1	Dmel30hm	ta1/ta2	6.31604816908331
259	Male30h_ATCGGCGGTCCAGCCA-1	Dmel30hm	ta1/ta2	0.598951834289992
260	Male30h_ATCGGCGTCCAGCACG-1	Dmel30hm	Dist. tibia/ta1	0.399042298483639
261	Male30h_ATCGTAGGTAGATCGG-1	Dmel30hm	ta1/ta2	0.437888914496428
262	Male30h_ATCGTAGTCGGAGCAA-1	Dmel30hm	Dist. tibia/ta1	0.928641251221896
263	Male30h_ATCGTCCGTACTTGTG-1	Dmel30hm	Dist. tibia/ta1	0.299572039942939
264	Male30h_ATCGTGAAGTATGGCG-1	Dmel30hm	ta1/ta2	0.376647834274953
265	Male30h_ATCTCTACACAGCATT-1	Dmel30hm	ta1/ta2	0.256629597946963
266	Male30h_ATCTTCACACCTCAGG-1	Dmel30hm	ta1/ta2	2.0431765612953
267	Male30h_ATGAAAGAGCGATGAC-1	Dmel30hm	Dist. tibia/ta1	0.844178684488217
268	Male30h_ATGACCAAGGTCTACT-1	Dmel30hm	ta1/ta2	0.469579420171499
269	Male30h_ATGACCATCATTACCT-1	Dmel30hm	ta1/ta2	1.05868814729574
270	Male30h_ATGATCGTCAAACCCA-1	Dmel30hm	ta1/ta2	1.46634615384615
271	Male30h_ATGCATGAGCCGTAAG-1	Dmel30hm	ta1/ta2	0.586940572267058
272	Male30h_ATGCCTCAGGGCAAGG-1	Dmel30hm	Dist. tibia/ta1	0.905881569306601
273	Male30h_ATGCCTCGTGATCATC-1	Dmel30hm	ta1/ta2	0.919758959720901
274	Male30h_ATGGAGGGTGGAACCA-1	Dmel30hm	Prox. tibia/ta1	0.35645736221552
275	Male30h_ATGGGAGCACAGCGCT-1	Dmel30hm	Dist. tibia/ta1	0.49631523537374
276	Male30h_ATGGGTTGTGGATGAC-1	Dmel30hm	Dist. tibia/ta1	0.621868019078669
277	Male30h_ATGGTTGCAGGCGATA-1	Dmel30hm	Dist. tibia/ta1	0.360929393187458
278	Male30h_ATGTCCCGTCTAGGCC-1	Dmel30hm	ta1/ta2	0.656167979002625
279	Male30h_ATGTCCCGTTGTCATG-1	Dmel30hm	ta1/ta2	0.77437521999296
280	Male30h_ATGTCTTAGTTGCTGT-1	Dmel30hm	Prox. tibia/ta1	0.945757997218359
281	Male30h_ATGTCTTTCCGTGGCA-1	Dmel30hm	ta1/ta2	0.317628374801482
282	Male30h_ATTACCTAGGATACGC-1	Dmel30hm	ta1/ta2	0.604325699745547
283	Male30h_ATTACCTAGGCCTAGA-1	Dmel30hm	ta1/ta2	0.300622718488297
284	Male30h_ATTACCTTCTGAGTCA-1	Dmel30hm	ta1/ta2	1.64089618176081
285	Male30h_ATTACTCGTCCACGCA-1	Dmel30hm	High mt.%	8.18598559266536
286	Male30h_ATTATCCGTCGCATCG-1	Dmel30hm	Dist. tibia/ta1	0.405319822672578
287	Male30h_ATTATCCTCACACGAT-1	Dmel30hm	Dist. tibia/ta1	0.525131282820705
288	Male30h_ATTATCCTCTGCCCTA-1	Dmel30hm	Dist. tibia/ta1	0.120663650075415
289	Male30h_ATTCACTAGAATTTGG-1	Dmel30hm	Prox. tibia/ta1	0.422597864768683
290	Male30h_ATTCACTCAATCAAGA-1	Dmel30hm	Dist. tibia/ta1	0.261780104712042
291	Male30h_ATTCAGGAGTGGTTAA-1	Dmel30hm	Prox. tibia/ta1	0.606796116504854
292	Male30h_ATTCCCGAGATAGTGT-1	Dmel30hm	ta1/ta2	0.610997963340122
293	Male30h_ATTCCCGTCCAAGCCG-1	Dmel30hm	Dist. tibia/ta1	0.428797111261566
294	Male30h_ATTCCCGTCCTCTCGA-1	Dmel30hm	ta1/ta2	0.386526780784097
295	Male30h_ATTCGTTCAAGAATAC-1	Dmel30hm	ta1/ta2	0.426385753699523
296	Male30h_ATTCGTTCACGACGAA-1	Dmel30hm	ta1/ta2	0.505050505050505
297	Male30h_ATTCGTTCAGTTTGGT-1	Dmel30hm	Dist. tibia/ta1	0.724976613657624
298	Male30h_ATTCGTTTCTCTAGGA-1	Dmel30hm	ta1/ta2	0.47917434574272
299	Male30h_ATTCTTGTCCAATCCC-1	Dmel30hm	Dist. tibia/ta1	0.32656023222061
300	Male30h_ATTGGGTAGCCGATAG-1	Dmel30hm	ta1/ta2	1.19225037257824
301	Male30h_ATTGGGTCAATTGCAC-1	Dmel30hm	Dist. tibia/ta1	0.28587764436821
302	Male30h_ATTGGGTTCACTGCTC-1	Dmel30hm	ta1/ta2	0.38348975678676
303	Male30h_ATTGGGTTCAGACCCG-1	Dmel30hm	Dist. tibia/ta1	0.489886219974716
304	Male30h_ATTGTTCTCAGTGCGC-1	Dmel30hm	ta1/ta2	0.534429599177801
305	Male30h_ATTTACCAGTCACGAG-1	Dmel30hm	Prox. tibia/ta1	0.862301266504985
306	Male30h_ATTTCACAGGTAAGTT-1	Dmel30hm	Dist. tibia/ta1	0.400916380297824
307	Male30h_ATTTCACTCAGCTTGA-1	Dmel30hm	High mt.%	2.60089686098655
308	Male30h_CAACAACCACGCCACA-1	Dmel30hm	Dist. tibia/ta1	0.416377515614157
309	Male30h_CAACAGTCACAGTGAG-1	Dmel30hm	ta1/ta2	0.225790265930758
310	Male30h_CAACAGTGTCACTACA-1	Dmel30hm	ta1/ta2	2.20898485976669
311	Male30h_CAACAGTTCATGCAGT-1	Dmel30hm	Dist. tibia/ta1	0.254100254100254
312	Male30h_CAACAGTTCGTAACTG-1	Dmel30hm	Dist. tibia/ta1	0.493171471927162
313	Male30h_CAACGGCAGTATAACG-1	Dmel30hm	Dist. tibia/ta1	0.567052065689668
314	Male30h_CAACGGCAGTTGCCTA-1	Dmel30hm	ta1/ta2	1.4873574615766
315	Male30h_CAAGACTAGACGGTCA-1	Dmel30hm	Prox. tibia/ta1	0.164068908941756
316	Male30h_CAAGAGGAGAACCGCA-1	Dmel30hm	Dist. tibia/ta1	1.62744116174261
317	Male30h_CAAGAGGAGTCCGTCG-1	Dmel30hm	ta1/ta2	2.54480286738351
318	Male30h_CAAGAGGCACACGGAA-1	Dmel30hm	ta1/ta2	0.57299451918286
319	Male30h_CAAGAGGCACTACCCT-1	Dmel30hm	ta1/ta2	1.52284263959391
320	Male30h_CAAGAGGCATCCTATT-1	Dmel30hm	ta1/ta2	0.203843913803145
321	Male30h_CAAGCTATCTTCTCAA-1	Dmel30hm	ta1/ta2	1.32939438700148
322	Male30h_CAAGGGATCCCAGTGG-1	Dmel30hm	Dist. tibia/ta1	0.186838281087814
323	Male30h_CAATCGACATCCTTGC-1	Dmel30hm	Prox. tibia/ta1	0.813008130081301
324	Male30h_CAATGACCAGGTCTCG-1	Dmel30hm	ta1/ta2	0.287769784172662
325	Male30h_CAATGACGTAGAGTTA-1	Dmel30hm	Prox. tibia/ta1	0.171379605826907
326	Male30h_CAATTTCCAGTTTGGT-1	Dmel30hm	ta1/ta2	0.532859680284192
327	Male30h_CAATTTCGTTGGAGGT-1	Dmel30hm	ta1/ta2	2.54237288135593
328	Male30h_CACAACAAGGCACAAC-1	Dmel30hm	ta1/ta2	0.593220338983051
329	Male30h_CACAACAAGGTCCAGA-1	Dmel30hm	Dist. tibia/ta1	0.886262924667651
330	Male30h_CACAACACATCGAAGG-1	Dmel30hm	ta1/ta2	0.88723526044648
331	Male30h_CACACAATCTGAATGC-1	Dmel30hm	ta1/ta2	0.84251458198315
332	Male30h_CACAGATGTAGCTTTG-1	Dmel30hm	ta1/ta2	0.385185185185185
333	Male30h_CACAGGCTCAAGCCAT-1	Dmel30hm	ta1/ta2	0.183992640294388
334	Male30h_CACCAAAAGAGAGCCT-1	Dmel30hm	ta1/ta2	2.63819095477387
335	Male30h_CACCGTTTCTGTGCTC-1	Dmel30hm	Prox. tibia/ta1	0.99601593625498
336	Male30h_CACGAATAGATCCGAG-1	Dmel30hm	ta1/ta2	2.46433203631647
337	Male30h_CACGAATCATCCGAGC-1	Dmel30hm	ta1/ta2	0.617474529175671
338	Male30h_CACGGGTTCATGGAGG-1	Dmel30hm	ta1/ta2	2.69809713149673
339	Male30h_CACGTTCAGTGCACTT-1	Dmel30hm	Dist. tibia/ta1	1.40428677014043
340	Male30h_CACGTTCGTTCAATCG-1	Dmel30hm	Prox. tibia/ta1	1.00354191263282
341	Male30h_CACTAAGAGGATTTGA-1	Dmel30hm	ta1/ta2	0.385356454720617
342	Male30h_CACTAAGTCGCTAAAC-1	Dmel30hm	Dist. tibia/ta1	0.332821300563236
343	Male30h_CACTGAAAGTTCTACG-1	Dmel30hm	Dist. tibia/ta1	1.75074183976261
344	Male30h_CACTGAACAAGATGGC-1	Dmel30hm	ta1/ta2	0.326305220883534
345	Male30h_CACTGAAGTCTGGTTA-1	Dmel30hm	ta1/ta2	0.462487153134635
346	Male30h_CACTGTCGTGCATCTA-1	Dmel30hm	ta1/ta2	0.901577761081893
347	Male30h_CACTTCGTCCGTGGTG-1	Dmel30hm	Prox. tibia/ta1	1.64281928987811
348	Male30h_CACTTCGTCTCTATAC-1	Dmel30hm	Prox. tibia/ta1	1.74541077339753
349	Male30h_CAGAGCCAGATGTAGT-1	Dmel30hm	ta1/ta2	0.364033491081179
350	Male30h_CAGCAATGTACAGCGA-1	Dmel30hm	ta1/ta2	0.654269972451791
351	Male30h_CAGCACGAGTCTCTGA-1	Dmel30hm	ta1/ta2	0.338669950738916
352	Male30h_CAGCACGAGTTACGTC-1	Dmel30hm	Prox. tibia/ta1	0.484027105517909
353	Male30h_CAGCAGCCAGTTAGAA-1	Dmel30hm	ta1/ta2	0.518518518518518
354	Male30h_CAGCAGCGTACGCGTC-1	Dmel30hm	ta1/ta2	0.751503006012024
355	Male30h_CAGCCAGAGCGTGAGT-1	Dmel30hm	ta1/ta2	0.506200961781827
356	Male30h_CAGCGTGAGCAGGCAT-1	Dmel30hm	ta1/ta2	0.354403904252847
357	Male30h_CAGGCCAAGAGGGTAA-1	Dmel30hm	ta1/ta2	0.194552529182879
358	Male30h_CAGGCCAAGGAGTACC-1	Dmel30hm	Prox. tibia/ta1	0.771403737505432
359	Male30h_CAGGCCAAGTAACCGG-1	Dmel30hm	Prox. tibia/ta1	2.48915277460607
360	Male30h_CAGGCCAGTGGTCTTA-1	Dmel30hm	Prox. tibia/ta1	1.75479462691203
361	Male30h_CAGGCCATCTCCTACG-1	Dmel30hm	ta1/ta2	0.666507974291835
362	Male30h_CAGGTATGTGAATGAT-1	Dmel30hm	Prox. tibia/ta1	4.59487898982813
363	Male30h_CAGGTATTCACCCATC-1	Dmel30hm	Dist. tibia/ta1	0.200250312891114
364	Male30h_CAGTGCGCAAACAGGC-1	Dmel30hm	Dist. tibia/ta1	0.41560490231768
365	Male30h_CAGTGCGCACTAACGT-1	Dmel30hm	Prox. tibia/ta1	0.318235642391948
366	Male30h_CAGTTAGAGGCACTCC-1	Dmel30hm	ta1/ta2	0.385914134105162
367	Male30h_CAGTTCCAGGTCGTAG-1	Dmel30hm	Prox. tibia/ta1	0.454980842911877
368	Male30h_CAGTTCCTCTAAGCGT-1	Dmel30hm	ta1/ta2	0.364409353173398
369	Male30h_CATACAGAGGGACACT-1	Dmel30hm	Dist. tibia/ta1	0.531130126881086
370	Male30h_CATACCCAGTCAATCC-1	Dmel30hm	ta1/ta2	1.55935613682093
371	Male30h_CATACCCCAGGGATAC-1	Dmel30hm	Prox. tibia/ta1	0.451167728237792
372	Male30h_CATACTTCATTCTGTT-1	Dmel30hm	Dist. tibia/ta1	0.471976401179941
373	Male30h_CATACTTTCGCTATTT-1	Dmel30hm	ta1/ta2	0.593824228028504
374	Male30h_CATAGACCAGACAATA-1	Dmel30hm	ta1/ta2	0.590804007192397
375	Male30h_CATCCACCACCCTCTA-1	Dmel30hm	ta1/ta2	0.316567006683081
376	Male30h_CATCCACTCTAGTACG-1	Dmel30hm	ta1/ta2	2.5910723447922
377	Male30h_CATCCCAGTAAGTCAA-1	Dmel30hm	ta1/ta2	0.281135788585887
378	Male30h_CATCCCAGTGGTCTAT-1	Dmel30hm	ta1/ta2	0.495867768595041
379	Male30h_CATCCGTTCGAGCACC-1	Dmel30hm	ta1/ta2	0.267777447188337
380	Male30h_CATCGCTAGGGCAGAG-1	Dmel30hm	ta1/ta2	0.737877723120169
381	Male30h_CATCGGGCAGGCCTGT-1	Dmel30hm	ta1/ta2	0.219298245614035
382	Male30h_CATCGGGGTCACTACA-1	Dmel30hm	ta1/ta2	0.58257345491388
383	Male30h_CATGCAAAGGACTTCT-1	Dmel30hm	ta1/ta2	0.36618372870562
384	Male30h_CATGCCTGTCTCTCTG-1	Dmel30hm	Dist. tibia/ta1	0.307606263982103
385	Male30h_CATGCGGGTGGATACG-1	Dmel30hm	Dist. tibia/ta1	0.205180815593742
386	Male30h_CATGCTCAGCGGTAAC-1	Dmel30hm	ta1/ta2	0.499108734402852
387	Male30h_CATGCTCAGGGCAAGG-1	Dmel30hm	ta1/ta2	3.02102469891815
388	Male30h_CATGGATTCTGGGCGT-1	Dmel30hm	Dist. tibia/ta1	3.52846832397755
389	Male30h_CATGGATTCTGTAAGC-1	Dmel30hm	ta1/ta2	0.546719681908549
390	Male30h_CATGGTAAGGTTACAA-1	Dmel30hm	Dist. tibia/ta1	0.443183832653785
391	Male30h_CATGGTAAGTACAGCG-1	Dmel30hm	ta1/ta2	0.773533261930263
392	Male30h_CATGGTAGTCGCATGC-1	Dmel30hm	ta1/ta2	0.223072020395156
393	Male30h_CATTCATCAGTAGAAT-1	Dmel30hm	Dist. tibia/ta1	0.738734301896085
394	Male30h_CATTCATTCGAGAAGC-1	Dmel30hm	ta1/ta2	0.695410292072323
395	Male30h_CATTGAGTCTGTCAGA-1	Dmel30hm	ta1/ta2	0.794100964265457
396	Male30h_CATTTCAAGTAATCCC-1	Dmel30hm	ta1/ta2	0.835354351926704
397	Male30h_CATTTCATCCGTTGAA-1	Dmel30hm	ta1/ta2	1.00269957578095
398	Male30h_CATTTCATCGTCGACG-1	Dmel30hm	Dist. tibia/ta1	2.79473931423203
399	Male30h_CCAAGCGAGTAGCTCT-1	Dmel30hm	Prox. tibia/ta1	0.485524186297429
400	Male30h_CCAAGCGCACTGCGTG-1	Dmel30hm	ta1/ta2	0.296575896468051
401	Male30h_CCAATGATCGCTACGG-1	Dmel30hm	Dist. tibia/ta1	0.324675324675325
402	Male30h_CCAATTTAGCAGCCCT-1	Dmel30hm	Dist. tibia/ta1	0.597285067873303
403	Male30h_CCAATTTCAACGTAAA-1	Dmel30hm	ta1/ta2	0.328776604948953
404	Male30h_CCAATTTCAGCCCACA-1	Dmel30hm	ta1/ta2	0.535188654000535
405	Male30h_CCACAAAAGTGCAAAT-1	Dmel30hm	Dist. tibia/ta1	0.557297109021247
406	Male30h_CCACACTCAGCTCATA-1	Dmel30hm	ta1/ta2	0.413313030237111
407	Male30h_CCACCATTCTTTGGAG-1	Dmel30hm	Prox. tibia/ta1	0.528789659224442
408	Male30h_CCACGAGGTGTCCATA-1	Dmel30hm	Prox. tibia/ta1	0.595466769112562
409	Male30h_CCACGTTAGCGGGTTA-1	Dmel30hm	Prox. tibia/ta1	0.712602093953845
410	Male30h_CCACGTTGTTAATGAG-1	Dmel30hm	Dist. tibia/ta1	0.675087108013937
411	Male30h_CCACGTTTCAGGGTAG-1	Dmel30hm	ta1/ta2	0.428326670474015
412	Male30h_CCACGTTTCTACGCAA-1	Dmel30hm	ta1/ta2	4.48470448470448
413	Male30h_CCACGTTTCTGTAAGC-1	Dmel30hm	Dist. tibia/ta1	0.717119316447971
414	Male30h_CCACTTGCACCAGCGT-1	Dmel30hm	Prox. tibia/ta1	0.683955542889712
415	Male30h_CCATCACAGAAATTCG-1	Dmel30hm	Dist. tibia/ta1	2.18045112781955
416	Male30h_CCATCACAGCTCCCTT-1	Dmel30hm	ta1/ta2	0.459285004965243
417	Male30h_CCATCACAGGACGCAT-1	Dmel30hm	ta1/ta2	0.264061262212833
418	Male30h_CCATCACAGGGTCTTT-1	Dmel30hm	Prox. tibia/ta1	0.100150225338007
419	Male30h_CCATCACAGGGTTAGC-1	Dmel30hm	Dist. tibia/ta1	0.617577197149644
420	Male30h_CCCAACTGTATTTCTC-1	Dmel30hm	Dist. tibia/ta1	0.647836227001814
421	Male30h_CCCAACTGTGTCATGT-1	Dmel30hm	ta1/ta2	1.0036496350365
422	Male30h_CCCATTGTCGATAACC-1	Dmel30hm	Prox. tibia/ta1	0.452377035696661
423	Male30h_CCCGAAGCACACGGTC-1	Dmel30hm	ta1/ta2	0.693842150910668
424	Male30h_CCCGAAGGTGTGGACA-1	Dmel30hm	Dist. tibia/ta1	0.724032302979671
425	Male30h_CCCGGAAAGGAAGTGA-1	Dmel30hm	ta1/ta2	0.477554918815664
426	Male30h_CCCTAACAGGTCCTGC-1	Dmel30hm	ta1/ta2	0.362537764350453
427	Male30h_CCCTAACTCACCGCTT-1	Dmel30hm	ta1/ta2	0.335051546391753
428	Male30h_CCCTCTCAGAGTGTTA-1	Dmel30hm	Prox. tibia/ta1	0.839425940969402
429	Male30h_CCCTCTCAGCGCCTAC-1	Dmel30hm	Dist. tibia/ta1	0.452898550724638
430	Male30h_CCGAACGAGAAGGCTC-1	Dmel30hm	ta1/ta2	0.650695060632949
431	Male30h_CCGAACGTCGTTCATT-1	Dmel30hm	Dist. tibia/ta1	0.324771183938589
432	Male30h_CCGATCTGTGAGACCA-1	Dmel30hm	Dist. tibia/ta1	0.546448087431694
433	Male30h_CCGCAAGTCCTCTAAT-1	Dmel30hm	Prox. tibia/ta1	0.555308751665926
434	Male30h_CCGGACACACTCTGCT-1	Dmel30hm	Dist. tibia/ta1	0.387596899224806
435	Male30h_CCGGTGAAGGCCTTGC-1	Dmel30hm	ta1/ta2	0.505050505050505
436	Male30h_CCGGTGATCAAGTGGG-1	Dmel30hm	Dist. tibia/ta1	1.96078431372549
437	Male30h_CCGTAGGAGGAACTAT-1	Dmel30hm	ta1/ta2	0.163934426229508
438	Male30h_CCGTAGGCAAGTATCC-1	Dmel30hm	Prox. tibia/ta1	0.258933195235629
439	Male30h_CCGTTCACAGAGAAAG-1	Dmel30hm	ta1/ta2	0.593555681175806
440	Male30h_CCGTTCATCAGTGGGA-1	Dmel30hm	Prox. tibia/ta1	0.549581839904421
441	Male30h_CCTAACCCATGGGCAA-1	Dmel30hm	ta1/ta2	0.511715593859413
442	Male30h_CCTAACCGTAATGCGG-1	Dmel30hm	Prox. tibia/ta1	0.342465753424658
443	Male30h_CCTAAGACACGAAGAC-1	Dmel30hm	ta1/ta2	0.70980070980071
444	Male30h_CCTATCGCACACGCCA-1	Dmel30hm	Dist. tibia/ta1	0.53946621237933
445	Male30h_CCTATCGCACGGTGCT-1	Dmel30hm	ta1/ta2	0.0910470409711684
446	Male30h_CCTCAACCACCTCAGG-1	Dmel30hm	Prox. tibia/ta1	0.829673011224988
447	Male30h_CCTCAACGTCGATTAC-1	Dmel30hm	ta1/ta2	3.08930425752856
448	Male30h_CCTCACACATGTGCTA-1	Dmel30hm	ta1/ta2	0.334150144798396
449	Male30h_CCTCACATCATCTCTA-1	Dmel30hm	Prox. tibia/ta1	1.11686189049305
450	Male30h_CCTCAGTCAAATGGCG-1	Dmel30hm	Dist. tibia/ta1	1.07834035563808
451	Male30h_CCTCAGTGTATGAGGC-1	Dmel30hm	ta1/ta2	0.335298878483062
452	Male30h_CCTCCAAAGAAGAGCA-1	Dmel30hm	Prox. tibia/ta1	0.437723836052527
453	Male30h_CCTCCAATCAATCGGT-1	Dmel30hm	ta1/ta2	0.787631271878646
454	Male30h_CCTCCTCAGCACTCGC-1	Dmel30hm	ta1/ta2	2.26598327488535
455	Male30h_CCTCCTCAGGATGGCT-1	Dmel30hm	Dist. tibia/ta1	1.82519280205656
456	Male30h_CCTCCTCGTCAATCTG-1	Dmel30hm	Prox. tibia/ta1	0.426985482493595
457	Male30h_CCTCCTCTCATTGCCC-1	Dmel30hm	Dist. tibia/ta1	3.76258611552729
458	Male30h_CCTCCTCTCGAGTGAG-1	Dmel30hm	Prox. tibia/ta1	0.551914453259745
459	Male30h_CCTCTCCCAGCTGCCA-1	Dmel30hm	ta1/ta2	0.251371115173675
460	Male30h_CCTGCATCACTGGAAG-1	Dmel30hm	ta1/ta2	0.684931506849315
461	Male30h_CCTGCATGTGCGACAA-1	Dmel30hm	Prox. tibia/ta1	2.88858321870702
462	Male30h_CCTGTTGAGCACTAGG-1	Dmel30hm	Dist. tibia/ta1	0.350109409190372
463	Male30h_CCTGTTGAGCATAGGC-1	Dmel30hm	Prox. tibia/ta1	0.58984621866442
464	Male30h_CCTGTTGCAACGGCTC-1	Dmel30hm	Prox. tibia/ta1	0.321658327376698
465	Male30h_CCTTCAGCAGACAAGC-1	Dmel30hm	ta1/ta2	0.465116279069767
466	Male30h_CCTTCAGGTCTCGCGA-1	Dmel30hm	Dist. tibia/ta1	0.58436815193572
467	Male30h_CCTTGTGAGAGAGGTA-1	Dmel30hm	Dist. tibia/ta1	0.46031746031746
468	Male30h_CCTTGTGGTTGGGTAG-1	Dmel30hm	ta1/ta2	0.28030833917309
469	Male30h_CGAAGGATCAGGTGTT-1	Dmel30hm	ta1/ta2	0.156698876991382
470	Male30h_CGAAGTTAGGCCATAG-1	Dmel30hm	ta1/ta2	2.90467388434117
471	Male30h_CGAAGTTTCAGACATC-1	Dmel30hm	Dist. tibia/ta1	0.649087221095335
472	Male30h_CGACAGCCAAGTGACG-1	Dmel30hm	ta1/ta2	0.591581342434585
473	Male30h_CGACAGCCAATACAGA-1	Dmel30hm	Prox. tibia/ta1	2.49895002099958
474	Male30h_CGAGAAGTCCGATCTC-1	Dmel30hm	ta1/ta2	2.2848200312989
475	Male30h_CGAGGAAAGGTCGTAG-1	Dmel30hm	Dist. tibia/ta1	0.48021952892751
476	Male30h_CGAGGAATCAACTACG-1	Dmel30hm	Dist. tibia/ta1	0.275103163686382
477	Male30h_CGAGGAATCATTGCGA-1	Dmel30hm	ta1/ta2	0.665628098003116
478	Male30h_CGAGGCTAGATTCGAA-1	Dmel30hm	Dist. tibia/ta1	5.28813559322034
479	Male30h_CGAGGCTCAACTTGCA-1	Dmel30hm	Prox. tibia/ta1	0.263939293962389
480	Male30h_CGAGGCTCAGGCGTTC-1	Dmel30hm	ta1/ta2	0.865098675317653
481	Male30h_CGAGTGCGTAGCGTCC-1	Dmel30hm	Dist. tibia/ta1	3.57590966122961
482	Male30h_CGAGTTAGTTGCATTG-1	Dmel30hm	ta1/ta2	0.302114803625378
483	Male30h_CGATCGGCAGGTCCCA-1	Dmel30hm	ta1/ta2	0.345857569564534
484	Male30h_CGATCGGTCCTCTCTT-1	Dmel30hm	Dist. tibia/ta1	0.398740818467996
485	Male30h_CGATGCGAGCAGAAAG-1	Dmel30hm	ta1/ta2	1.97865139286644
486	Male30h_CGATGCGGTATGGTTC-1	Dmel30hm	ta1/ta2	0.391542678151919
487	Male30h_CGATGCGTCAACCTCC-1	Dmel30hm	ta1/ta2	0.457117979973879
488	Male30h_CGATGCGTCTGTCCGT-1	Dmel30hm	Dist. tibia/ta1	0.437511888910025
489	Male30h_CGATGGCCATGGCACC-1	Dmel30hm	ta1/ta2	0.397120873665922
490	Male30h_CGCATGGAGTACGTCT-1	Dmel30hm	High mt.%	6.59144893111639
491	Male30h_CGCATGGGTCGCAACC-1	Dmel30hm	Prox. tibia/ta1	2.10970464135021
492	Male30h_CGCATGGTCTCGAACA-1	Dmel30hm	ta1/ta2	0.115807759119861
493	Male30h_CGCCAGACAAGAGATT-1	Dmel30hm	Prox. tibia/ta1	0.345107592367032
494	Male30h_CGCCAGATCGCTATTT-1	Dmel30hm	Prox. tibia/ta1	1.0840108401084
495	Male30h_CGCCATTCACCTCTAC-1	Dmel30hm	Prox. tibia/ta1	0.765160765160765
496	Male30h_CGCCATTGTCCAAGAG-1	Dmel30hm	Prox. tibia/ta1	0.364842454394693
497	Male30h_CGCCATTGTGTTCGTA-1	Dmel30hm	ta1/ta2	1.56618751340914
498	Male30h_CGCCATTTCGCATGAT-1	Dmel30hm	ta1/ta2	0.266272189349112
499	Male30h_CGCGTGAGTCACAGAG-1	Dmel30hm	Prox. tibia/ta1	0.798226164079823
500	Male30h_CGGAATTCAATCGCCG-1	Dmel30hm	ta1/ta2	0.380445120791326
501	Male30h_CGGAATTTCATAGCAC-1	Dmel30hm	ta1/ta2	0.241196333815726
502	Male30h_CGGAGAAAGTCCCAGC-1	Dmel30hm	ta1/ta2	0.215782983970407
503	Male30h_CGGAGAATCCCGTAAA-1	Dmel30hm	Prox. tibia/ta1	0.984102952308857
504	Male30h_CGGCAGTAGAAACTCA-1	Dmel30hm	ta1/ta2	1.06894708711919
505	Male30h_CGGCAGTTCAAGAGGC-1	Dmel30hm	Dist. tibia/ta1	0.342465753424658
506	Male30h_CGGGACTCAGTCGCAC-1	Dmel30hm	ta1/ta2	0.50251256281407
507	Male30h_CGGGACTCATGACCCG-1	Dmel30hm	ta1/ta2	0.350036845983788
508	Male30h_CGGGCATCAGACTGCC-1	Dmel30hm	ta1/ta2	0.426439232409382
509	Male30h_CGGGCATTCATGTCTT-1	Dmel30hm	Dist. tibia/ta1	1.32978723404255
510	Male30h_CGGGTCAGTGGAAATT-1	Dmel30hm	Prox. tibia/ta1	0.801005182974713
511	Male30h_CGGTCAGCAATTGGTC-1	Dmel30hm	ta1/ta2	0.495662949194548
512	Male30h_CGTAAGTAGTGTCATC-1	Dmel30hm	ta1/ta2	0.363825363825364
513	Male30h_CGTAATGAGTGGTTAA-1	Dmel30hm	Dist. tibia/ta1	1.63334272036046
514	Male30h_CGTAATGGTTAACCTG-1	Dmel30hm	Dist. tibia/ta1	0.661469407039924
515	Male30h_CGTAATGTCCGATCGG-1	Dmel30hm	ta1/ta2	0.112612612612613
516	Male30h_CGTAATGTCCTGTTAT-1	Dmel30hm	ta1/ta2	0.43010752688172
517	Male30h_CGTAGTACACGAGGAT-1	Dmel30hm	ta1/ta2	2.36882322975038
518	Male30h_CGTAGTAGTTTGGGAG-1	Dmel30hm	ta1/ta2	0.535168195718654
519	Male30h_CGTGAATTCCTGGTCT-1	Dmel30hm	Dist. tibia/ta1	0.957701516360734
520	Male30h_CGTGATAGTACCAATC-1	Dmel30hm	ta1/ta2	0.996973473384369
521	Male30h_CGTGATAGTCGCGTCA-1	Dmel30hm	Dist. tibia/ta1	1.88982710092481
522	Male30h_CGTGTCTGTTCTTAGG-1	Dmel30hm	ta1/ta2	1.64760612521807
523	Male30h_CGTTAGACATGGCCAC-1	Dmel30hm	Dist. tibia/ta1	0.481026189203634
524	Male30h_CGTTCTGAGAGATTCA-1	Dmel30hm	ta1/ta2	0.0559284116331096
525	Male30h_CGTTGGGTCGAGAAGC-1	Dmel30hm	Dist. tibia/ta1	0.461573967228248
526	Male30h_CTAACCCCAGGACGAT-1	Dmel30hm	ta1/ta2	0.134770889487871
527	Male30h_CTAACCCCATAGCACT-1	Dmel30hm	ta1/ta2	0.478997789240973
528	Male30h_CTAAGTGCATAGCTGT-1	Dmel30hm	Prox. tibia/ta1	0.776424916181401
529	Male30h_CTAAGTGGTCACGCTG-1	Dmel30hm	Dist. tibia/ta1	0.275633958103638
530	Male30h_CTAAGTGTCGATACTG-1	Dmel30hm	Prox. tibia/ta1	0.187566988210075
531	Male30h_CTACATTAGCCTATCA-1	Dmel30hm	Prox. tibia/ta1	0.664147486545288
532	Male30h_CTACATTAGCCTCTCT-1	Dmel30hm	ta1/ta2	0.458524385160484
533	Male30h_CTACATTAGCCTTGAT-1	Dmel30hm	ta1/ta2	0.3000600120024
534	Male30h_CTACCTGTCTGTGTGA-1	Dmel30hm	ta1/ta2	0.763623741756335
535	Male30h_CTACGGGAGTACAACA-1	Dmel30hm	ta1/ta2	0.668337510442774
536	Male30h_CTACGGGTCCTACCGT-1	Dmel30hm	ta1/ta2	0.616126439860702
537	Male30h_CTAGGTACACAGCTGC-1	Dmel30hm	Dist. tibia/ta1	0.82313681868743
538	Male30h_CTATCCGTCTAGATCG-1	Dmel30hm	ta1/ta2	0.470096630974145
539	Male30h_CTATCTACAGTTTCGA-1	Dmel30hm	Prox. tibia/ta1	0.440340909090909
540	Male30h_CTATCTAGTGGCTGAA-1	Dmel30hm	ta1/ta2	0.596930073905628
541	Male30h_CTCAACCAGCAAATGT-1	Dmel30hm	ta1/ta2	0.938722294654498
542	Male30h_CTCAACCAGGCGCTTC-1	Dmel30hm	ta1/ta2	0.463559103785733
543	Male30h_CTCAACCCAGGTACGA-1	Dmel30hm	Prox. tibia/ta1	0.329760923330585
544	Male30h_CTCAACCGTAGCGCCT-1	Dmel30hm	ta1/ta2	0.217477263740609
545	Male30h_CTCAAGACAGAAATTG-1	Dmel30hm	Dist. tibia/ta1	0.400250759511983
546	Male30h_CTCAAGATCCGATGCG-1	Dmel30hm	ta1/ta2	0.540413533834586
547	Male30h_CTCACTGCATACCACA-1	Dmel30hm	Prox. tibia/ta1	0.478369384359401
548	Male30h_CTCATCGAGGTAGCCA-1	Dmel30hm	ta1/ta2	1.79468772433597
549	Male30h_CTCATCGCAAATTAGG-1	Dmel30hm	ta1/ta2	0.272994540109198
550	Male30h_CTCATTAAGCTTAGTC-1	Dmel30hm	ta1/ta2	0.555261766261237
551	Male30h_CTCCACAGTAACATGA-1	Dmel30hm	Dist. tibia/ta1	0.525878771104345
552	Male30h_CTCCATGAGGTTTGAA-1	Dmel30hm	Dist. tibia/ta1	0.710227272727273
553	Male30h_CTCCATGTCGCTAAAC-1	Dmel30hm	Prox. tibia/ta1	0.507062658457081
554	Male30h_CTCCCAACACACCAGC-1	Dmel30hm	ta1/ta2	0.295521709479427
555	Male30h_CTCCCAATCACTCTTA-1	Dmel30hm	Dist. tibia/ta1	0.843773970851445
556	Male30h_CTCCCTCAGAACGTGC-1	Dmel30hm	ta1/ta2	0.362438220757825
557	Male30h_CTCCCTCGTTAAAGTG-1	Dmel30hm	Prox. tibia/ta1	0.869229283368746
558	Male30h_CTCCTCCCAAGAGAGA-1	Dmel30hm	ta1/ta2	0.620031796502385
559	Male30h_CTCCTCCCACAGTATC-1	Dmel30hm	Dist. tibia/ta1	0.283312008773533
560	Male30h_CTCCTCCGTCTTCATT-1	Dmel30hm	ta1/ta2	0.480170727369731
561	Male30h_CTCCTTTCACGGATCC-1	Dmel30hm	Prox. tibia/ta1	1.37812230835487
562	Male30h_CTCCTTTCAGTCAGAG-1	Dmel30hm	Prox. tibia/ta1	1.34408602150538
563	Male30h_CTCTCAGCAAGGATGC-1	Dmel30hm	ta1/ta2	0.464846019755956
564	Male30h_CTCTCAGGTTTCTTAC-1	Dmel30hm	Prox. tibia/ta1	0.343267280386956
565	Male30h_CTCTCGAAGTATGTAG-1	Dmel30hm	Prox. tibia/ta1	0.526612751551627
566	Male30h_CTCTCGAAGTTGTACC-1	Dmel30hm	Prox. tibia/ta1	0.371000154583398
567	Male30h_CTCTGGTAGGAAGTCC-1	Dmel30hm	Dist. tibia/ta1	0.643004115226337
568	Male30h_CTCTGGTTCAACCTCC-1	Dmel30hm	Prox. tibia/ta1	0.586600802716888
569	Male30h_CTCTGGTTCGAACACT-1	Dmel30hm	ta1/ta2	1.14285714285714
570	Male30h_CTGAATGTCCACTGGG-1	Dmel30hm	ta1/ta2	0.32353734160151
571	Male30h_CTGAGCGCAACTCGTA-1	Dmel30hm	ta1/ta2	0.495942290351668
572	Male30h_CTGAGCGGTTCTGAGT-1	Dmel30hm	ta1/ta2	0.398247710075667
573	Male30h_CTGAGGCAGCCTCTCT-1	Dmel30hm	ta1/ta2	0.264061262212833
574	Male30h_CTGAGGCGTGCATACT-1	Dmel30hm	ta1/ta2	1.92437542201215
575	Male30h_CTGAGGCGTTATGGTC-1	Dmel30hm	Dist. tibia/ta1	0.576368876080692
576	Male30h_CTGATCCGTACTTCCC-1	Dmel30hm	Dist. tibia/ta1	0.320829220138203
577	Male30h_CTGATCCGTTAGTCGT-1	Dmel30hm	ta1/ta2	1.49721448467967
578	Male30h_CTGCAGGAGAGACAAG-1	Dmel30hm	Dist. tibia/ta1	0.632022471910112
579	Male30h_CTGCAGGGTACATACC-1	Dmel30hm	ta1/ta2	0.286441756842775
580	Male30h_CTGCAGGTCATCGGGC-1	Dmel30hm	Prox. tibia/ta1	2.33744959677419
581	Male30h_CTGCCATAGATCGACG-1	Dmel30hm	Dist. tibia/ta1	0.41914076143905
582	Male30h_CTGCCATCACGGCACT-1	Dmel30hm	Dist. tibia/ta1	0.292595093405357
583	Male30h_CTGCGAGAGTTCAACC-1	Dmel30hm	Prox. tibia/ta1	0.264628050573361
584	Male30h_CTGCGAGGTCCATCTC-1	Dmel30hm	ta1/ta2	0.619994833376389
585	Male30h_CTGCTCAAGCCTCCAG-1	Dmel30hm	Prox. tibia/ta1	1.64124668435013
586	Male30h_CTGGACGCAACGGCCT-1	Dmel30hm	ta1/ta2	0.809102402022756
587	Male30h_CTGGACGTCACCGACG-1	Dmel30hm	ta1/ta2	0.21478981282602
588	Male30h_CTGGACGTCCGTGTCT-1	Dmel30hm	Dist. tibia/ta1	0.719424460431655
589	Male30h_CTGGCAGTCCCTTGTG-1	Dmel30hm	Prox. tibia/ta1	0.591715976331361
590	Male30h_CTGGTCTCAGAGTGAC-1	Dmel30hm	ta1/ta2	2.91644771413558
591	Male30h_CTGGTCTGTTACGGAG-1	Dmel30hm	ta1/ta2	0.348525469168901
592	Male30h_CTGTCGTAGGCAGGTT-1	Dmel30hm	Dist. tibia/ta1	0.297960119184048
593	Male30h_CTGTCGTAGTAAATGC-1	Dmel30hm	Prox. tibia/ta1	0.455864069622876
594	Male30h_CTGTGAAGTTAGGCCC-1	Dmel30hm	ta1/ta2	0.647249190938511
595	Male30h_CTGTGGGGTCATCCGG-1	Dmel30hm	ta1/ta2	0.531443755535872
596	Male30h_CTTACCGAGGCCTTGC-1	Dmel30hm	Prox. tibia/ta1	0.404228855721393
597	Male30h_CTTACCGCACCTCTGT-1	Dmel30hm	ta1/ta2	1.10429447852761
598	Male30h_CTTAGGAGTAAGCGGT-1	Dmel30hm	ta1/ta2	0.5249343832021
599	Male30h_CTTAGGATCTCTTAAC-1	Dmel30hm	Prox. tibia/ta1	0.678680084249942
600	Male30h_CTTCCGAAGTCTAGAA-1	Dmel30hm	Dist. tibia/ta1	6.54761904761905
601	Male30h_CTTCCGACAAGTTCGT-1	Dmel30hm	Prox. tibia/ta1	0.850882790895554
602	Male30h_CTTCCGAGTAGAGTTA-1	Dmel30hm	ta1/ta2	2.66783934330108
603	Male30h_CTTCCGATCCTCCACA-1	Dmel30hm	ta1/ta2	0.226244343891403
604	Male30h_CTTCTAAAGCCTGTCG-1	Dmel30hm	Dist. tibia/ta1	1.24137931034483
605	Male30h_CTTCTAAAGGGCATGT-1	Dmel30hm	Dist. tibia/ta1	0.163889647637258
606	Male30h_CTTTCGGCACGACGTC-1	Dmel30hm	ta1/ta2	0.803914715134568
607	Male30h_CTTTCGGGTTGAAGTA-1	Dmel30hm	Dist. tibia/ta1	1.67738328207996
608	Male30h_CTTTCGGTCCCTCTAG-1	Dmel30hm	Prox. tibia/ta1	0.825082508250825
609	Male30h_GAACACTGTAGAGTTA-1	Dmel30hm	Prox. tibia/ta1	0.535154087470013
610	Male30h_GAACGTTAGAAATTGC-1	Dmel30hm	ta1/ta2	0.234925606891151
611	Male30h_GAACTGTCACCCTAAA-1	Dmel30hm	Prox. tibia/ta1	0.311318656882366
612	Male30h_GAAGCGAGTTTGATCG-1	Dmel30hm	ta1/ta2	0.167910447761194
613	Male30h_GAAGCGATCCGTGGTG-1	Dmel30hm	Dist. tibia/ta1	0.332871012482663
614	Male30h_GAAGGACAGACCTGGA-1	Dmel30hm	High mt.%	1.75324675324675
615	Male30h_GAAGTAATCCGTACGG-1	Dmel30hm	Prox. tibia/ta1	0.167037861915367
616	Male30h_GAATAGACAACTGATC-1	Dmel30hm	Prox. tibia/ta1	1.63487738419619
617	Male30h_GAATCGTGTAATACCC-1	Dmel30hm	Prox. tibia/ta1	0.518200202224469
618	Male30h_GAATCGTGTTACACAC-1	Dmel30hm	Dist. tibia/ta1	1.14923384410393
619	Male30h_GAATCGTGTTAGAGTA-1	Dmel30hm	Prox. tibia/ta1	0.520704190428961
620	Male30h_GACACGCAGTATTGCC-1	Dmel30hm	ta1/ta2	0.580591650539121
621	Male30h_GACATCAGTCTGTGGC-1	Dmel30hm	ta1/ta2	1.0752688172043
622	Male30h_GACATCATCGGTTCAA-1	Dmel30hm	ta1/ta2	0.181488203266788
623	Male30h_GACCAATCATGAATCC-1	Dmel30hm	Dist. tibia/ta1	0.577281191806331
624	Male30h_GACCAATGTGCTGCAC-1	Dmel30hm	ta1/ta2	0.749879051765844
625	Male30h_GACCAATTCCTGATAG-1	Dmel30hm	ta1/ta2	0.550964187327824
626	Male30h_GACCCAGCACGACAAG-1	Dmel30hm	Prox. tibia/ta1	0.2241733607323
627	Male30h_GACCCAGGTACTGAGG-1	Dmel30hm	High mt.%	0.287273771904625
628	Male30h_GACCCAGGTGTTCCTC-1	Dmel30hm	Dist. tibia/ta1	0.264227642276423
629	Male30h_GACCGTGGTATTAAGG-1	Dmel30hm	ta1/ta2	0.610376398779247
630	Male30h_GACCGTGGTCGAGTGA-1	Dmel30hm	ta1/ta2	2.8096750549719
631	Male30h_GACCGTGTCCCTTGGT-1	Dmel30hm	Dist. tibia/ta1	0.575043128234618
632	Male30h_GACCTTCTCTTAGCTT-1	Dmel30hm	ta1/ta2	0.342270393610953
633	Male30h_GACGCTGGTTAATGAG-1	Dmel30hm	Dist. tibia/ta1	0.511440107671602
634	Male30h_GACGTTAAGCGTTACT-1	Dmel30hm	ta1/ta2	1.32415254237288
635	Male30h_GACGTTAAGGTAAAGG-1	Dmel30hm	ta1/ta2	0.418877408545099
636	Male30h_GACGTTACACAAATAG-1	Dmel30hm	Dist. tibia/ta1	1.12839280268375
637	Male30h_GACTATGAGCATCCCG-1	Dmel30hm	ta1/ta2	2.148163019474
638	Male30h_GACTATGCAGATTAAG-1	Dmel30hm	Prox. tibia/ta1	0.132743362831858
639	Male30h_GACTATGCATAATGAG-1	Dmel30hm	ta1/ta2	1.30510440835267
640	Male30h_GACTCAACAACACGTT-1	Dmel30hm	ta1/ta2	0.796812749003984
641	Male30h_GACTCTCTCCAAAGGG-1	Dmel30hm	Dist. tibia/ta1	1.64359861591695
642	Male30h_GACTGATAGGTATTGA-1	Dmel30hm	Dist. tibia/ta1	0.548245614035088
643	Male30h_GACTTCCGTGTTCAGT-1	Dmel30hm	ta1/ta2	0.486499635125274
644	Male30h_GAGAAATGTCGTCTCT-1	Dmel30hm	ta1/ta2	0.569313976658127
645	Male30h_GAGACCCAGCTGAAAT-1	Dmel30hm	ta1/ta2	0.650702758979698
646	Male30h_GAGACCCCACGTCGGT-1	Dmel30hm	Prox. tibia/ta1	0.214075461600214
647	Male30h_GAGACCCTCTTCACGC-1	Dmel30hm	ta1/ta2	0.441902781388095
648	Male30h_GAGACTTGTCGCACAC-1	Dmel30hm	Prox. tibia/ta1	0.0935162094763092
649	Male30h_GAGACTTTCCCTCGAT-1	Dmel30hm	ta1/ta2	0.190703218116806
650	Male30h_GAGAGGTTCTTCCTAA-1	Dmel30hm	Dist. tibia/ta1	1.73982869379015
651	Male30h_GAGATGGCAATCGCCG-1	Dmel30hm	ta1/ta2	0.503637381085618
652	Male30h_GAGCCTGAGGGACACT-1	Dmel30hm	ta1/ta2	1.12563543936093
653	Male30h_GAGCCTGGTGATATAG-1	Dmel30hm	ta1/ta2	0.354430379746835
654	Male30h_GAGCTGCAGGACTGGT-1	Dmel30hm	ta1/ta2	0.84843810258388
655	Male30h_GAGGCCTCACTGTCGG-1	Dmel30hm	Prox. tibia/ta1	0.98613251155624
656	Male30h_GAGGGATCATGCGGTC-1	Dmel30hm	Prox. tibia/ta1	0.533333333333333
657	Male30h_GAGGGATTCAGCTTCC-1	Dmel30hm	ta1/ta2	0.613138686131387
658	Male30h_GAGTCATAGCATCCCG-1	Dmel30hm	ta1/ta2	0.747094631986718
659	Male30h_GAGTCTAAGGTATTGA-1	Dmel30hm	Prox. tibia/ta1	2.8125
660	Male30h_GAGTGTTAGAAGATCT-1	Dmel30hm	Prox. tibia/ta1	0.71571714858288
661	Male30h_GAGTGTTGTGCCCGTA-1	Dmel30hm	Prox. tibia/ta1	0.755754036413604
662	Male30h_GAGTTACAGGACATCG-1	Dmel30hm	ta1/ta2	0.720869770739778
663	Male30h_GAGTTACCACCCAATA-1	Dmel30hm	ta1/ta2	1.01377696906681
664	Male30h_GAGTTACGTAACAGGC-1	Dmel30hm	ta1/ta2	0.451339915373766
665	Male30h_GATAGAAAGCATGATA-1	Dmel30hm	ta1/ta2	0.490829243089641
666	Male30h_GATAGAACAAGTTTGC-1	Dmel30hm	ta1/ta2	1.19081372271052
667	Male30h_GATAGAATCAAGCCTA-1	Dmel30hm	ta1/ta2	0.815360336664913
668	Male30h_GATCACAAGGATACAT-1	Dmel30hm	ta1/ta2	0.378567268491555
669	Male30h_GATCACAAGGCCATAG-1	Dmel30hm	Prox. tibia/ta1	0.822219993983756
670	Male30h_GATCACACAACTGGTT-1	Dmel30hm	ta1/ta2	0.403551251008878
671	Male30h_GATCACAGTCAAACGG-1	Dmel30hm	ta1/ta2	0.682335102350265
672	Male30h_GATCACAGTCCGCAGT-1	Dmel30hm	Prox. tibia/ta1	2.66694666106678
673	Male30h_GATCATGCAGCAGTCC-1	Dmel30hm	Prox. tibia/ta1	0.849602313810557
674	Male30h_GATCCCTTCGCTGACG-1	Dmel30hm	High mt.%	7.30619074177356
675	Male30h_GATCGTATCCGTCCTA-1	Dmel30hm	Dist. tibia/ta1	0.197287299630086
676	Male30h_GATGATCGTGATAGAT-1	Dmel30hm	ta1/ta2	0.481450014160295
677	Male30h_GATGCTAAGACTCTAC-1	Dmel30hm	ta1/ta2	1.62190906673757
678	Male30h_GATGGAGAGTTGCGCC-1	Dmel30hm	ta1/ta2	2.67921795800145
679	Male30h_GATGGAGTCGCCAACG-1	Dmel30hm	Dist. tibia/ta1	0.662739322533137
680	Male30h_GATGGAGTCTGATGGT-1	Dmel30hm	ta1/ta2	0.215691561067673
681	Male30h_GATTCTTAGGAGCTGT-1	Dmel30hm	ta1/ta2	6.40686922060766
682	Male30h_GATTCTTCACCCTTAC-1	Dmel30hm	ta1/ta2	0.548245614035088
683	Male30h_GATTGGTCAATTGTGC-1	Dmel30hm	Prox. tibia/ta1	0.329439952081462
684	Male30h_GATTGGTCACTTCTCG-1	Dmel30hm	ta1/ta2	0.626435581541032
685	Male30h_GATTGGTTCTCTCCGA-1	Dmel30hm	Dist. tibia/ta1	0.293159609120521
686	Male30h_GCAACATGTCCTTAAG-1	Dmel30hm	ta1/ta2	0.169252468265162
687	Male30h_GCAACATTCTCGTCGT-1	Dmel30hm	Dist. tibia/ta1	0.381679389312977
688	Male30h_GCAACCGAGAATCCCT-1	Dmel30hm	ta1/ta2	0.559369438087974
689	Male30h_GCACATACATGTTACG-1	Dmel30hm	ta1/ta2	1.58205430932704
690	Male30h_GCACATATCATGTCTT-1	Dmel30hm	Prox. tibia/ta1	0.621890547263682
691	Male30h_GCACGTGCAGTGCGCT-1	Dmel30hm	ta1/ta2	0.456540825285338
692	Male30h_GCACTAATCTACGGTA-1	Dmel30hm	Dist. tibia/ta1	0.563847429519071
693	Male30h_GCAGCCAGTTAATGAG-1	Dmel30hm	ta1/ta2	0.16715052344506
694	Male30h_GCAGCCATCTGCCCTA-1	Dmel30hm	Prox. tibia/ta1	0.521792510742787
695	Male30h_GCAGGCTCATCGATCA-1	Dmel30hm	ta1/ta2	0.349368449341575
696	Male30h_GCAGGCTGTAAGCGGT-1	Dmel30hm	ta1/ta2	0.798678050123933
697	Male30h_GCAGGCTGTTACCGTA-1	Dmel30hm	ta1/ta2	1.24015173621243
698	Male30h_GCAGTTACATGGCCAC-1	Dmel30hm	ta1/ta2	0.663507109004739
699	Male30h_GCAGTTAGTTCATCGA-1	Dmel30hm	ta1/ta2	0.516351118760757
700	Male30h_GCAGTTATCTTGTTAC-1	Dmel30hm	Prox. tibia/ta1	0.572939620978405
701	Male30h_GCATGATCATCGGATT-1	Dmel30hm	ta1/ta2	0.397035468501853
702	Male30h_GCCAGCAGTCTGTAAC-1	Dmel30hm	Dist. tibia/ta1	0.905300774270399
703	Male30h_GCCAGGTCACTATCGA-1	Dmel30hm	ta1/ta2	0.736543909348442
704	Male30h_GCCAGTGAGCACCTGC-1	Dmel30hm	Dist. tibia/ta1	0.724153297682709
705	Male30h_GCCATTCTCAGAGCAG-1	Dmel30hm	Prox. tibia/ta1	0.290472501936483
706	Male30h_GCCCGAACAAAGACGC-1	Dmel30hm	ta1/ta2	1.91876401694493
707	Male30h_GCCCGAACAACAGATA-1	Dmel30hm	ta1/ta2	2.19850586979723
708	Male30h_GCCCGAACATTAGGCT-1	Dmel30hm	Prox. tibia/ta1	0.476644423260248
709	Male30h_GCCGATGAGGCTGTAG-1	Dmel30hm	ta1/ta2	1.4920424403183
710	Male30h_GCCGATGAGTCACTGT-1	Dmel30hm	ta1/ta2	0.632431065013913
711	Male30h_GCCTGTTAGGATTTGA-1	Dmel30hm	ta1/ta2	1.00378236834449
712	Male30h_GCCTGTTAGGGATCGT-1	Dmel30hm	ta1/ta2	0.49104563835933
713	Male30h_GCCTGTTTCCTGTTGC-1	Dmel30hm	ta1/ta2	0.325379609544469
714	Male30h_GCGATCGCAGGGATAC-1	Dmel30hm	ta1/ta2	0.142571998859424
715	Male30h_GCGGAAAAGGATAATC-1	Dmel30hm	ta1/ta2	2.89064630488137
716	Male30h_GCGGAAATCGACATTG-1	Dmel30hm	Prox. tibia/ta1	0.735494415690548
717	Male30h_GCGGATCTCTCGAGTA-1	Dmel30hm	ta1/ta2	0.48991897493876
718	Male30h_GCGTGCAAGGGCAACT-1	Dmel30hm	ta1/ta2	0.349556332347405
719	Male30h_GCGTGCACAGCTCTGG-1	Dmel30hm	Dist. tibia/ta1	0.891021247429747
720	Male30h_GCGTTTCCATTCTTCA-1	Dmel30hm	ta1/ta2	0.36607687614399
721	Male30h_GCTACCTAGACAGTCG-1	Dmel30hm	ta1/ta2	2.65293383270911
722	Male30h_GCTGAATCAACCCTCT-1	Dmel30hm	ta1/ta2	0.0580383052814858
723	Male30h_GCTGAATTCAGCGTCG-1	Dmel30hm	ta1/ta2	0.668200240990251
724	Male30h_GCTGCAGAGAAGCCAC-1	Dmel30hm	ta1/ta2	0.648712404167486
725	Male30h_GCTGCAGTCCGTATGA-1	Dmel30hm	ta1/ta2	0.699126092384519
726	Male30h_GCTGGGTTCAGTAGGG-1	Dmel30hm	Dist. tibia/ta1	0.709035321667859
727	Male30h_GCTGGGTTCTGTCGCT-1	Dmel30hm	ta1/ta2	0.369948776323278
728	Male30h_GCTTCACCACGGTGCT-1	Dmel30hm	ta1/ta2	0.219941348973607
729	Male30h_GCTTCACGTCCCTCAT-1	Dmel30hm	Dist. tibia/ta1	1.40567894292943
730	Male30h_GCTTGGGTCTTCTAAC-1	Dmel30hm	Prox. tibia/ta1	1.0313708637731
731	Male30h_GGAACCCCACGCTTAA-1	Dmel30hm	ta1/ta2	0.454416358988924
732	Male30h_GGAATCTAGATTGCGG-1	Dmel30hm	ta1/ta2	0.528501321253303
733	Male30h_GGAATCTCATATCTCT-1	Dmel30hm	ta1/ta2	0.227272727272727
734	Male30h_GGAATGGAGGATACAT-1	Dmel30hm	Prox. tibia/ta1	0.317852728235917
735	Male30h_GGAATGGAGGGCTAAC-1	Dmel30hm	ta1/ta2	0.402939085091254
736	Male30h_GGAATGGCAATCGTCA-1	Dmel30hm	ta1/ta2	1.20261437908497
737	Male30h_GGAATGGCACAAGCCC-1	Dmel30hm	ta1/ta2	0.503405389398875
738	Male30h_GGACGTCTCTTCACAT-1	Dmel30hm	ta1/ta2	0.553068211746115
739	Male30h_GGAGATGCACGAAGAC-1	Dmel30hm	ta1/ta2	0.269179004037685
740	Male30h_GGAGATGCACGCACCA-1	Dmel30hm	Prox. tibia/ta1	0.303889789303079
741	Male30h_GGAGATGCATCGGCCA-1	Dmel30hm	ta1/ta2	0.354706684856753
742	Male30h_GGAGATGGTACTCAAC-1	Dmel30hm	Prox. tibia/ta1	3.6171301825627
743	Male30h_GGAGATGTCGAAATCC-1	Dmel30hm	ta1/ta2	0.342888492662186
744	Male30h_GGAGCAACACTACGGC-1	Dmel30hm	Prox. tibia/ta1	2.42290748898678
745	Male30h_GGAGGATGTAGTCTTG-1	Dmel30hm	Prox. tibia/ta1	0.494117647058824
746	Male30h_GGAGGTACAGCGTTGC-1	Dmel30hm	Dist. tibia/ta1	0.885795634292945
747	Male30h_GGAGGTACAGGTCCCA-1	Dmel30hm	ta1/ta2	1.07834507042254
748	Male30h_GGAGGTATCTTAGTTC-1	Dmel30hm	Dist. tibia/ta1	0.910891089108911
749	Male30h_GGATCTAAGCGAAACC-1	Dmel30hm	ta1/ta2	0.240963855421687
750	Male30h_GGCACGTCATGGCTGC-1	Dmel30hm	Prox. tibia/ta1	1.14204139900071
751	Male30h_GGCAGTCAGCTTGTTG-1	Dmel30hm	ta1/ta2	0.35880875493362
752	Male30h_GGCAGTCAGGACCCAA-1	Dmel30hm	ta1/ta2	0.377155172413793
753	Male30h_GGCGTCACACTACCCT-1	Dmel30hm	ta1/ta2	0.401606425702811
754	Male30h_GGCGTCATCTTTGCTA-1	Dmel30hm	ta1/ta2	0.430416068866571
755	Male30h_GGCTGTGCAGACATCT-1	Dmel30hm	Dist. tibia/ta1	0.655658086449733
756	Male30h_GGCTGTGCAGACCAAG-1	Dmel30hm	High mt.%	9.26183844011142
757	Male30h_GGCTGTGTCCCAGCGA-1	Dmel30hm	ta1/ta2	1.25408942202835
758	Male30h_GGCTTGGAGATGGTCG-1	Dmel30hm	Prox. tibia/ta1	2.24155235864838
759	Male30h_GGCTTTCAGTATGTAG-1	Dmel30hm	ta1/ta2	0.388840283853407
760	Male30h_GGGAAGTAGTTATGGA-1	Dmel30hm	Prox. tibia/ta1	0.593692022263451
761	Male30h_GGGACAAAGTTCGGTT-1	Dmel30hm	Dist. tibia/ta1	1.43825765358537
762	Male30h_GGGACAATCCTCAGGG-1	Dmel30hm	Prox. tibia/ta1	1.17199873297434
763	Male30h_GGGACCTAGGTCCCGT-1	Dmel30hm	Prox. tibia/ta1	0.50761421319797
764	Male30h_GGGACCTCATCATGAC-1	Dmel30hm	Dist. tibia/ta1	0.345477386934673
765	Male30h_GGGACCTGTATCAAGA-1	Dmel30hm	ta1/ta2	0.474254742547425
766	Male30h_GGGACCTGTCCTGTTC-1	Dmel30hm	ta1/ta2	0.328407224958949
767	Male30h_GGGACTCAGCACAAAT-1	Dmel30hm	ta1/ta2	0.305164319248826
768	Male30h_GGGACTCTCCTCTTTC-1	Dmel30hm	Dist. tibia/ta1	0.368615060558188
769	Male30h_GGGAGTATCGTTCGCT-1	Dmel30hm	Prox. tibia/ta1	1.11817026683609
770	Male30h_GGGAGTATCTCGGGAC-1	Dmel30hm	Prox. tibia/ta1	1.02405922270204
771	Male30h_GGGATGAAGAATCTAG-1	Dmel30hm	ta1/ta2	0.123868508813721
772	Male30h_GGGATGAAGAGTGACC-1	Dmel30hm	ta1/ta2	1.86519711742264
773	Male30h_GGGATGAAGGTAGTCG-1	Dmel30hm	Prox. tibia/ta1	0.813910469848317
774	Male30h_GGGATGAGTCACTCAA-1	Dmel30hm	ta1/ta2	1.13762486126526
775	Male30h_GGGCCATCACGCGCTA-1	Dmel30hm	ta1/ta2	0.626223091976517
776	Male30h_GGGCTACGTTGTTGTG-1	Dmel30hm	ta1/ta2	0.579710144927536
777	Male30h_GGGCTCACACTCCTGT-1	Dmel30hm	Dist. tibia/ta1	0.409117475160725
778	Male30h_GGGCTCAGTGGCTTAT-1	Dmel30hm	Dist. tibia/ta1	0.921114785073217
779	Male30h_GGGCTCATCTCTATAC-1	Dmel30hm	ta1/ta2	0.278491859468723
780	Male30h_GGGTAGAAGCTCGACC-1	Dmel30hm	High mt.%	7.19373219373219
781	Male30h_GGGTAGAAGTGGTGAC-1	Dmel30hm	Prox. tibia/ta1	0.485436893203883
782	Male30h_GGGTAGACAAGATGTA-1	Dmel30hm	Prox. tibia/ta1	2.61780104712042
783	Male30h_GGGTAGACACGCGCAT-1	Dmel30hm	ta1/ta2	0.228310502283105
784	Male30h_GGGTAGAGTACGGCAA-1	Dmel30hm	Dist. tibia/ta1	0.154738878143133
785	Male30h_GGGTAGATCGCCATAA-1	Dmel30hm	ta1/ta2	1.11040609137056
786	Male30h_GGGTATTAGGCTAACG-1	Dmel30hm	Dist. tibia/ta1	1.09717868338558
787	Male30h_GGGTATTTCATCGACA-1	Dmel30hm	Prox. tibia/ta1	2.72936955407483
788	Male30h_GGGTATTTCGCTACAA-1	Dmel30hm	Dist. tibia/ta1	0.444431449372825
789	Male30h_GGGTGAAAGCTATCTG-1	Dmel30hm	ta1/ta2	0.295698924731183
790	Male30h_GGGTGAACAATACCTG-1	Dmel30hm	Prox. tibia/ta1	0.4359197907585
791	Male30h_GGGTGAAGTCGCGTCA-1	Dmel30hm	Dist. tibia/ta1	0.547235023041475
792	Male30h_GGGTTATAGCCAGAGT-1	Dmel30hm	ta1/ta2	0.948252506095909
793	Male30h_GGGTTTAAGAAACCAT-1	Dmel30hm	Prox. tibia/ta1	0.944625407166124
794	Male30h_GGGTTTAGTCAAGCGA-1	Dmel30hm	ta1/ta2	0.775945683802134
795	Male30h_GGGTTTAGTTTCGATG-1	Dmel30hm	Dist. tibia/ta1	0.591891092039065
796	Male30h_GGTAACTAGCTATCTG-1	Dmel30hm	ta1/ta2	1.02719033232628
797	Male30h_GGTAACTCAGAGTCAG-1	Dmel30hm	ta1/ta2	0.795610425240055
798	Male30h_GGTAACTGTCAGATTC-1	Dmel30hm	Prox. tibia/ta1	0.622462787550744
799	Male30h_GGTAACTTCGACACTA-1	Dmel30hm	ta1/ta2	0.861873440689499
800	Male30h_GGTAATCCATGCCGAC-1	Dmel30hm	ta1/ta2	1.15658362989324
801	Male30h_GGTAATCTCCGTTTCG-1	Dmel30hm	Dist. tibia/ta1	0.282885431400283
802	Male30h_GGTAGAGAGTTATGGA-1	Dmel30hm	Prox. tibia/ta1	0.326223337515684
803	Male30h_GGTAGAGCACAGCTTA-1	Dmel30hm	ta1/ta2	2.59245139153641
804	Male30h_GGTAGAGTCAACGAGG-1	Dmel30hm	ta1/ta2	3.00457217504899
805	Male30h_GGTCACGCAACGTATC-1	Dmel30hm	ta1/ta2	0.200515611572615
806	Male30h_GGTCACGGTCATAGTC-1	Dmel30hm	Prox. tibia/ta1	0.279017857142857
807	Male30h_GGTCACGTCAACCTTT-1	Dmel30hm	ta1/ta2	0.0862068965517241
808	Male30h_GGTCTGGCACCTCGTT-1	Dmel30hm	High mt.%	0.810263335584065
809	Male30h_GGTCTGGTCCACACCT-1	Dmel30hm	Prox. tibia/ta1	1.70709793351303
810	Male30h_GGTGGCTGTCTAGTGT-1	Dmel30hm	Dist. tibia/ta1	2.49307479224377
811	Male30h_GGTGTCGGTCAAGCGA-1	Dmel30hm	ta1/ta2	0.271411338962606
812	Male30h_GGTGTCGGTTCGGCTG-1	Dmel30hm	Dist. tibia/ta1	0.454103146286085
813	Male30h_GGTGTCGTCCTCTCTT-1	Dmel30hm	ta1/ta2	2.18068535825545
814	Male30h_GGTTAACAGTCCGCGT-1	Dmel30hm	ta1/ta2	0.830531935930394
815	Male30h_GGTTCTCCATTGTCGA-1	Dmel30hm	ta1/ta2	1.26217093400649
816	Male30h_GGTTCTCGTATTTCTC-1	Dmel30hm	Prox. tibia/ta1	0.370828182941904
817	Male30h_GGTTCTCTCTATGTGG-1	Dmel30hm	Dist. tibia/ta1	1.81897634784509
818	Male30h_GGTTGTAGTTACCCAA-1	Dmel30hm	Prox. tibia/ta1	2.49653259361997
819	Male30h_GTAACCAGTGTGGTCC-1	Dmel30hm	Prox. tibia/ta1	0.651380927566441
820	Male30h_GTAATCGAGATCCAAA-1	Dmel30hm	ta1/ta2	0.3996003996004
821	Male30h_GTAATGCTCCCAACTC-1	Dmel30hm	Prox. tibia/ta1	0.488185901191174
822	Male30h_GTACAACCACAGTCAT-1	Dmel30hm	ta1/ta2	2.0141535111595
823	Male30h_GTACAACTCCAAAGGG-1	Dmel30hm	ta1/ta2	0.501054852320675
824	Male30h_GTACAACTCGCCACTT-1	Dmel30hm	ta1/ta2	0.295159386068477
825	Male30h_GTACAACTCTCGTGGG-1	Dmel30hm	ta1/ta2	0.181884321571481
826	Male30h_GTACAACTCTTGCGCT-1	Dmel30hm	Dist. tibia/ta1	0.264410364886304
827	Male30h_GTAGCTATCTTCCCAG-1	Dmel30hm	ta1/ta2	1.06130428711074
828	Male30h_GTAGGAGCACAGCATT-1	Dmel30hm	Prox. tibia/ta1	0.2963841138115
829	Male30h_GTAGGTTAGGCACTAG-1	Dmel30hm	Prox. tibia/ta1	1.61030595813204
830	Male30h_GTAGTACAGCCTAACT-1	Dmel30hm	Prox. tibia/ta1	1.83745583038869
831	Male30h_GTATTGGCAGCGGATA-1	Dmel30hm	Prox. tibia/ta1	0.531914893617021
832	Male30h_GTATTTCAGTAAAGCT-1	Dmel30hm	ta1/ta2	0.494913390156723
833	Male30h_GTATTTCGTCTACAAC-1	Dmel30hm	ta1/ta2	0.639355908122188
834	Male30h_GTATTTCGTGCGGCTT-1	Dmel30hm	High mt.%	5.9075750357313
835	Male30h_GTCAAACGTACGTTCA-1	Dmel30hm	ta1/ta2	1.41764176417642
836	Male30h_GTCAAACTCACTTTGT-1	Dmel30hm	Prox. tibia/ta1	1.87376725838264
837	Male30h_GTCAAGTCATCCTTGC-1	Dmel30hm	Prox. tibia/ta1	0.151679306608884
838	Male30h_GTCAAGTCATCGATAC-1	Dmel30hm	Prox. tibia/ta1	0.212652844231792
839	Male30h_GTCACGGGTCAAAGTA-1	Dmel30hm	ta1/ta2	0.733985765124555
840	Male30h_GTCATCCTCACCTTAT-1	Dmel30hm	ta1/ta2	0.418848167539267
841	Male30h_GTCATCCTCCAAAGGG-1	Dmel30hm	Dist. tibia/ta1	0.381959747318936
842	Male30h_GTCATGAGTCGGCTAC-1	Dmel30hm	Dist. tibia/ta1	1.72653856864383
843	Male30h_GTCATTTAGATAGTCA-1	Dmel30hm	ta1/ta2	0.591966173361522
844	Male30h_GTCATTTAGTCTCCTC-1	Dmel30hm	Dist. tibia/ta1	0.334199777200149
845	Male30h_GTCGAATCATGTTACG-1	Dmel30hm	Prox. tibia/ta1	0.979955456570156
846	Male30h_GTCGAATGTGCACGCT-1	Dmel30hm	Prox. tibia/ta1	0.368701351904957
847	Male30h_GTCGCGAAGGAGCTGT-1	Dmel30hm	ta1/ta2	0.620604054613157
848	Male30h_GTCGCGACAAGTTTGC-1	Dmel30hm	ta1/ta2	1.96078431372549
849	Male30h_GTCGTAAGTAAGTAGT-1	Dmel30hm	ta1/ta2	0.238014280856851
850	Male30h_GTCGTTCGTCACGCTG-1	Dmel30hm	Prox. tibia/ta1	0.523520485584219
851	Male30h_GTCGTTCTCGTGGGAA-1	Dmel30hm	ta1/ta2	2.07639066905922
852	Male30h_GTCTACCTCCACACCT-1	Dmel30hm	ta1/ta2	0.486544017029041
853	Male30h_GTCTAGAGTCAGGCAA-1	Dmel30hm	Prox. tibia/ta1	0.533462657613967
854	Male30h_GTCTAGATCATTGGTG-1	Dmel30hm	Prox. tibia/ta1	2.3841961852861
855	Male30h_GTCTCACAGATGCGAC-1	Dmel30hm	ta1/ta2	1.22239747634069
856	Male30h_GTCTGTCTCTTACGGA-1	Dmel30hm	ta1/ta2	0.609951845906902
857	Male30h_GTCTTTAAGTAGACCG-1	Dmel30hm	Prox. tibia/ta1	0.254280386506187
858	Male30h_GTCTTTACAGACCATT-1	Dmel30hm	Prox. tibia/ta1	0.429676310512747
859	Male30h_GTGACGCAGGAAAGTG-1	Dmel30hm	ta1/ta2	0.674081563869228
860	Male30h_GTGACGCGTCAAAGAT-1	Dmel30hm	Dist. tibia/ta1	0.424088210347752
861	Male30h_GTGAGCCGTAGATGTA-1	Dmel30hm	ta1/ta2	2.52912759306621
862	Male30h_GTGAGGACACTGGATT-1	Dmel30hm	ta1/ta2	2.58577821979115
863	Male30h_GTGAGGATCTACCTTA-1	Dmel30hm	Dist. tibia/ta1	0.388143966125618
864	Male30h_GTGAGTTCACGGTGCT-1	Dmel30hm	Prox. tibia/ta1	0.386100386100386
865	Male30h_GTGAGTTGTCTAACTG-1	Dmel30hm	Prox. tibia/ta1	1.08412836079792
866	Male30h_GTGAGTTGTTTGTTGG-1	Dmel30hm	Dist. tibia/ta1	1.69831994156318
867	Male30h_GTGCACGAGAAGATCT-1	Dmel30hm	Dist. tibia/ta1	0.597176981541802
868	Male30h_GTGCACGGTGACACAG-1	Dmel30hm	Dist. tibia/ta1	0.56799563080284
869	Male30h_GTGCACGGTTAGTCGT-1	Dmel30hm	ta1/ta2	0.48928238583411
870	Male30h_GTGCACGGTTAGTTCG-1	Dmel30hm	ta1/ta2	1.65007112375533
871	Male30h_GTGCACGGTTGTTTGG-1	Dmel30hm	Dist. tibia/ta1	0.349301397205589
872	Male30h_GTGCACGTCTGTGTGA-1	Dmel30hm	ta1/ta2	1.45941015506233
873	Male30h_GTGCAGCAGAAGCTGC-1	Dmel30hm	ta1/ta2	0.447928331466965
874	Male30h_GTGCAGCCAGTCAACT-1	Dmel30hm	ta1/ta2	0.0243546030199708
875	Male30h_GTGCGTGCACAGTGAG-1	Dmel30hm	Prox. tibia/ta1	0.602167804094741
876	Male30h_GTGCTGGGTTCAAAGA-1	Dmel30hm	ta1/ta2	0.745884773662551
877	Male30h_GTGCTTCCAAAGGCAC-1	Dmel30hm	ta1/ta2	0.396488246955537
878	Male30h_GTGCTTCCACACCTGG-1	Dmel30hm	ta1/ta2	0.867052023121387
879	Male30h_GTGGAAGAGTGGACTG-1	Dmel30hm	ta1/ta2	2.66627600351597
880	Male30h_GTGGAGAGTCAGGAGT-1	Dmel30hm	High mt.%	0.0609013398294762
881	Male30h_GTGGAGATCCACTGGG-1	Dmel30hm	ta1/ta2	0.276395798783859
882	Male30h_GTGGGAAAGGATGCGT-1	Dmel30hm	Prox. tibia/ta1	1.05391163356303
883	Male30h_GTGGGAAAGTACTCGT-1	Dmel30hm	ta1/ta2	1.39778683750728
884	Male30h_GTGGGAAAGTGGCGAT-1	Dmel30hm	ta1/ta2	0.376141859215476
885	Male30h_GTGGGAAGTGAGCGAT-1	Dmel30hm	Prox. tibia/ta1	0.513022888713496
886	Male30h_GTGGTTAGTCTAATCG-1	Dmel30hm	ta1/ta2	0.578034682080925
887	Male30h_GTGTAACAGAATCGCG-1	Dmel30hm	ta1/ta2	1.18387909319899
888	Male30h_GTGTAACAGCCTGAGA-1	Dmel30hm	ta1/ta2	0.396275014860313
889	Male30h_GTGTGATGTGACCGAA-1	Dmel30hm	Prox. tibia/ta1	0.374677002583979
890	Male30h_GTGTGGCTCCATCCGT-1	Dmel30hm	ta1/ta2	0.562727573651109
891	Male30h_GTGTTCCCACCTGTCT-1	Dmel30hm	ta1/ta2	0.820135746606335
892	Male30h_GTTACAGAGACCCTTA-1	Dmel30hm	ta1/ta2	1.15517905275318
893	Male30h_GTTACAGTCGCTCTCA-1	Dmel30hm	ta1/ta2	1.70321481796892
894	Male30h_GTTACCCCAACTGAAA-1	Dmel30hm	Prox. tibia/ta1	0.544354838709677
895	Male30h_GTTACCCGTCGTCTCT-1	Dmel30hm	ta1/ta2	0.388399792853444
896	Male30h_GTTACGAAGGTTAAAC-1	Dmel30hm	Dist. tibia/ta1	0.555401277422938
897	Male30h_GTTAGACAGTAACAGT-1	Dmel30hm	ta1/ta2	0.894928737156115
898	Male30h_GTTAGACGTGTCACAT-1	Dmel30hm	ta1/ta2	1.64504170528267
899	Male30h_GTTCATTGTCGCGTTG-1	Dmel30hm	Dist. tibia/ta1	0.493898895990703
900	Male30h_GTTCATTTCATCAGTG-1	Dmel30hm	ta1/ta2	0.721732157177225
901	Male30h_GTTCATTTCGACATCA-1	Dmel30hm	ta1/ta2	0.685871056241427
902	Male30h_GTTCGCTAGCCGCTTG-1	Dmel30hm	Dist. tibia/ta1	0.547757617254365
903	Male30h_GTTCGCTAGTATGACA-1	Dmel30hm	ta1/ta2	1.10573600552868
904	Male30h_GTTCGCTGTTGCATCA-1	Dmel30hm	Dist. tibia/ta1	0.205592105263158
905	Male30h_GTTCTATAGGCGTTGA-1	Dmel30hm	ta1/ta2	0.346520358071037
906	Male30h_GTTGAACCATCCAATG-1	Dmel30hm	Dist. tibia/ta1	0.412168792934249
907	Male30h_GTTGAACGTTATGACC-1	Dmel30hm	ta1/ta2	0.3272086584445
908	Male30h_GTTGCGGAGCCTCAAT-1	Dmel30hm	Prox. tibia/ta1	6.52136006974717
909	Male30h_GTTGCGGCAATTTCCT-1	Dmel30hm	ta1/ta2	0.221948212083847
910	Male30h_GTTGCGGCATCTTCGC-1	Dmel30hm	Dist. tibia/ta1	0.31314112946766
911	Male30h_GTTGCTCCACGCGTCA-1	Dmel30hm	Prox. tibia/ta1	0.398650720637841
912	Male30h_GTTGCTCGTCCCAAAT-1	Dmel30hm	ta1/ta2	0.762314308053167
913	Male30h_GTTGTAGGTATCGTGT-1	Dmel30hm	Dist. tibia/ta1	0.356831337721037
914	Male30h_GTTGTAGGTTAGGACG-1	Dmel30hm	Prox. tibia/ta1	0.427698574338086
915	Male30h_GTTGTAGTCTCGGCTT-1	Dmel30hm	ta1/ta2	0.138792505204719
916	Male30h_GTTGTCCTCTGGGTCG-1	Dmel30hm	ta1/ta2	0.362647325475975
917	Male30h_TAACCAGCATCCGATA-1	Dmel30hm	ta1/ta2	1.01430429128739
918	Male30h_TAACGACTCTAAGGAA-1	Dmel30hm	ta1/ta2	0.484001075557946
919	Male30h_TAACTTCCAGGTCAGA-1	Dmel30hm	Dist. tibia/ta1	0.274563639929398
920	Male30h_TAACTTCGTCCCGCAA-1	Dmel30hm	Prox. tibia/ta1	0.237529691211401
921	Male30h_TAAGCACCAGTAGGAC-1	Dmel30hm	ta1/ta2	0.150647785477553
922	Male30h_TAAGCACGTTACCCAA-1	Dmel30hm	ta1/ta2	0.384763370527126
923	Male30h_TAAGCCAAGTTACTCG-1	Dmel30hm	ta1/ta2	1.65809033733562
924	Male30h_TAAGCGTGTGGCACTC-1	Dmel30hm	ta1/ta2	0.294074400823408
925	Male30h_TAAGTCGAGAATCCCT-1	Dmel30hm	ta1/ta2	0.176211453744493
926	Male30h_TAAGTCGCAGTCGAGA-1	Dmel30hm	ta1/ta2	0.713945740123751
927	Male30h_TAAGTCGGTGAGTAAT-1	Dmel30hm	Prox. tibia/ta1	1.39788110653325
928	Male30h_TAATCTCGTGTCGCTG-1	Dmel30hm	Prox. tibia/ta1	0.447052249231629
929	Male30h_TAATTCCGTCTCAAGT-1	Dmel30hm	ta1/ta2	0.121506682867558
930	Male30h_TACAACGCAGCCGTTG-1	Dmel30hm	ta1/ta2	0.682399772533409
931	Male30h_TACAACGGTTAAGACA-1	Dmel30hm	Dist. tibia/ta1	0.761793143861705
932	Male30h_TACAGGTAGCCAACCC-1	Dmel30hm	ta1/ta2	1.75072947061276
933	Male30h_TACATTCAGAGAATCT-1	Dmel30hm	Dist. tibia/ta1	0.559664201479113
934	Male30h_TACATTCGTTGTACGT-1	Dmel30hm	ta1/ta2	1.0850365884431
935	Male30h_TACCCACCAAGTCCAT-1	Dmel30hm	ta1/ta2	1.26550868486352
936	Male30h_TACCCACTCAGCTCTC-1	Dmel30hm	Dist. tibia/ta1	0.420757363253857
937	Male30h_TACCCGTCAGTGACCC-1	Dmel30hm	ta1/ta2	0.70970383513034
938	Male30h_TACCCGTTCTGTCCGT-1	Dmel30hm	ta1/ta2	0.482975126780971
939	Male30h_TACCGGGGTGGTGATG-1	Dmel30hm	ta1/ta2	1.70668783488787
940	Male30h_TACCTCGTCGACCAAT-1	Dmel30hm	Dist. tibia/ta1	0.428849902534113
941	Male30h_TACGCTCGTACGTAGG-1	Dmel30hm	ta1/ta2	2.91725105189341
942	Male30h_TACGCTCGTACTGTTG-1	Dmel30hm	Dist. tibia/ta1	0.408065290446471
943	Male30h_TACGGGCAGTCATACC-1	Dmel30hm	ta1/ta2	0.358818658570246
944	Male30h_TACGGGCTCCCGTGTT-1	Dmel30hm	ta1/ta2	0.411522633744856
945	Male30h_TACGGTAAGATGTTCC-1	Dmel30hm	Dist. tibia/ta1	0.546097012528108
946	Male30h_TACGGTAAGCTCACTA-1	Dmel30hm	ta1/ta2	0.337311883757135
947	Male30h_TACGGTAGTACGTACT-1	Dmel30hm	ta1/ta2	0.488646162690428
948	Male30h_TACTTACAGCTCAGAG-1	Dmel30hm	ta1/ta2	1.2695652173913
949	Male30h_TACTTACAGGTCCCGT-1	Dmel30hm	ta1/ta2	0.684608120868744
950	Male30h_TACTTACTCAGCAGAG-1	Dmel30hm	Dist. tibia/ta1	0.456933973040896
951	Male30h_TACTTCAGTCATAGTC-1	Dmel30hm	Prox. tibia/ta1	2.31481481481481
952	Male30h_TACTTGTAGCGGACAT-1	Dmel30hm	ta1/ta2	0.667671763945725
953	Male30h_TACTTGTAGGCTCTAT-1	Dmel30hm	ta1/ta2	0.427715996578272
954	Male30h_TACTTGTCATCATGAC-1	Dmel30hm	ta1/ta2	0.559440559440559
955	Male30h_TAGACCAAGAGAGGGC-1	Dmel30hm	ta1/ta2	3.20176649185758
956	Male30h_TAGACCAAGCCTCCAG-1	Dmel30hm	ta1/ta2	0.45662100456621
957	Male30h_TAGACCATCTCCGCAT-1	Dmel30hm	ta1/ta2	1.59603742432581
958	Male30h_TAGACTGAGGTCACTT-1	Dmel30hm	Prox. tibia/ta1	0.54904831625183
959	Male30h_TAGACTGGTCCGATCG-1	Dmel30hm	Dist. tibia/ta1	1.55357391667828
960	Male30h_TAGACTGGTGGGCTTC-1	Dmel30hm	Dist. tibia/ta1	0.664737624149527
961	Male30h_TAGACTGTCCTCTTTC-1	Dmel30hm	ta1/ta2	0.806451612903226
962	Male30h_TAGAGTCTCTCGAACA-1	Dmel30hm	Prox. tibia/ta1	2.38896366083446
963	Male30h_TAGAGTCTCTCTCAAT-1	Dmel30hm	ta1/ta2	0.185391175380052
964	Male30h_TAGCACAAGAAACCCG-1	Dmel30hm	ta1/ta2	1.81065700982928
965	Male30h_TAGCACAAGATACGAT-1	Dmel30hm	ta1/ta2	0.610687022900763
966	Male30h_TAGCACAAGGCTGTAG-1	Dmel30hm	Dist. tibia/ta1	3.30578512396694
967	Male30h_TAGGGTTGTATTGGCT-1	Dmel30hm	Dist. tibia/ta1	1.16872078198045
968	Male30h_TAGGTACAGCCGTTAT-1	Dmel30hm	ta1/ta2	2.21647164716472
969	Male30h_TAGTGCACAACGTTAC-1	Dmel30hm	ta1/ta2	0.652119388011036
970	Male30h_TATACCTAGGCTGTAG-1	Dmel30hm	ta1/ta2	0.376189422438593
971	Male30h_TATACCTCAACCGATT-1	Dmel30hm	ta1/ta2	0.191204588910134
972	Male30h_TATATCCAGTGTCATC-1	Dmel30hm	ta1/ta2	0.553824852890274
973	Male30h_TATATCCGTAGCGATG-1	Dmel30hm	ta1/ta2	0.707547169811321
974	Male30h_TATATCCGTGTCTAAC-1	Dmel30hm	ta1/ta2	0.520720329789542
975	Male30h_TATCAGGGTATCCTTT-1	Dmel30hm	Dist. tibia/ta1	1.6802906448683
976	Male30h_TATCTGTTCTGTGCGG-1	Dmel30hm	ta1/ta2	2.35904694503421
977	Male30h_TATCTTGAGACTTCGT-1	Dmel30hm	Prox. tibia/ta1	0.166021029330382
978	Male30h_TATCTTGGTCTCTCTG-1	Dmel30hm	Dist. tibia/ta1	0.609343263371699
979	Male30h_TATCTTGGTGCATGTT-1	Dmel30hm	Dist. tibia/ta1	0.841009211053264
980	Male30h_TATGTTCTCCACGTAA-1	Dmel30hm	Dist. tibia/ta1	0.474942679331805
981	Male30h_TATTCCACAAGCGGAT-1	Dmel30hm	ta1/ta2	2.02679491583648
982	Male30h_TATTGCTCAGCATACT-1	Dmel30hm	ta1/ta2	0.247678018575851
983	Male30h_TATTGCTGTAACTTCG-1	Dmel30hm	Prox. tibia/ta1	0.545926027023338
984	Male30h_TATTTCGGTCTTCCGT-1	Dmel30hm	ta1/ta2	0.222488447715215
985	Male30h_TATTTCGTCCAACACA-1	Dmel30hm	ta1/ta2	0.489564545220304
986	Male30h_TCAAGCACAGACAAGC-1	Dmel30hm	ta1/ta2	0.540818954416688
987	Male30h_TCAAGTGAGTACCATC-1	Dmel30hm	ta1/ta2	0.279046169457128
988	Male30h_TCAAGTGAGTGCACTT-1	Dmel30hm	Prox. tibia/ta1	0.189473684210526
989	Male30h_TCAATCTAGGAACATT-1	Dmel30hm	ta1/ta2	2.72654370489174
990	Male30h_TCAATTCAGGAGTACC-1	Dmel30hm	Prox. tibia/ta1	2.54921399235236
991	Male30h_TCAATTCCAAACCGGA-1	Dmel30hm	ta1/ta2	0.662758093295947
992	Male30h_TCAATTCGTGCGAACA-1	Dmel30hm	Prox. tibia/ta1	0.204319906596614
993	Male30h_TCACAAGCAATGTGGG-1	Dmel30hm	Dist. tibia/ta1	0.171673819742489
994	Male30h_TCACAAGCAGGCTCTG-1	Dmel30hm	ta1/ta2	0.766913174472747
995	Male30h_TCACAAGCAGGTGACA-1	Dmel30hm	Prox. tibia/ta1	0.336173152198941
996	Male30h_TCACATTGTGGACTGA-1	Dmel30hm	ta1/ta2	1.76821474222412
997	Male30h_TCACATTGTTGCGAAG-1	Dmel30hm	ta1/ta2	0.268096514745308
998	Male30h_TCACGGGCACCGTGAC-1	Dmel30hm	ta1/ta2	0.26841634357292
999	Male30h_TCACTATTCTCGCAGG-1	Dmel30hm	High mt.%	0.285062713797035
1000	Male30h_TCACTCGAGCTAATCC-1	Dmel30hm	ta1/ta2	0.299657534246575
1001	Male30h_TCAGCAACAACAAGAT-1	Dmel30hm	Prox. tibia/ta1	0.553385416666667
1002	Male30h_TCAGCCTGTGGCATCC-1	Dmel30hm	ta1/ta2	0.586992251702278
1003	Male30h_TCAGGGCTCAGCACCG-1	Dmel30hm	ta1/ta2	2.00314218381775
1004	Male30h_TCAGGGCTCAGCGCAC-1	Dmel30hm	ta1/ta2	0.343189017951426
1005	Male30h_TCAGGGCTCTTTGGAG-1	Dmel30hm	High mt.%	3.52685838307108
1006	Male30h_TCAGTCCCAACGCCCA-1	Dmel30hm	Dist. tibia/ta1	0.53964300539643
1007	Male30h_TCAGTTTGTTCCGCAG-1	Dmel30hm	ta1/ta2	2.04732783834087
1008	Male30h_TCATACTCACCAGGTC-1	Dmel30hm	Prox. tibia/ta1	0.29940119760479
1009	Male30h_TCATACTCAGAACTCT-1	Dmel30hm	ta1/ta2	0.226950354609929
1010	Male30h_TCATATCAGACTGAGC-1	Dmel30hm	Dist. tibia/ta1	2.82776349614396
1011	Male30h_TCATCATGTCGTCAGC-1	Dmel30hm	ta1/ta2	0.402850945150294
1012	Male30h_TCATCCGAGCCTAGGA-1	Dmel30hm	ta1/ta2	0.124416796267496
1013	Male30h_TCATGCCGTTTATGCG-1	Dmel30hm	ta1/ta2	0.983313468414779
1014	Male30h_TCATGCCTCACTGGTA-1	Dmel30hm	Prox. tibia/ta1	3.40620233858668
1015	Male30h_TCATGGAAGGGTTAAT-1	Dmel30hm	Dist. tibia/ta1	0.323463548146305
1016	Male30h_TCATGTTGTTCCTAGA-1	Dmel30hm	Prox. tibia/ta1	0.300546448087432
1017	Male30h_TCATGTTTCTCGGCTT-1	Dmel30hm	ta1/ta2	1.15807759119861
1018	Male30h_TCATTACAGCACCGTC-1	Dmel30hm	ta1/ta2	1.92411924119241
1019	Male30h_TCATTACGTCCAGCAC-1	Dmel30hm	ta1/ta2	0.514311270125224
1020	Male30h_TCATTACGTCTGTTAG-1	Dmel30hm	Prox. tibia/ta1	0.512889728708328
1021	Male30h_TCATTACTCACCCTCA-1	Dmel30hm	Prox. tibia/ta1	0.559085133418043
1022	Male30h_TCATTACTCCCGAATA-1	Dmel30hm	Dist. tibia/ta1	0.912741876597298
1023	Male30h_TCATTCAAGCGCGTTC-1	Dmel30hm	ta1/ta2	0.588550026752274
1024	Male30h_TCATTGTAGGTTACCT-1	Dmel30hm	ta1/ta2	0.70635721493441
1025	Male30h_TCATTGTCAAAGAACT-1	Dmel30hm	ta1/ta2	0.241379310344828
1026	Male30h_TCCACCACACCTAAAC-1	Dmel30hm	ta1/ta2	0.329942260104482
1027	Male30h_TCCACGTTCAATCTCT-1	Dmel30hm	Prox. tibia/ta1	0.441744892324683
1028	Male30h_TCCAGAAGTCCCTGAG-1	Dmel30hm	ta1/ta2	0.206789591590557
1029	Male30h_TCCATCGGTCACTCAA-1	Dmel30hm	Dist. tibia/ta1	0.29004189494038
1030	Male30h_TCCATGCCAGCTATAC-1	Dmel30hm	ta1/ta2	5.31135531135531
1031	Male30h_TCCATGCCATGGGTTT-1	Dmel30hm	Dist. tibia/ta1	0.209104069486891
1032	Male30h_TCCATGCTCGAGCACC-1	Dmel30hm	Dist. tibia/ta1	0.292825768667643
1033	Male30h_TCCCACAAGTCACGCC-1	Dmel30hm	ta1/ta2	0.377906976744186
1034	Male30h_TCCCACAGTTCGTTCC-1	Dmel30hm	Dist. tibia/ta1	0.82881734140899
1035	Male30h_TCCCATGCAGGTGTGA-1	Dmel30hm	ta1/ta2	0.353207120655552
1036	Male30h_TCCGAAATCCGTACGG-1	Dmel30hm	Dist. tibia/ta1	0.294233032561789
1037	Male30h_TCCGGGACAGCTCGGT-1	Dmel30hm	Dist. tibia/ta1	0.306811208836163
1038	Male30h_TCCGGGAGTAGTTACC-1	Dmel30hm	ta1/ta2	0.222903315686821
1039	Male30h_TCCGGGATCTCTGCTG-1	Dmel30hm	ta1/ta2	0.186666666666667
1040	Male30h_TCCGTGTGTTCGGTAT-1	Dmel30hm	ta1/ta2	0.169910410874266
1041	Male30h_TCCGTGTTCACTCACC-1	Dmel30hm	ta1/ta2	1.45644407804342
1042	Male30h_TCCTAATTCCGTATGA-1	Dmel30hm	Dist. tibia/ta1	0.300751879699248
1043	Male30h_TCCTCCCAGAGTCTGG-1	Dmel30hm	ta1/ta2	0.439367311072056
1044	Male30h_TCCTCCCCACTTGGCG-1	Dmel30hm	ta1/ta2	2.17303005686434
1045	Male30h_TCCTCGAAGTATGAGT-1	Dmel30hm	Prox. tibia/ta1	1.68088309081786
1046	Male30h_TCCTCGACAATAGGGC-1	Dmel30hm	Dist. tibia/ta1	0.549244788415928
1047	Male30h_TCCTCTTTCCGAGAAG-1	Dmel30hm	ta1/ta2	0.797575370872547
1048	Male30h_TCCTTCTCATCTCAAG-1	Dmel30hm	High mt.%	6.42260757867694
1049	Male30h_TCCTTCTGTCGCATTA-1	Dmel30hm	Dist. tibia/ta1	0.357227911407478
1050	Male30h_TCCTTCTGTTAGTCGT-1	Dmel30hm	Dist. tibia/ta1	0.651629072681704
1051	Male30h_TCCTTTCCAGGCTATT-1	Dmel30hm	Dist. tibia/ta1	0.879396984924623
1052	Male30h_TCCTTTCTCCATTTCA-1	Dmel30hm	ta1/ta2	0.610084335187511
1053	Male30h_TCCTTTCTCTATTCGT-1	Dmel30hm	ta1/ta2	0.474288567149276
1054	Male30h_TCGAACACAACTCATG-1	Dmel30hm	ta1/ta2	0.144837575005173
1055	Male30h_TCGAAGTAGTCCGCCA-1	Dmel30hm	Dist. tibia/ta1	0.771649042583595
1056	Male30h_TCGACGGCAATCAAGA-1	Dmel30hm	ta1/ta2	3.11681508643269
1057	Male30h_TCGACGGGTATACGGG-1	Dmel30hm	Prox. tibia/ta1	0.658174097664544
1058	Male30h_TCGCAGGCAGAGTGAC-1	Dmel30hm	Dist. tibia/ta1	1.04372355430183
1059	Male30h_TCGCAGGTCATCAGTG-1	Dmel30hm	Prox. tibia/ta1	0.278134360290971
1060	Male30h_TCGCTCACAGTCAGTT-1	Dmel30hm	Dist. tibia/ta1	0.524796641301496
1061	Male30h_TCGCTCAGTTTGGGTT-1	Dmel30hm	ta1/ta2	0.238095238095238
1062	Male30h_TCGCTTGCAAATGCGG-1	Dmel30hm	Prox. tibia/ta1	0.415754923413567
1063	Male30h_TCGGATAAGAGTAACT-1	Dmel30hm	ta1/ta2	0.532786885245902
1064	Male30h_TCGGGCAAGTCCTACA-1	Dmel30hm	ta1/ta2	0.337154416722859
1065	Male30h_TCGGGCAGTTGGCTAT-1	Dmel30hm	Prox. tibia/ta1	1.13808801213961
1066	Male30h_TCGGTCTGTTAGGGAC-1	Dmel30hm	Dist. tibia/ta1	0.488485694347523
1067	Male30h_TCGTGGGTCTCGGCTT-1	Dmel30hm	Dist. tibia/ta1	0.414843439222595
1068	Male30h_TCTAACTTCTATCACT-1	Dmel30hm	ta1/ta2	0.674099040705211
1069	Male30h_TCTACCGCACCAGCTG-1	Dmel30hm	ta1/ta2	0.268366320026837
1070	Male30h_TCTACCGGTGACGCCT-1	Dmel30hm	Prox. tibia/ta1	0.930760499432463
1071	Male30h_TCTACCGGTTCAAAGA-1	Dmel30hm	ta1/ta2	0.391440501043841
1072	Male30h_TCTACCGTCTCGAACA-1	Dmel30hm	ta1/ta2	0.534458509142053
1073	Male30h_TCTATACCAAGCTACT-1	Dmel30hm	ta1/ta2	0.609508329947176
1074	Male30h_TCTATACGTTACGCCG-1	Dmel30hm	ta1/ta2	0.541338582677165
1075	Male30h_TCTATCACACCATAAC-1	Dmel30hm	Dist. tibia/ta1	0.29753049687593
1076	Male30h_TCTATCATCAGGTAAA-1	Dmel30hm	Prox. tibia/ta1	0.785994998213648
1077	Male30h_TCTCACGAGCCTGAAG-1	Dmel30hm	ta1/ta2	0.322118826055834
1078	Male30h_TCTCACGGTCACTCGG-1	Dmel30hm	ta1/ta2	0.814761562425114
1079	Male30h_TCTCACGTCTTCACGC-1	Dmel30hm	Dist. tibia/ta1	0.483890003540659
1080	Male30h_TCTCACGTCTTCCACG-1	Dmel30hm	ta1/ta2	0.492896491736735
1081	Male30h_TCTGCCAGTGAATATG-1	Dmel30hm	ta1/ta2	0.377358490566038
1082	Male30h_TCTGCCAGTGGCACTC-1	Dmel30hm	ta1/ta2	0.593891402714932
1083	Male30h_TCTGGCTAGAGGCTGT-1	Dmel30hm	Prox. tibia/ta1	1.08757870635375
1084	Male30h_TCTGGCTTCCAAACCA-1	Dmel30hm	ta1/ta2	0.326690623979092
1085	Male30h_TCTGGCTTCGGAGCAA-1	Dmel30hm	ta1/ta2	0.456204379562044
1086	Male30h_TCTGGCTTCTGCTTAT-1	Dmel30hm	Prox. tibia/ta1	0.648055832502493
1087	Male30h_TCTGTCGGTCGGTACC-1	Dmel30hm	Prox. tibia/ta1	0.620408163265306
1088	Male30h_TCTTAGTAGGTCATCT-1	Dmel30hm	Dist. tibia/ta1	0.256849315068493
1089	Male30h_TCTTAGTTCTCGGTAA-1	Dmel30hm	ta1/ta2	0.490961838875251
1090	Male30h_TCTTCCTTCTTTGCGC-1	Dmel30hm	ta1/ta2	0.371998647277646
1091	Male30h_TCTTGCGCAACCAATC-1	Dmel30hm	Prox. tibia/ta1	1.85322461082283
1092	Male30h_TCTTGCGTCCATCTAT-1	Dmel30hm	Prox. tibia/ta1	0.506168933881683
1093	Male30h_TCTTTGACAAGGCTTT-1	Dmel30hm	ta1/ta2	0.380622837370242
1094	Male30h_TCTTTGACAGTCTGGC-1	Dmel30hm	ta1/ta2	0.279542566709022
1095	Male30h_TCTTTGAGTCTAACTG-1	Dmel30hm	ta1/ta2	0.403698398228936
1096	Male30h_TGACAGTCACGACGCT-1	Dmel30hm	ta1/ta2	1.48596587782058
1097	Male30h_TGACAGTGTCCACGCA-1	Dmel30hm	Dist. tibia/ta1	0.340758503186723
1098	Male30h_TGACCCTGTCCTTGTC-1	Dmel30hm	ta1/ta2	0.6103515625
1099	Male30h_TGACGCGAGCACTCAT-1	Dmel30hm	ta1/ta2	0.505765729314182
1100	Male30h_TGACTCCCACTTCCTG-1	Dmel30hm	ta1/ta2	0.931355639875819
1101	Male30h_TGACTCCGTGTTTACG-1	Dmel30hm	ta1/ta2	0.290314067036157
1102	Male30h_TGACTCCTCACTGATG-1	Dmel30hm	Dist. tibia/ta1	3.54213273676361
1103	Male30h_TGAGACTAGCCTCATA-1	Dmel30hm	Prox. tibia/ta1	0.703296703296703
1104	Male30h_TGAGACTGTTGCTCGG-1	Dmel30hm	ta1/ta2	0.932719810968785
1105	Male30h_TGAGCGCCAGCGTGAA-1	Dmel30hm	Dist. tibia/ta1	0.174216027874564
1106	Male30h_TGAGCGCGTGACAGCA-1	Dmel30hm	Dist. tibia/ta1	2.9071584870272
1107	Male30h_TGAGGGACAAACTAAG-1	Dmel30hm	Dist. tibia/ta1	0.404480398257623
1108	Male30h_TGAGGGATCACAGTGT-1	Dmel30hm	ta1/ta2	0.10634526763559
1109	Male30h_TGAGGTTGTAACAGGC-1	Dmel30hm	Dist. tibia/ta1	0.67600193143409
1110	Male30h_TGAGGTTTCACTAGCA-1	Dmel30hm	ta1/ta2	0.365785030951041
1111	Male30h_TGAGTCACAATCAAGA-1	Dmel30hm	Prox. tibia/ta1	1.55497454245218
1112	Male30h_TGATCAGAGCCGATAG-1	Dmel30hm	ta1/ta2	0.356869742543971
1113	Male30h_TGATCAGAGGACGCTA-1	Dmel30hm	ta1/ta2	0.433874337136429
1114	Male30h_TGATGCATCTCGTTTA-1	Dmel30hm	Dist. tibia/ta1	0.320448628079311
1115	Male30h_TGATGGTAGTACCGGA-1	Dmel30hm	Dist. tibia/ta1	0.629964393316899
1116	Male30h_TGATGGTCATGACCCG-1	Dmel30hm	Dist. tibia/ta1	0.721153846153846
1117	Male30h_TGATTTCGTAGTCGTT-1	Dmel30hm	ta1/ta2	0.604133545310016
1118	Male30h_TGATTTCTCACGACTA-1	Dmel30hm	ta1/ta2	0.237341772151899
1119	Male30h_TGCAGGCCAGCTATTG-1	Dmel30hm	Prox. tibia/ta1	0.178451929511488
1120	Male30h_TGCAGTAAGTCAACAA-1	Dmel30hm	ta1/ta2	1.6340744709349
1121	Male30h_TGCAGTATCAGCTGTA-1	Dmel30hm	ta1/ta2	0.60562015503876
1122	Male30h_TGCAGTATCTGGGCCA-1	Dmel30hm	Dist. tibia/ta1	0.721500721500722
1123	Male30h_TGCATCCCAAGTGACG-1	Dmel30hm	High mt.%	4.4069640914037
1124	Male30h_TGCATGACATGAATCC-1	Dmel30hm	Dist. tibia/ta1	0.623973727422003
1125	Male30h_TGCCGAGAGGACTTCT-1	Dmel30hm	ta1/ta2	0.659214674691889
1126	Male30h_TGCCGAGAGGCGAACT-1	Dmel30hm	ta1/ta2	0.940438871473354
1127	Male30h_TGCCGAGGTGCAACAG-1	Dmel30hm	Dist. tibia/ta1	0.757575757575758
1128	Male30h_TGCGGCAAGGTACTGG-1	Dmel30hm	Prox. tibia/ta1	0.699409387628225
1129	Male30h_TGCGGCACAGGCTATT-1	Dmel30hm	ta1/ta2	0.645161290322581
1130	Male30h_TGCGGCACAGTCACGC-1	Dmel30hm	Prox. tibia/ta1	1.30253560263981
1131	Male30h_TGCGGCACATCACCAA-1	Dmel30hm	Dist. tibia/ta1	2.33455136012992
1132	Male30h_TGCGGCAGTTGCCATA-1	Dmel30hm	Prox. tibia/ta1	0.390625
1133	Male30h_TGCGGCATCTGGTCAA-1	Dmel30hm	ta1/ta2	0.244100895036615
1134	Male30h_TGCGGGTGTCGTCTCT-1	Dmel30hm	Dist. tibia/ta1	1.18081180811808
1135	Male30h_TGCTCCACAAAGACTA-1	Dmel30hm	ta1/ta2	0.604467805519054
1136	Male30h_TGCTCGTTCTGAGTCA-1	Dmel30hm	ta1/ta2	0.154281306248393
1137	Male30h_TGCTGAAGTATGTCTG-1	Dmel30hm	Dist. tibia/ta1	0.345710627400768
1138	Male30h_TGCTGAATCAACTCTT-1	Dmel30hm	Prox. tibia/ta1	0.370507595405706
1139	Male30h_TGCTTCGAGGTTCAGG-1	Dmel30hm	ta1/ta2	0.427236315086782
1140	Male30h_TGCTTCGGTACCGGAA-1	Dmel30hm	ta1/ta2	0.565580393213035
1141	Male30h_TGCTTCGTCATTGAGC-1	Dmel30hm	ta1/ta2	0.704535446939674
1142	Male30h_TGCTTGCTCAGTGTGT-1	Dmel30hm	ta1/ta2	0.17743604909064
1143	Male30h_TGGAACTTCCTCACTG-1	Dmel30hm	ta1/ta2	1.54639175257732
1144	Male30h_TGGAACTTCCTGCCAT-1	Dmel30hm	ta1/ta2	0.380469245402663
1145	Male30h_TGGAACTTCGAGCCTG-1	Dmel30hm	Prox. tibia/ta1	0.252030243629235
1146	Male30h_TGGAGAGAGCCATGCC-1	Dmel30hm	ta1/ta2	0.821762538962879
1147	Male30h_TGGAGGACAGCTTTCC-1	Dmel30hm	ta1/ta2	0.240789790512882
1148	Male30h_TGGATCAAGCAACAGC-1	Dmel30hm	ta1/ta2	0.134228187919463
1149	Male30h_TGGATCATCTCTCTAA-1	Dmel30hm	ta1/ta2	2.63454176987165
1150	Male30h_TGGATGTTCTTTGCGC-1	Dmel30hm	Dist. tibia/ta1	0.425894378194208
1151	Male30h_TGGGAGACAAGGTCAG-1	Dmel30hm	Dist. tibia/ta1	0.525700934579439
1152	Male30h_TGGGAGATCCCAGTGG-1	Dmel30hm	Prox. tibia/ta1	0.381367474802506
1153	Male30h_TGGGATTCAGAGGAAA-1	Dmel30hm	Prox. tibia/ta1	0.527514686488431
1154	Male30h_TGGGCTGCATAGCACT-1	Dmel30hm	ta1/ta2	0.0863371465573063
1155	Male30h_TGGGTTAAGAAACTAC-1	Dmel30hm	ta1/ta2	0.438292964244521
1156	Male30h_TGGGTTAAGGTTGTTC-1	Dmel30hm	ta1/ta2	2.49931337544631
1157	Male30h_TGGGTTATCTAAGCGT-1	Dmel30hm	ta1/ta2	7.42028985507246
1158	Male30h_TGGTTAGTCTATCGCC-1	Dmel30hm	ta1/ta2	3.4965034965035
1159	Male30h_TGTAACGTCACTCACC-1	Dmel30hm	Prox. tibia/ta1	0.648388291959985
1160	Male30h_TGTACAGCATATGAAG-1	Dmel30hm	ta1/ta2	1.76697956929873
1161	Male30h_TGTCAGAAGGTTCACT-1	Dmel30hm	Prox. tibia/ta1	0.845286885245902
1162	Male30h_TGTCCACGTCCATAGT-1	Dmel30hm	Dist. tibia/ta1	0.304804684366728
1163	Male30h_TGTCCACTCTGTGCAA-1	Dmel30hm	ta1/ta2	0.471436494731004
1164	Male30h_TGTCCTGCAGCATCTA-1	Dmel30hm	ta1/ta2	0.288350634371396
1165	Male30h_TGTCCTGGTTCCGCTT-1	Dmel30hm	Prox. tibia/ta1	2.76907001044932
1166	Male30h_TGTCCTGTCAAGCTTG-1	Dmel30hm	ta1/ta2	0.943396226415094
1167	Male30h_TGTGAGTCACAGGATG-1	Dmel30hm	Dist. tibia/ta1	2.97029702970297
1168	Male30h_TGTGAGTTCCCTCAAC-1	Dmel30hm	ta1/ta2	0.904014889657006
1169	Male30h_TGTGATGCAATTGAGA-1	Dmel30hm	High mt.%	6.06060606060606
1170	Male30h_TGTGATGCATCGCTGG-1	Dmel30hm	ta1/ta2	2.01238390092879
1171	Male30h_TGTGATGGTCGCCTAG-1	Dmel30hm	ta1/ta2	0.666666666666667
1172	Male30h_TGTGCGGGTCATTGCA-1	Dmel30hm	Prox. tibia/ta1	0.320085356094959
1173	Male30h_TGTGGCGAGCACCAGA-1	Dmel30hm	ta1/ta2	4.45450214387804
1174	Male30h_TGTGGCGAGGAGAGTA-1	Dmel30hm	ta1/ta2	0.202685583987839
1175	Male30h_TGTGGCGCACCCTGTT-1	Dmel30hm	Prox. tibia/ta1	0.121580547112462
1176	Male30h_TGTGGCGTCGGACGTC-1	Dmel30hm	Dist. tibia/ta1	0.858983536148891
1177	Male30h_TGTGTGACACGCGTCA-1	Dmel30hm	ta1/ta2	0.499852984416348
1178	Male30h_TGTGTGAGTACTGGGA-1	Dmel30hm	Prox. tibia/ta1	0.553290623179965
1179	Male30h_TGTTACTAGGGAGGGT-1	Dmel30hm	Prox. tibia/ta1	1.89220183486239
1180	Male30h_TGTTCATCACTGTTCC-1	Dmel30hm	ta1/ta2	0.405473897617841
1181	Male30h_TGTTCTACATGGAACG-1	Dmel30hm	ta1/ta2	1.43184421534937
1182	Male30h_TGTTTGTAGGCTCCCA-1	Dmel30hm	Prox. tibia/ta1	1.46919431279621
1183	Male30h_TTAATCCAGATCCAAA-1	Dmel30hm	Prox. tibia/ta1	1.14764952549106
1184	Male30h_TTACCATTCTTTACAC-1	Dmel30hm	ta1/ta2	1.43929912390488
1185	Male30h_TTACCGCGTGAGTAAT-1	Dmel30hm	ta1/ta2	0.37328909166321
1186	Male30h_TTACGCCCACAAATAG-1	Dmel30hm	Prox. tibia/ta1	0.33818556094692
1187	Male30h_TTACGCCGTGTTTCTT-1	Dmel30hm	Prox. tibia/ta1	0.32345013477089
1188	Male30h_TTACTGTCACGACTAT-1	Dmel30hm	Dist. tibia/ta1	0.618848792126454
1189	Male30h_TTACTGTGTAATGTGA-1	Dmel30hm	ta1/ta2	0.554854981084489
1190	Male30h_TTAGGCAAGCAAATCA-1	Dmel30hm	ta1/ta2	0.884622623753059
1191	Male30h_TTAGGCAAGGTGCTGA-1	Dmel30hm	Prox. tibia/ta1	0.21468441391155
1192	Male30h_TTAGGCATCTAGCATG-1	Dmel30hm	ta1/ta2	0.601106035104592
1193	Male30h_TTAGGGTCACGACCTG-1	Dmel30hm	ta1/ta2	2.50077184316147
1194	Male30h_TTAGGGTGTCATCGGC-1	Dmel30hm	Dist. tibia/ta1	1.41870449878663
1195	Male30h_TTAGTCTCACAGTCCG-1	Dmel30hm	High mt.%	7.14285714285714
1196	Male30h_TTAGTCTTCCCAATAG-1	Dmel30hm	High mt.%	0.906555090655509
1197	Male30h_TTATTGCCAAATCCCA-1	Dmel30hm	Prox. tibia/ta1	0.203998368013056
1198	Male30h_TTATTGCTCAAGATAG-1	Dmel30hm	Dist. tibia/ta1	0.327332242225859
1199	Male30h_TTATTGCTCCTCTCGA-1	Dmel30hm	Dist. tibia/ta1	0.34204739799658
1200	Male30h_TTCAATCCAGAATCGG-1	Dmel30hm	Dist. tibia/ta1	0.257787325456498
1201	Male30h_TTCAATCCAGCTGTCG-1	Dmel30hm	Dist. tibia/ta1	0.645481628599801
1202	Male30h_TTCAATCGTTCTCGTC-1	Dmel30hm	Dist. tibia/ta1	0.99323753169907
1203	Male30h_TTCAATCTCTCTGCTG-1	Dmel30hm	Prox. tibia/ta1	0.957771005659556
1204	Male30h_TTCACGCCATCATCCC-1	Dmel30hm	ta1/ta2	0.336264873254009
1205	Male30h_TTCACGCGTGCGAGTA-1	Dmel30hm	ta1/ta2	0.420993544765647
1206	Male30h_TTCAGGATCCCTCTTT-1	Dmel30hm	Dist. tibia/ta1	0.877367896311067
1207	Male30h_TTCATTGGTTTCGATG-1	Dmel30hm	ta1/ta2	0.450585761489937
1208	Male30h_TTCCACGCATGACTTG-1	Dmel30hm	Prox. tibia/ta1	1.33824935135873
1209	Male30h_TTCCTAAGTACCTATG-1	Dmel30hm	ta1/ta2	0.839070567986231
1210	Male30h_TTCCTAATCACCCTTG-1	Dmel30hm	ta1/ta2	0.315111659131388
1211	Male30h_TTCCTAATCATTTGGG-1	Dmel30hm	ta1/ta2	0.335345405767941
1212	Male30h_TTCCTAATCCCATGGG-1	Dmel30hm	Dist. tibia/ta1	0.46716548292757
1213	Male30h_TTCCTCTGTCTGGTTA-1	Dmel30hm	Prox. tibia/ta1	0.479961603071754
1214	Male30h_TTCCTTCCAATCTAGC-1	Dmel30hm	ta1/ta2	0.318010985834056
1215	Male30h_TTCCTTCCAGTCCCGA-1	Dmel30hm	ta1/ta2	1.85007974481659
1216	Male30h_TTCGATTGTGGACCAA-1	Dmel30hm	Prox. tibia/ta1	1.57242213486544
1217	Male30h_TTCGCTGCAATCAGCT-1	Dmel30hm	Dist. tibia/ta1	0.464947768854538
1218	Male30h_TTCGGTCGTACAAGTA-1	Dmel30hm	ta1/ta2	0.251396648044693
1219	Male30h_TTCTAACCACAACCGC-1	Dmel30hm	Dist. tibia/ta1	0.16895459345301
1220	Male30h_TTCTAGTTCGCTCTCA-1	Dmel30hm	ta1/ta2	1.04237480172218
1221	Male30h_TTCTAGTTCTGAGGCC-1	Dmel30hm	ta1/ta2	4.85968514715948
1222	Male30h_TTCTCTCGTTGCTTGA-1	Dmel30hm	Prox. tibia/ta1	0.198763250883392
1223	Male30h_TTCTGTAAGTCATCCA-1	Dmel30hm	ta1/ta2	0.328947368421053
1224	Male30h_TTCTGTAAGTGACACG-1	Dmel30hm	Prox. tibia/ta1	2.14236351071182
1225	Male30h_TTCTGTACACTAAACC-1	Dmel30hm	Prox. tibia/ta1	0.594594594594595
1226	Male30h_TTCTGTAGTAATCAAG-1	Dmel30hm	Prox. tibia/ta1	0.492732200049273
1227	Male30h_TTCTTCCGTAATGCTC-1	Dmel30hm	ta1/ta2	1.58492822966507
1228	Male30h_TTCTTCCTCTCGAGTA-1	Dmel30hm	Dist. tibia/ta1	3.13568985176739
1229	Male30h_TTCTTCCTCTTACCAT-1	Dmel30hm	ta1/ta2	3.33333333333333
1230	Male30h_TTCTTGACAGGGAATC-1	Dmel30hm	ta1/ta2	0.401037980655815
1231	Male30h_TTGACCCTCCATTGGA-1	Dmel30hm	ta1/ta2	2.17942219969589
1232	Male30h_TTGAGTGTCTACTCAT-1	Dmel30hm	High mt.%	5.47191661841343
1233	Male30h_TTGATGGCAATCAAGA-1	Dmel30hm	Prox. tibia/ta1	0.262582056892779
1234	Male30h_TTGCGTCAGGATTCCT-1	Dmel30hm	Prox. tibia/ta1	0.665124349334876
1235	Male30h_TTGGGATGTGTGTACT-1	Dmel30hm	ta1/ta2	2.55059606321042
1236	Male30h_TTGGGCGTCCTAGCCT-1	Dmel30hm	ta1/ta2	0.33303730017762
1237	Male30h_TTGGGTAAGTTGAAGT-1	Dmel30hm	Prox. tibia/ta1	1.74154467440687
1238	Male30h_TTGGGTATCAGCGCAC-1	Dmel30hm	ta1/ta2	2.05
1239	Male30h_TTGGGTATCTATCGTT-1	Dmel30hm	ta1/ta2	2.50554323725055
1240	Male30h_TTGTGGAAGCAACCAG-1	Dmel30hm	Prox. tibia/ta1	0.454086781029263
1241	Male30h_TTGTGTTCATCGGAGA-1	Dmel30hm	ta1/ta2	0.165883328725463
1242	Male30h_TTGTTCATCTGATGGT-1	Dmel30hm	Prox. tibia/ta1	0.522480406984738
1243	Male30h_TTGTTGTAGTCATTGC-1	Dmel30hm	ta1/ta2	0.440528634361234
1244	Male30h_TTTACGTAGTGGTTGG-1	Dmel30hm	ta1/ta2	0.614316239316239
1245	Male30h_TTTACTGGTGCACGCT-1	Dmel30hm	ta1/ta2	0.307692307692308
1246	Male30h_TTTAGTCTCCTGATAG-1	Dmel30hm	Dist. tibia/ta1	2.66622778143515
1247	Male30h_TTTATGCAGGGAGAAT-1	Dmel30hm	Prox. tibia/ta1	0.480769230769231
1248	Male30h_TTTATGCCAATGGGTG-1	Dmel30hm	ta1/ta2	0.265957446808511
1249	Male30h_TTTATGCCAGACCAAG-1	Dmel30hm	Prox. tibia/ta1	0.50174520069808
1250	Male30h_TTTATGCGTTCCTACC-1	Dmel30hm	Prox. tibia/ta1	0.32232070910556
1251	Male30h_TTTCAGTAGCTATCTG-1	Dmel30hm	ta1/ta2	1.09101778508444
1252	Male30h_TTTCAGTAGGATACAT-1	Dmel30hm	ta1/ta2	0.740512187596421
1253	Male30h_TTTCAGTTCAAGAAAC-1	Dmel30hm	High mt.%	5.20622041920216
1254	Male30h_TTTCATGCAAGCACCC-1	Dmel30hm	Prox. tibia/ta1	2.35326688815061
1255	Male30h_TTTCATGCAAGCGCAA-1	Dmel30hm	ta1/ta2	0.536073263345991
1256	Male30h_TTTCCTCCATTCCTAT-1	Dmel30hm	Dist. tibia/ta1	1.40135756514123
1257	Male30h_TTTCCTCGTAACCCTA-1	Dmel30hm	Dist. tibia/ta1	0.612119975515201
1258	Male30h_TTTCCTCTCAGGAAAT-1	Dmel30hm	Prox. tibia/ta1	1.2848751835536
1259	Male30h_TTTCCTCTCTGAATCG-1	Dmel30hm	ta1/ta2	0.207100591715976
1260	Male30h_TTTCGATAGGCTTAAA-1	Dmel30hm	Dist. tibia/ta1	0.411522633744856
1261	Male30h_TTTCGATCACGCGGTT-1	Dmel30hm	ta1/ta2	1.88983636782669
1262	Male30h_TTTGGAGTCCTCTGCA-1	Dmel30hm	ta1/ta2	0.448028673835125
1263	Male30h_TTTGTTGTCAAAGAAC-1	Dmel30hm	Dist. tibia/ta1	1.91815856777494
1264	Male30h_TTTGTTGTCTTACGGA-1	Dmel30hm	ta1/ta2	1.39889783806698
1265	Male24h_AAACGAACACCCAACG-1	Dmel24hm	ta1/ta2	0.597275839463908
1266	Male24h_AAACGAACATGGCGCT-1	Dmel24hm	ta1/ta2	0.789564023343632
1267	Male24h_AAACGCTAGAATCTAG-1	Dmel24hm	ta1/ta2	0.310852817948371
1268	Male24h_AAACGCTAGAGCCGTA-1	Dmel24hm	ta1/ta2	0.311838734825704
1269	Male24h_AAACGCTAGCTGAGCA-1	Dmel24hm	Dist. tibia/ta1	0.426691952115681
1270	Male24h_AAACGCTGTTAGTTCG-1	Dmel24hm	ta1/ta2	1.78816270566728
1271	Male24h_AAAGAACTCGGTCTGG-1	Dmel24hm	ta1/ta2	2.02037644620964
1272	Male24h_AAAGTCCGTGCGACAA-1	Dmel24hm	ta1/ta2	1.05317236064732
1273	Male24h_AAAGTGATCGTTGTTT-1	Dmel24hm	Dist. tibia/ta1	0.808189655172414
1274	Male24h_AAATGGAGTGGGATTG-1	Dmel24hm	Prox. tibia/ta1	0.332400279916025
1275	Male24h_AACAAAGCACAGCATT-1	Dmel24hm	ta1/ta2	1.80046026803845
1276	Male24h_AACAACCCAACTCCAA-1	Dmel24hm	Dist. tibia/ta1	0.504322766570605
1277	Male24h_AACAACCGTCTAGGCC-1	Dmel24hm	ta1/ta2	0.37037037037037
1278	Male24h_AACACACCAACACGTT-1	Dmel24hm	Dist. tibia/ta1	0.662174721189591
1279	Male24h_AACACACTCCCGTTCA-1	Dmel24hm	ta1/ta2	0.793209017534094
1280	Male24h_AACAGGGAGATACATG-1	Dmel24hm	ta1/ta2	0.288239815526518
1281	Male24h_AACAGGGCAGAAGCGT-1	Dmel24hm	ta1/ta2	0.322407307898979
1282	Male24h_AACCAACCAAGTTGGG-1	Dmel24hm	ta1/ta2	1.20295378751787
1283	Male24h_AACCAACCAGTAGTTC-1	Dmel24hm	Dist. tibia/ta1	1.05952009971954
1284	Male24h_AACCAACCATGGACAG-1	Dmel24hm	ta1/ta2	1.16105983923787
1285	Male24h_AACCAACGTGTAACGG-1	Dmel24hm	ta1/ta2	0.206520135713232
1286	Male24h_AACCACAAGCCGTTAT-1	Dmel24hm	ta1/ta2	0.410500162039538
1287	Male24h_AACCATGCAGTGCGCT-1	Dmel24hm	ta1/ta2	2.4081541218638
1288	Male24h_AACCATGTCTTTCTAG-1	Dmel24hm	Dist. tibia/ta1	0.294219453097958
1289	Male24h_AACCCAAAGTCACACT-1	Dmel24hm	ta1/ta2	2.63572876774048
1290	Male24h_AACCTGATCACTGTCC-1	Dmel24hm	ta1/ta2	0.719631548647093
1291	Male24h_AACCTTTCAGTAACAA-1	Dmel24hm	ta1/ta2	1.1690209449586
1292	Male24h_AACGAAACACCTCTAC-1	Dmel24hm	Dist. tibia/ta1	0.450582819081203
1293	Male24h_AACGGGACAGGGTTGA-1	Dmel24hm	Prox. tibia/ta1	0.421159029649596
1294	Male24h_AACGGGACATGAGAAT-1	Dmel24hm	ta1/ta2	0.509010868069886
1295	Male24h_AACGTCACACCTGCTT-1	Dmel24hm	Dist. tibia/ta1	0.943231441048035
1296	Male24h_AACTTCTAGAATCGCG-1	Dmel24hm	ta1/ta2	0.349017580144778
1297	Male24h_AACTTCTGTTCGGCTG-1	Dmel24hm	ta1/ta2	1.11297153550675
1298	Male24h_AAGAACATCGACATTG-1	Dmel24hm	ta1/ta2	0.272955562834371
1299	Male24h_AAGACAATCTCTCTTC-1	Dmel24hm	ta1/ta2	0.774262448271259
1300	Male24h_AAGACTCTCCGGTAAT-1	Dmel24hm	ta1/ta2	0.534164255508569
1301	Male24h_AAGATAGAGGGAGATA-1	Dmel24hm	ta1/ta2	1.79148311306902
1302	Male24h_AAGCCATCAATAAGGT-1	Dmel24hm	Prox. tibia/ta1	0.342976439009842
1303	Male24h_AAGCGAGGTTGTGGCC-1	Dmel24hm	ta1/ta2	0.407144733385868
1304	Male24h_AAGCGAGGTTTCACAG-1	Dmel24hm	ta1/ta2	0.460772104607721
1305	Male24h_AAGCGTTAGCCGTTAT-1	Dmel24hm	ta1/ta2	1.620029455081
1306	Male24h_AAGCGTTTCATAGCAC-1	Dmel24hm	ta1/ta2	0.32703488372093
1307	Male24h_AAGGAATGTATCCCAA-1	Dmel24hm	ta1/ta2	0.280037338311775
1308	Male24h_AAGGAATTCATTACGG-1	Dmel24hm	ta1/ta2	0.171767645221736
1309	Male24h_AAGGAATTCGCATAGT-1	Dmel24hm	Dist. tibia/ta1	0.88312798233744
1310	Male24h_AAGGTAAAGATGTTGA-1	Dmel24hm	ta1/ta2	0.390048492515286
1311	Male24h_AAGGTAAAGGTTGACG-1	Dmel24hm	Prox. tibia/ta1	0.467581047381546
1312	Male24h_AAGTACCAGACAACTA-1	Dmel24hm	ta1/ta2	0.295039645952425
1313	Male24h_AAGTACCGTATAATGG-1	Dmel24hm	ta1/ta2	0.361243710488969
1314	Male24h_AAGTACCTCATGGGAG-1	Dmel24hm	ta1/ta2	0.429061784897025
1315	Male24h_AAGTCGTAGTTGCGAG-1	Dmel24hm	ta1/ta2	4.0809208231601
1316	Male24h_AAGTGAAAGCAGGCTA-1	Dmel24hm	Prox. tibia/ta1	0.529715762273902
1317	Male24h_AATAGAGCAACATACC-1	Dmel24hm	ta1/ta2	0.624394445042523
1318	Male24h_AATAGAGCATCTAACG-1	Dmel24hm	ta1/ta2	0.647528599179797
1319	Male24h_AATCACGGTTTCCCAC-1	Dmel24hm	ta1/ta2	0.48002258929832
1320	Male24h_AATCACGTCCAAATGC-1	Dmel24hm	ta1/ta2	2.63064971751412
1321	Male24h_AATCGTGGTCAGTCGC-1	Dmel24hm	Dist. tibia/ta1	0.847553395863939
1322	Male24h_AATCGTGTCCTGGTCT-1	Dmel24hm	Dist. tibia/ta1	0.359377506818546
1323	Male24h_AATGAAGGTCTTGTCC-1	Dmel24hm	Dist. tibia/ta1	0.664760543245175
1324	Male24h_AATGAAGGTTTACTTC-1	Dmel24hm	ta1/ta2	0.614754098360656
1325	Male24h_AATGAAGTCAAACGTC-1	Dmel24hm	ta1/ta2	0.828772478498827
1326	Male24h_AATGACCAGGACAGTC-1	Dmel24hm	ta1/ta2	0.111700642278693
1327	Male24h_AATGACCTCCCATGGG-1	Dmel24hm	High mt.%	0.0665335994677312
1328	Male24h_AATGCCAGTTCTAAGC-1	Dmel24hm	High mt.%	4.80310262529833
1329	Male24h_AATGGAAAGCCTCACG-1	Dmel24hm	ta1/ta2	1.09677419354839
1330	Male24h_AATGGAATCGACCAAT-1	Dmel24hm	Dist. tibia/ta1	0.213294375456538
1331	Male24h_AATGGCTAGTAGAGTT-1	Dmel24hm	ta1/ta2	0.3094869658374
1332	Male24h_AATGGCTGTTGTACGT-1	Dmel24hm	ta1/ta2	0.517715580003236
1333	Male24h_AATGGCTTCGGCTGGT-1	Dmel24hm	ta1/ta2	0.662509742790335
1334	Male24h_AATTCCTAGTAGACAT-1	Dmel24hm	ta1/ta2	3.25936199722607
1335	Male24h_AATTCCTAGTTCCTGA-1	Dmel24hm	Prox. tibia/ta1	0.333174678724417
1336	Male24h_AATTCCTCACGGAAGT-1	Dmel24hm	ta1/ta2	0.544195250659631
1337	Male24h_AATTTCCAGGCGACAT-1	Dmel24hm	ta1/ta2	0.321061643835616
1338	Male24h_AATTTCCGTGACGTCC-1	Dmel24hm	ta1/ta2	0.346637615133208
1339	Male24h_AATTTCCTCTATACGG-1	Dmel24hm	ta1/ta2	1.90331176246669
1340	Male24h_ACAAAGATCCAAATGC-1	Dmel24hm	ta1/ta2	0.466176318243033
1341	Male24h_ACAAAGATCGTCGCTT-1	Dmel24hm	Dist. tibia/ta1	0.194017784963622
1342	Male24h_ACACAGTAGGTAGCAC-1	Dmel24hm	ta1/ta2	1.72253258845438
1343	Male24h_ACACAGTTCTGTCCCA-1	Dmel24hm	ta1/ta2	0.21016081871345
1344	Male24h_ACACCAACAGAGGTTG-1	Dmel24hm	Dist. tibia/ta1	0.626814185351899
1345	Male24h_ACACCAACATACCACA-1	Dmel24hm	Prox. tibia/ta1	0.499429223744292
1346	Male24h_ACACCAAGTGTGTCCG-1	Dmel24hm	Prox. tibia/ta1	0.428742925741725
1347	Male24h_ACACGCGCACCAGACC-1	Dmel24hm	ta1/ta2	0.932549821154829
1348	Male24h_ACACGCGCATGATGCT-1	Dmel24hm	Prox. tibia/ta1	0.432517448147056
1349	Male24h_ACACGCGTCAACTCTT-1	Dmel24hm	ta1/ta2	0.195198126097989
1350	Male24h_ACACTGAGTATCATGC-1	Dmel24hm	ta1/ta2	0.327819997019818
1351	Male24h_ACACTGATCGCTACAA-1	Dmel24hm	Dist. tibia/ta1	2.88685524126456
1352	Male24h_ACAGAAATCGCTTTAT-1	Dmel24hm	Dist. tibia/ta1	0.185947669013149
1353	Male24h_ACAGAAATCGTCGGGT-1	Dmel24hm	ta1/ta2	0.561683006535948
1354	Male24h_ACAGCCGAGTCACGCC-1	Dmel24hm	ta1/ta2	2.29905542684014
1355	Male24h_ACAGCCGGTGGTCCGT-1	Dmel24hm	Prox. tibia/ta1	0.470387000213812
1356	Male24h_ACAGGGAAGATCCGAG-1	Dmel24hm	ta1/ta2	0.563860477314451
1357	Male24h_ACAGGGAAGCTCGCAC-1	Dmel24hm	Prox. tibia/ta1	0.436893203883495
1358	Male24h_ACATCCCAGTGGTCAG-1	Dmel24hm	ta1/ta2	0.318171105349988
1359	Male24h_ACATCCCCATAATGAG-1	Dmel24hm	Prox. tibia/ta1	0.489157019403228
1360	Male24h_ACATGCATCCAGTTCC-1	Dmel24hm	ta1/ta2	0.0572164211128594
1361	Male24h_ACATTTCGTAAGTTAG-1	Dmel24hm	Dist. tibia/ta1	0.902370080452272
1362	Male24h_ACATTTCTCCACACCT-1	Dmel24hm	Dist. tibia/ta1	0.158364526346098
1363	Male24h_ACCAAACGTATGTCTG-1	Dmel24hm	ta1/ta2	3.45580210985813
1364	Male24h_ACCAACACACTACGGC-1	Dmel24hm	ta1/ta2	0.513097488522819
1365	Male24h_ACCAACATCAGTAGGG-1	Dmel24hm	ta1/ta2	0.48185030517186
1366	Male24h_ACCATTTAGACCGTTT-1	Dmel24hm	ta1/ta2	0.585417775412453
1367	Male24h_ACCCAAACATCAGCGC-1	Dmel24hm	ta1/ta2	0.711404884606767
1368	Male24h_ACCCTTGCAGCTGAGA-1	Dmel24hm	ta1/ta2	2.25163755458515
1369	Male24h_ACCCTTGGTGCTCTCT-1	Dmel24hm	ta1/ta2	1.70546208803872
1370	Male24h_ACCTACCGTGGCTACC-1	Dmel24hm	ta1/ta2	0.855938899130893
1371	Male24h_ACCTGAACACGTCATA-1	Dmel24hm	ta1/ta2	1.61354847312975
1372	Male24h_ACCTGAAGTGCAGGAT-1	Dmel24hm	ta1/ta2	0.64167854960277
1373	Male24h_ACGATCACAACAGCTT-1	Dmel24hm	Dist. tibia/ta1	1.70149253731343
1374	Male24h_ACGGAAGAGACATCCT-1	Dmel24hm	Prox. tibia/ta1	2.24103585657371
1375	Male24h_ACGGAAGCAGACTGCC-1	Dmel24hm	ta1/ta2	0.174825174825175
1376	Male24h_ACGGAAGGTCGGAACA-1	Dmel24hm	ta1/ta2	0.669316042668898
1377	Male24h_ACGGTTATCGGAATGG-1	Dmel24hm	Dist. tibia/ta1	0.486908589802481
1378	Male24h_ACGTACAAGAAGAACG-1	Dmel24hm	Dist. tibia/ta1	0.449671393981321
1379	Male24h_ACGTTCCTCTCTCTAA-1	Dmel24hm	ta1/ta2	0.705497720037856
1380	Male24h_ACGTTCCTCTTCCTAA-1	Dmel24hm	ta1/ta2	1.96647749769038
1381	Male24h_ACTACGAAGTATGTAG-1	Dmel24hm	ta1/ta2	0.742399245816639
1382	Male24h_ACTACGAGTAGATGTA-1	Dmel24hm	ta1/ta2	0.324354815963898
1383	Male24h_ACTATCTAGACTTCGT-1	Dmel24hm	ta1/ta2	0.756450087802242
1384	Male24h_ACTATGGAGACAACAT-1	Dmel24hm	ta1/ta2	1.92771084337349
1385	Male24h_ACTATTCCACTGGAAG-1	Dmel24hm	Dist. tibia/ta1	0.298541738431508
1386	Male24h_ACTATTCGTACCCGAC-1	Dmel24hm	Prox. tibia/ta1	0.311355311355311
1387	Male24h_ACTATTCTCAACTCTT-1	Dmel24hm	ta1/ta2	0.247486465583913
1388	Male24h_ACTCCCAGTGAGACGT-1	Dmel24hm	ta1/ta2	0.459558823529412
1389	Male24h_ACTCCCAGTTCCGGTG-1	Dmel24hm	Dist. tibia/ta1	0.453776342101215
1390	Male24h_ACTCCCATCCCATGGG-1	Dmel24hm	Prox. tibia/ta1	0.273972602739726
1391	Male24h_ACTCTCGTCACTTGGA-1	Dmel24hm	Prox. tibia/ta1	0.835207195631224
1392	Male24h_ACTGTGAGTTCGGGTC-1	Dmel24hm	ta1/ta2	0.463657438974499
1393	Male24h_ACTTAGGTCTCTGGTC-1	Dmel24hm	ta1/ta2	0.646551724137931
1394	Male24h_ACTTATCAGGATTTCC-1	Dmel24hm	ta1/ta2	0.387116754413131
1395	Male24h_ACTTATCAGGTCGTCC-1	Dmel24hm	ta1/ta2	0.400086505190311
1396	Male24h_ACTTCGCTCCAATCTT-1	Dmel24hm	ta1/ta2	0.465116279069767
1397	Male24h_ACTTTCACACGTACTA-1	Dmel24hm	ta1/ta2	0.277777777777778
1398	Male24h_ACTTTCACATGACACT-1	Dmel24hm	ta1/ta2	0.307144446917427
1399	Male24h_ACTTTGTCATCGATAC-1	Dmel24hm	Dist. tibia/ta1	0.44476213168136
1400	Male24h_ACTTTGTTCTGGTCAA-1	Dmel24hm	Dist. tibia/ta1	2.29594416911095
1401	Male24h_AGAAATGAGCTAATCC-1	Dmel24hm	ta1/ta2	0.426037848013475
1402	Male24h_AGAACAAAGAGAGTGA-1	Dmel24hm	Prox. tibia/ta1	0.373034905409006
1403	Male24h_AGAACAAAGGAGCTGT-1	Dmel24hm	ta1/ta2	0.271849938833764
1404	Male24h_AGAACCTGTGTCCCTT-1	Dmel24hm	ta1/ta2	3.17398119122257
1405	Male24h_AGAAGCGAGAGCAGAA-1	Dmel24hm	Dist. tibia/ta1	0.919874122488502
1406	Male24h_AGAAGCGGTTCGGTCG-1	Dmel24hm	Dist. tibia/ta1	0.335276967930029
1407	Male24h_AGACAAAAGTTCATCG-1	Dmel24hm	ta1/ta2	1.68019937293995
1408	Male24h_AGACACTCAACGTATC-1	Dmel24hm	High mt.%	1.70439414114514
1409	Male24h_AGACACTCACGCTGAC-1	Dmel24hm	Dist. tibia/ta1	0.236158488585673
1410	Male24h_AGACACTCATCCTTGC-1	Dmel24hm	ta1/ta2	0.289855072463768
1411	Male24h_AGACACTCATGGTACT-1	Dmel24hm	Prox. tibia/ta1	0.474308300395257
1412	Male24h_AGACAGGAGAAACTCA-1	Dmel24hm	ta1/ta2	1.98587819947043
1413	Male24h_AGACAGGAGGCCCACT-1	Dmel24hm	Dist. tibia/ta1	0.477645098583727
1414	Male24h_AGACCATCAGCACGAA-1	Dmel24hm	Prox. tibia/ta1	1.44105835105126
1415	Male24h_AGACCCGCATCCGTTC-1	Dmel24hm	Dist. tibia/ta1	0.475125768585802
1416	Male24h_AGACTCAAGGCACGAT-1	Dmel24hm	Prox. tibia/ta1	0.247568523430592
1417	Male24h_AGAGAATCAACGTTAC-1	Dmel24hm	ta1/ta2	0.796252927400468
1418	Male24h_AGAGAATCAGAGTTCT-1	Dmel24hm	ta1/ta2	1.56933367635709
1419	Male24h_AGAGAATGTTAAACAG-1	Dmel24hm	Dist. tibia/ta1	0.866462793068298
1420	Male24h_AGAGAGCAGTGGTGAC-1	Dmel24hm	Prox. tibia/ta1	0.645059786028949
1421	Male24h_AGAGAGCCAGTGTACT-1	Dmel24hm	ta1/ta2	1.85625185625186
1422	Male24h_AGAGAGCGTCTTCTAT-1	Dmel24hm	ta1/ta2	2.35725510738607
1423	Male24h_AGAGCAGAGCAGGTCA-1	Dmel24hm	ta1/ta2	0.924724205061648
1424	Male24h_AGAGCAGCATCGCTCT-1	Dmel24hm	Prox. tibia/ta1	0.187644341801386
1425	Male24h_AGAGCAGGTAACTAAG-1	Dmel24hm	ta1/ta2	1.42018779342723
1426	Male24h_AGATAGAAGCGTATGG-1	Dmel24hm	Prox. tibia/ta1	1.8186385330319
1427	Male24h_AGATCCATCTCATTAC-1	Dmel24hm	ta1/ta2	0.430808027739834
1428	Male24h_AGATCGTGTGAGATCG-1	Dmel24hm	ta1/ta2	0.727791116446579
1429	Male24h_AGATCGTGTTCTATCT-1	Dmel24hm	Dist. tibia/ta1	0.322479975033808
1430	Male24h_AGATGAAAGGATGAGA-1	Dmel24hm	ta1/ta2	0.647605083088954
1431	Male24h_AGATGCTGTGGCACTC-1	Dmel24hm	Dist. tibia/ta1	0.472405178287531
1432	Male24h_AGATGCTTCCTCTAGC-1	Dmel24hm	Prox. tibia/ta1	0.758242502200257
1433	Male24h_AGCATCAAGGGCAACT-1	Dmel24hm	Prox. tibia/ta1	0.320292839167239
1434	Male24h_AGCATCACACGCTGCA-1	Dmel24hm	Dist. tibia/ta1	0.979178390545864
1435	Male24h_AGCCACGCATGGAGAC-1	Dmel24hm	Prox. tibia/ta1	0.596147966982574
1436	Male24h_AGCCACGGTCGCTCGA-1	Dmel24hm	Dist. tibia/ta1	1.9140625
1437	Male24h_AGCCAGCAGAGGACTC-1	Dmel24hm	Prox. tibia/ta1	0.274607397236763
1438	Male24h_AGCCAGCTCAGTGCGC-1	Dmel24hm	Dist. tibia/ta1	0.469869611182897
1439	Male24h_AGCGATTCAAAGTGTA-1	Dmel24hm	ta1/ta2	0.788927335640139
1440	Male24h_AGCGCCAAGCCTTTGA-1	Dmel24hm	ta1/ta2	0.428948526176859
1441	Male24h_AGCGCCAAGCGATGAC-1	Dmel24hm	ta1/ta2	3.46880662697385
1442	Male24h_AGCGCCATCCATTTAC-1	Dmel24hm	ta1/ta2	2.4390243902439
1443	Male24h_AGCGCTGTCGCGTTTC-1	Dmel24hm	ta1/ta2	3.34049409237379
1444	Male24h_AGCGCTGTCTCTCAAT-1	Dmel24hm	ta1/ta2	0.357671435619142
1445	Male24h_AGCGTATCAGCGGTCT-1	Dmel24hm	ta1/ta2	0.571428571428571
1446	Male24h_AGCGTATTCCAGTGCG-1	Dmel24hm	Dist. tibia/ta1	0.414679659962679
1447	Male24h_AGCTCAACAGCAGTAG-1	Dmel24hm	ta1/ta2	1.11133360032038
1448	Male24h_AGCTCAAGTTACCGTA-1	Dmel24hm	ta1/ta2	0.28169014084507
1449	Male24h_AGCTTCCAGCCAGACA-1	Dmel24hm	Prox. tibia/ta1	0.0478163850812879
1450	Male24h_AGCTTCCCACGTAACT-1	Dmel24hm	Prox. tibia/ta1	0.845070422535211
1451	Male24h_AGGAAATAGACTTGTC-1	Dmel24hm	ta1/ta2	0.223048327137546
1452	Male24h_AGGAATAAGTGCCCGT-1	Dmel24hm	ta1/ta2	0.954021465482973
1453	Male24h_AGGAATACAACGATCT-1	Dmel24hm	Prox. tibia/ta1	0.501562840735626
1454	Male24h_AGGAATACACTGGCCA-1	Dmel24hm	Dist. tibia/ta1	0.260241773002015
1455	Male24h_AGGAATATCGCGATCG-1	Dmel24hm	Prox. tibia/ta1	0.739691532892666
1456	Male24h_AGGAATATCTTTCGAT-1	Dmel24hm	ta1/ta2	0.350786020527478
1457	Male24h_AGGACTTCACAAGTGG-1	Dmel24hm	ta1/ta2	0.231234436143721
1458	Male24h_AGGAGGTAGGATATGT-1	Dmel24hm	ta1/ta2	0.528719057918769
1459	Male24h_AGGAGGTCAGTTAAAG-1	Dmel24hm	ta1/ta2	2.17640320733104
1460	Male24h_AGGAGGTGTTTACACG-1	Dmel24hm	Dist. tibia/ta1	0.35812343320998
1461	Male24h_AGGATCTCACTTCCTG-1	Dmel24hm	ta1/ta2	0.398633257403189
1462	Male24h_AGGATCTCAGCTTCGG-1	Dmel24hm	Dist. tibia/ta1	0.618732664817581
1463	Male24h_AGGATCTGTAAGTAGT-1	Dmel24hm	ta1/ta2	2.43531202435312
1464	Male24h_AGGATCTGTGAGTTGG-1	Dmel24hm	ta1/ta2	0.718723352418078
1465	Male24h_AGGATCTGTTCCACGG-1	Dmel24hm	Dist. tibia/ta1	2.05609698122177
1466	Male24h_AGGCATTAGGCTCACC-1	Dmel24hm	ta1/ta2	0.242902687110976
1467	Male24h_AGGCATTCAAGGTTGG-1	Dmel24hm	ta1/ta2	0.880254970405221
1468	Male24h_AGGGAGTTCTCAGGCG-1	Dmel24hm	ta1/ta2	0.557593543653705
1469	Male24h_AGGGTCCGTCATCTAG-1	Dmel24hm	ta1/ta2	0.909207324881547
1470	Male24h_AGGGTCCGTTATCTGG-1	Dmel24hm	Prox. tibia/ta1	2.20284534189995
1471	Male24h_AGGGTGAAGCACTTTG-1	Dmel24hm	ta1/ta2	0.706062931696086
1472	Male24h_AGGGTGACAGCTTCGG-1	Dmel24hm	Prox. tibia/ta1	0.492154065620542
1473	Male24h_AGGGTGAGTAGCGCCT-1	Dmel24hm	Prox. tibia/ta1	0.338534000588755
1474	Male24h_AGGGTGATCACCGCTT-1	Dmel24hm	ta1/ta2	0.678628939498505
1475	Male24h_AGGGTGATCGAATCCA-1	Dmel24hm	Prox. tibia/ta1	0.618921308576481
1476	Male24h_AGGGTGATCTACTTCA-1	Dmel24hm	Prox. tibia/ta1	0.402498265093685
1477	Male24h_AGGTAGGAGATCGCTT-1	Dmel24hm	Dist. tibia/ta1	0.436024657946174
1478	Male24h_AGGTCATCAGAGGGTT-1	Dmel24hm	Dist. tibia/ta1	2.24220927286547
1479	Male24h_AGGTCTATCAGAGTGG-1	Dmel24hm	Dist. tibia/ta1	0.826446280991736
1480	Male24h_AGGTCTATCATCTACT-1	Dmel24hm	Prox. tibia/ta1	1.31904369332234
1481	Male24h_AGGTTACCAAGAGTGC-1	Dmel24hm	ta1/ta2	0.177507290478002
1482	Male24h_AGGTTACCATGTCTAG-1	Dmel24hm	ta1/ta2	0.530626369823509
1483	Male24h_AGGTTGTAGGGATCTG-1	Dmel24hm	ta1/ta2	2.08062418725618
1484	Male24h_AGGTTGTGTACGTTCA-1	Dmel24hm	Prox. tibia/ta1	1.01091791346543
1485	Male24h_AGTAACCCAGGGCTTC-1	Dmel24hm	Dist. tibia/ta1	1.54005070898676
1486	Male24h_AGTAACCGTACTGCCG-1	Dmel24hm	ta1/ta2	0.135019025408126
1487	Male24h_AGTAACCTCGAGTCCG-1	Dmel24hm	Dist. tibia/ta1	0.635868154684661
1488	Male24h_AGTACTGCATAGAGGC-1	Dmel24hm	Dist. tibia/ta1	0.602248394004283
1489	Male24h_AGTACTGCATTACGGT-1	Dmel24hm	ta1/ta2	0.248027057497182
1490	Male24h_AGTACTGGTTTACCTT-1	Dmel24hm	Dist. tibia/ta1	7.98393170976651
1491	Male24h_AGTACTGTCTTACCGC-1	Dmel24hm	ta1/ta2	0.819925742574257
1492	Male24h_AGTAGCTAGCTAAGTA-1	Dmel24hm	ta1/ta2	1.74461766889384
1493	Male24h_AGTAGCTGTATTTCGG-1	Dmel24hm	Prox. tibia/ta1	0.349895031490553
1494	Male24h_AGTAGTCTCGCGTGCA-1	Dmel24hm	ta1/ta2	0.250050010002
1495	Male24h_AGTCAACCAGAGGACT-1	Dmel24hm	Dist. tibia/ta1	0.279850746268657
1496	Male24h_AGTCACATCCTCTAAT-1	Dmel24hm	ta1/ta2	0.661065968874811
1497	Male24h_AGTCATGAGAGGTATT-1	Dmel24hm	ta1/ta2	0.406681190994916
1498	Male24h_AGTCATGGTAATGTGA-1	Dmel24hm	ta1/ta2	1.29683895504707
1499	Male24h_AGTCATGTCTGATTCT-1	Dmel24hm	Dist. tibia/ta1	0.559105431309904
1500	Male24h_AGTCTCCTCACCCTTG-1	Dmel24hm	ta1/ta2	0.279610781791746
1501	Male24h_AGTGACTCACTCCGGA-1	Dmel24hm	Prox. tibia/ta1	0.439146800501882
1502	Male24h_AGTGACTGTAAGGTCG-1	Dmel24hm	ta1/ta2	0.385089340727049
1503	Male24h_AGTGACTGTCCAGAAG-1	Dmel24hm	ta1/ta2	0.33141847105612
1504	Male24h_AGTGATCAGTCCCGAC-1	Dmel24hm	Dist. tibia/ta1	0.266666666666667
1505	Male24h_AGTGATCCATCTGTTT-1	Dmel24hm	ta1/ta2	0.362756952841596
1506	Male24h_AGTGATCGTTAGCGGA-1	Dmel24hm	ta1/ta2	0.158629441624365
1507	Male24h_AGTGATCTCTAAGGAA-1	Dmel24hm	ta1/ta2	2.41508459253519
1508	Male24h_AGTGCCGCAGGTGACA-1	Dmel24hm	Dist. tibia/ta1	1.12339354722746
1509	Male24h_AGTGTTGGTGCGAACA-1	Dmel24hm	ta1/ta2	1.29079042784627
1510	Male24h_AGTTAGCTCGAGTCTA-1	Dmel24hm	Dist. tibia/ta1	0.394716866555336
1511	Male24h_AGTTCCCAGTGCTACT-1	Dmel24hm	Prox. tibia/ta1	0.210151956029745
1512	Male24h_AGTTCCCCACAAGGTG-1	Dmel24hm	ta1/ta2	1.09989648033126
1513	Male24h_AGTTCCCGTAATGATG-1	Dmel24hm	Prox. tibia/ta1	0.201832013662475
1514	Male24h_AGTTCGAAGGTTGGTG-1	Dmel24hm	Dist. tibia/ta1	0.392764857881137
1515	Male24h_ATACCGAGTCAAGCGA-1	Dmel24hm	Dist. tibia/ta1	0.171707832518822
1516	Male24h_ATACCGAGTTACACTG-1	Dmel24hm	High mt.%	1.7716064160881
1517	Male24h_ATACCGATCCGATTAG-1	Dmel24hm	Dist. tibia/ta1	0.474781782988204
1518	Male24h_ATACCTTAGTTAACGA-1	Dmel24hm	Dist. tibia/ta1	0.172443524745646
1519	Male24h_ATACCTTCACTGCGAC-1	Dmel24hm	Dist. tibia/ta1	0.277880696554279
1520	Male24h_ATACCTTCATACTGAC-1	Dmel24hm	ta1/ta2	0.74216602528862
1521	Male24h_ATACCTTGTGTTACAC-1	Dmel24hm	Dist. tibia/ta1	0.826556459138782
1522	Male24h_ATAGACCGTATACGGG-1	Dmel24hm	Prox. tibia/ta1	0.28236316246742
1523	Male24h_ATAGAGAAGCTGGAGT-1	Dmel24hm	ta1/ta2	0.252844500632111
1524	Male24h_ATAGAGAAGCTGGTGA-1	Dmel24hm	ta1/ta2	2.25382932166302
1525	Male24h_ATAGAGAAGGCTGGAT-1	Dmel24hm	Dist. tibia/ta1	0.637723816531764
1526	Male24h_ATAGGCTGTTCCTACC-1	Dmel24hm	Dist. tibia/ta1	0.460939362632123
1527	Male24h_ATAGGCTTCTTAGTTC-1	Dmel24hm	ta1/ta2	2.77777777777778
1528	Male24h_ATATCCTAGCGCCTTG-1	Dmel24hm	ta1/ta2	0.319979521310636
1529	Male24h_ATCACTTAGCCTCTCT-1	Dmel24hm	Dist. tibia/ta1	0.842279108175062
1530	Male24h_ATCACTTCATGTGCTA-1	Dmel24hm	ta1/ta2	0.621546961325967
1531	Male24h_ATCAGGTAGACATAGT-1	Dmel24hm	ta1/ta2	0.86848635235732
1532	Male24h_ATCATTCCACCCTAAA-1	Dmel24hm	Prox. tibia/ta1	0.317594417847868
1533	Male24h_ATCATTCCACCGTCTT-1	Dmel24hm	ta1/ta2	0.620812588358227
1534	Male24h_ATCCACCGTGTTTGCA-1	Dmel24hm	ta1/ta2	0.608519269776876
1535	Male24h_ATCCACCGTTCACGAT-1	Dmel24hm	ta1/ta2	0.286635614475098
1536	Male24h_ATCCACCTCCTCTAGC-1	Dmel24hm	ta1/ta2	0.372888791401623
1537	Male24h_ATCCATTAGCAATTCC-1	Dmel24hm	Prox. tibia/ta1	0.785751702462022
1538	Male24h_ATCCATTCACGCAAAG-1	Dmel24hm	ta1/ta2	0.158252888115208
1539	Male24h_ATCCATTCAGGCTATT-1	Dmel24hm	ta1/ta2	0.612771447000645
1540	Male24h_ATCCCTGCACGTTCGG-1	Dmel24hm	Prox. tibia/ta1	0.538107817239018
1541	Male24h_ATCCCTGCAGTCAGCC-1	Dmel24hm	ta1/ta2	0.249049678856993
1542	Male24h_ATCCCTGTCAGCGCGT-1	Dmel24hm	Dist. tibia/ta1	0.128603579466295
1543	Male24h_ATCCGTCAGTGCGACA-1	Dmel24hm	ta1/ta2	0.476006689823749
1544	Male24h_ATCCTATAGAAGGTAG-1	Dmel24hm	Dist. tibia/ta1	0.0667556742323097
1545	Male24h_ATCCTATCAGCACGAA-1	Dmel24hm	Prox. tibia/ta1	0.286965715148769
1546	Male24h_ATCGATGAGCTGGAGT-1	Dmel24hm	Prox. tibia/ta1	0.349756690997567
1547	Male24h_ATCGATGAGGGTGAAA-1	Dmel24hm	ta1/ta2	2.94162244124337
1548	Male24h_ATCGATGAGGTACTGG-1	Dmel24hm	ta1/ta2	0.51516043567854
1549	Male24h_ATCGCCTGTGGTGATG-1	Dmel24hm	ta1/ta2	0.892635755021076
1550	Male24h_ATCGCCTTCTGGGCGT-1	Dmel24hm	ta1/ta2	2.50410060142154
1551	Male24h_ATCGGATAGGTAGCAC-1	Dmel24hm	Prox. tibia/ta1	0.221522676926664
1552	Male24h_ATCGGATGTTCAGCTA-1	Dmel24hm	ta1/ta2	0.717875089734386
1553	Male24h_ATCGGATGTTCTCAGA-1	Dmel24hm	ta1/ta2	0.61564146710492
1554	Male24h_ATCGGCGAGCACTTTG-1	Dmel24hm	ta1/ta2	0.258005767187737
1555	Male24h_ATCGGCGCAGCGGTTC-1	Dmel24hm	Prox. tibia/ta1	0.392512077294686
1556	Male24h_ATCGGCGGTAGTTCCA-1	Dmel24hm	ta1/ta2	0.272206303724928
1557	Male24h_ATCGTAGGTGTTAACC-1	Dmel24hm	ta1/ta2	0.484688257325402
1558	Male24h_ATCGTCCCAATGTCAC-1	Dmel24hm	Dist. tibia/ta1	0.264657980456026
1559	Male24h_ATCGTGAGTTAAGAAC-1	Dmel24hm	ta1/ta2	0.168649864143165
1560	Male24h_ATCTCTAAGAGGGTCT-1	Dmel24hm	ta1/ta2	0.551712430505453
1561	Male24h_ATCTCTACAGAGTGTG-1	Dmel24hm	Prox. tibia/ta1	2.23990568818155
1562	Male24h_ATCTCTACATGAGTAA-1	Dmel24hm	Dist. tibia/ta1	1.26668948990072
1563	Male24h_ATCTCTATCAGCAGAG-1	Dmel24hm	ta1/ta2	0.573394495412844
1564	Male24h_ATCTTCAGTGTCCTAA-1	Dmel24hm	ta1/ta2	0.836451683909311
1565	Male24h_ATCTTCATCCCAGGCA-1	Dmel24hm	ta1/ta2	0.310478654592497
1566	Male24h_ATGAAAGAGGCGTTAG-1	Dmel24hm	Prox. tibia/ta1	1.3986013986014
1567	Male24h_ATGAAAGCATAGATCC-1	Dmel24hm	Prox. tibia/ta1	2.55930087390762
1568	Male24h_ATGAAAGGTCGACGCT-1	Dmel24hm	Dist. tibia/ta1	1.16588634903149
1569	Male24h_ATGAAAGGTGTAACGG-1	Dmel24hm	Prox. tibia/ta1	2.52383623107123
1570	Male24h_ATGAAAGGTGTAGGAC-1	Dmel24hm	ta1/ta2	0.370495116200741
1571	Male24h_ATGAGGGGTCTGATCA-1	Dmel24hm	ta1/ta2	0.359048009848174
1572	Male24h_ATGAGGGGTTGTGGCC-1	Dmel24hm	Prox. tibia/ta1	0.775838182321973
1573	Male24h_ATGAGGGTCATGAGAA-1	Dmel24hm	Prox. tibia/ta1	0.950570342205323
1574	Male24h_ATGAGTCTCACGAGGA-1	Dmel24hm	Dist. tibia/ta1	0.284514293456171
1575	Male24h_ATGATCGCAGACGCTC-1	Dmel24hm	ta1/ta2	0.497856451389849
1576	Male24h_ATGCATGCAAACGAGC-1	Dmel24hm	ta1/ta2	2.44606121424987
1577	Male24h_ATGCATGCAAATAGCA-1	Dmel24hm	Dist. tibia/ta1	0.290521728604285
1578	Male24h_ATGCATGCAGCGACAA-1	Dmel24hm	Dist. tibia/ta1	0.639172119920864
1579	Male24h_ATGCATGGTTCGTGCG-1	Dmel24hm	Prox. tibia/ta1	0.225861095426313
1580	Male24h_ATGCATGTCCAGCACG-1	Dmel24hm	High mt.%	7.82546348458466
1581	Male24h_ATGCCTCAGCATTTGC-1	Dmel24hm	ta1/ta2	2.31824118415324
1582	Male24h_ATGCCTCAGCTGGCCT-1	Dmel24hm	Prox. tibia/ta1	0.36830969359768
1583	Male24h_ATGCCTCGTCTAGTGT-1	Dmel24hm	Prox. tibia/ta1	2.40725007080147
1584	Male24h_ATGCGATCACGACGAA-1	Dmel24hm	ta1/ta2	1.78855325914149
1585	Male24h_ATGCGATGTATAGGAT-1	Dmel24hm	ta1/ta2	0.565583634175692
1586	Male24h_ATGGAGGAGAGCCGTA-1	Dmel24hm	Prox. tibia/ta1	0.369375419744795
1587	Male24h_ATGGAGGAGTCCCAAT-1	Dmel24hm	ta1/ta2	1.76372712146423
1588	Male24h_ATGGAGGGTCAGGTGA-1	Dmel24hm	ta1/ta2	0.612527168543766
1589	Male24h_ATGGATCTCTAGCCAA-1	Dmel24hm	Dist. tibia/ta1	0.334248537662648
1590	Male24h_ATGGGAGCACTGTGAT-1	Dmel24hm	ta1/ta2	0.486499635125274
1591	Male24h_ATGGGTTCAAACAGGC-1	Dmel24hm	ta1/ta2	0.419499493707508
1592	Male24h_ATGGGTTTCTAAGCGT-1	Dmel24hm	ta1/ta2	0.386907874098086
1593	Male24h_ATGGTTGAGCCAAGGT-1	Dmel24hm	ta1/ta2	0.264602116816935
1594	Male24h_ATGGTTGCACCATAAC-1	Dmel24hm	ta1/ta2	1.32013201320132
1595	Male24h_ATGTCCCGTATGCTTG-1	Dmel24hm	ta1/ta2	0.595541943168283
1596	Male24h_ATGTCCCTCAGATTGC-1	Dmel24hm	ta1/ta2	0.255754475703325
1597	Male24h_ATGTCCCTCTATGCCC-1	Dmel24hm	Dist. tibia/ta1	1.1307657859382
1598	Male24h_ATTACCTAGCCTCTCT-1	Dmel24hm	ta1/ta2	0.22997700229977
1599	Male24h_ATTACCTTCCCTTGGT-1	Dmel24hm	ta1/ta2	3.23604060913706
1600	Male24h_ATTACTCAGGTTCTTG-1	Dmel24hm	ta1/ta2	0.701433363830436
1601	Male24h_ATTACTCAGTGATGGC-1	Dmel24hm	ta1/ta2	0.130911471117657
1602	Male24h_ATTACTCGTATCAAGA-1	Dmel24hm	Dist. tibia/ta1	0.462703309029725
1603	Male24h_ATTACTCTCACCTTGC-1	Dmel24hm	Dist. tibia/ta1	0.861435024687467
1604	Male24h_ATTATCCAGGAGGGTG-1	Dmel24hm	Prox. tibia/ta1	0.329649020748497
1605	Male24h_ATTATCCCAGCGAACA-1	Dmel24hm	ta1/ta2	0.440171435190548
1606	Male24h_ATTATCCGTGCGGTAA-1	Dmel24hm	Dist. tibia/ta1	0.436149710924029
1607	Male24h_ATTATCCTCGCCTCTA-1	Dmel24hm	Prox. tibia/ta1	0.530910806984427
1608	Male24h_ATTCACTCAGGATCTT-1	Dmel24hm	Prox. tibia/ta1	0.476758045292014
1609	Male24h_ATTCACTTCCCAGGAC-1	Dmel24hm	ta1/ta2	0.474142683868122
1610	Male24h_ATTCAGGTCACAGAGG-1	Dmel24hm	ta1/ta2	0.469805226583146
1611	Male24h_ATTCATCGTGCCGTTG-1	Dmel24hm	ta1/ta2	0.493979623340537
1612	Male24h_ATTCCATCACGAGGAT-1	Dmel24hm	ta1/ta2	1.71709768610617
1613	Male24h_ATTCCATGTGTACGCC-1	Dmel24hm	ta1/ta2	0.529958901146442
1614	Male24h_ATTCCCGAGTGAGGCT-1	Dmel24hm	ta1/ta2	0.681508405270332
1615	Male24h_ATTCTACCATCACAGT-1	Dmel24hm	ta1/ta2	0.236183278223902
1616	Male24h_ATTCTTGGTATCGAGG-1	Dmel24hm	Prox. tibia/ta1	0.364196666199748
1617	Male24h_ATTGGGTTCCTGTACC-1	Dmel24hm	ta1/ta2	2.54184748915065
1618	Male24h_ATTGTTCCATCTCAAG-1	Dmel24hm	Prox. tibia/ta1	1.65104863900045
1619	Male24h_ATTTACCAGGAAAGTG-1	Dmel24hm	Dist. tibia/ta1	0.285442435775452
1620	Male24h_ATTTACCAGGCTGAAC-1	Dmel24hm	Dist. tibia/ta1	0.32985741647159
1621	Male24h_ATTTACCCATGGCACC-1	Dmel24hm	ta1/ta2	0.49550136914852
1622	Male24h_ATTTACCGTTGGGCCT-1	Dmel24hm	Dist. tibia/ta1	2.010188627289
1623	Male24h_ATTTCACCACACACTA-1	Dmel24hm	Dist. tibia/ta1	0.458968239397834
1624	Male24h_ATTTCACGTGACATCT-1	Dmel24hm	ta1/ta2	2.79948475740661
1625	Male24h_ATTTCTGGTATACCCA-1	Dmel24hm	ta1/ta2	0.686327077747989
1626	Male24h_ATTTCTGGTGCCGAAA-1	Dmel24hm	Dist. tibia/ta1	0.909803921568627
1627	Male24h_CAAAGAACAAGCTGTT-1	Dmel24hm	ta1/ta2	1.24031007751938
1628	Male24h_CAACAACCAATCCAGT-1	Dmel24hm	Prox. tibia/ta1	2.1144732045206
1629	Male24h_CAACAACCATGACGTT-1	Dmel24hm	ta1/ta2	0.127447572703047
1630	Male24h_CAACAGTAGCAGGGAG-1	Dmel24hm	ta1/ta2	0.323523272803173
1631	Male24h_CAACAGTTCAAGTGGG-1	Dmel24hm	ta1/ta2	0.74375526241931
1632	Male24h_CAACCTCAGTCGGCCT-1	Dmel24hm	ta1/ta2	3.60497588220361
1633	Male24h_CAACGATCAGTCGTTA-1	Dmel24hm	ta1/ta2	3.20493066255778
1634	Male24h_CAACGGCAGAGAGGGC-1	Dmel24hm	ta1/ta2	0.865603644646925
1635	Male24h_CAACGGCCAGCACAAG-1	Dmel24hm	ta1/ta2	1.69286577992745
1636	Male24h_CAAGACTAGGAGAATG-1	Dmel24hm	ta1/ta2	0.356567747872096
1637	Male24h_CAAGACTGTCTTTATC-1	Dmel24hm	ta1/ta2	0.996457041629761
1638	Male24h_CAAGACTTCCCTTTGG-1	Dmel24hm	Prox. tibia/ta1	1.46849158825207
1639	Male24h_CAAGCTACACTCTAGA-1	Dmel24hm	Dist. tibia/ta1	0.762859633827376
1640	Male24h_CAATACGAGGGCAACT-1	Dmel24hm	Dist. tibia/ta1	0.129129452275907
1641	Male24h_CAATACGCACATAGCT-1	Dmel24hm	ta1/ta2	0.351864883884588
1642	Male24h_CAATCGAGTACAATAG-1	Dmel24hm	Dist. tibia/ta1	2.69523914724401
1643	Male24h_CAATGACCAAGAGTGC-1	Dmel24hm	ta1/ta2	1.8259817401826
1644	Male24h_CAATGACTCTAGTACG-1	Dmel24hm	Dist. tibia/ta1	0.284141360326763
1645	Male24h_CAATTTCCACAGGATG-1	Dmel24hm	ta1/ta2	2.27653163709407
1646	Male24h_CAATTTCGTAACGGTG-1	Dmel24hm	Prox. tibia/ta1	0.609756097560976
1647	Male24h_CACACAACAGAATTCC-1	Dmel24hm	ta1/ta2	0.398480214993976
1648	Male24h_CACAGATAGAATCGAT-1	Dmel24hm	Prox. tibia/ta1	0.219961506736321
1649	Male24h_CACAGATCATCGAGCC-1	Dmel24hm	ta1/ta2	2.25006736728645
1650	Male24h_CACAGATGTACGTGTT-1	Dmel24hm	Dist. tibia/ta1	0.977777777777778
1651	Male24h_CACAGGCCAGTATACC-1	Dmel24hm	Prox. tibia/ta1	0.310344827586207
1652	Male24h_CACATGAAGACTCATC-1	Dmel24hm	Dist. tibia/ta1	0.52899076859247
1653	Male24h_CACATGAAGTGCTCGC-1	Dmel24hm	Dist. tibia/ta1	1.10433319310055
1654	Male24h_CACATGACACGATAGG-1	Dmel24hm	ta1/ta2	0.106595602931379
1655	Male24h_CACATGATCATAGGCT-1	Dmel24hm	ta1/ta2	0.572675211344423
1656	Male24h_CACCAAAGTACACGCC-1	Dmel24hm	Prox. tibia/ta1	0.717254869997555
1657	Male24h_CACCAAAGTAGCGTAG-1	Dmel24hm	Prox. tibia/ta1	0.51709954166177
1658	Male24h_CACCAAAGTGATAGAT-1	Dmel24hm	ta1/ta2	0.378190986448156
1659	Male24h_CACCAAAGTGGAACAC-1	Dmel24hm	ta1/ta2	0.220312844238819
1660	Male24h_CACCGTTAGGATTTGA-1	Dmel24hm	ta1/ta2	0.468994267847837
1661	Male24h_CACCGTTCATGCAGCC-1	Dmel24hm	Prox. tibia/ta1	0.311728795947526
1662	Male24h_CACCGTTGTCTAGATC-1	Dmel24hm	Dist. tibia/ta1	0.377617576381737
1663	Male24h_CACCGTTTCTTGTGCC-1	Dmel24hm	Dist. tibia/ta1	0.679988898140439
1664	Male24h_CACGAATAGCCAAGTG-1	Dmel24hm	ta1/ta2	3.77186113286348
1665	Male24h_CACGAATCAGATCACT-1	Dmel24hm	Prox. tibia/ta1	1.2512797178933
1666	Male24h_CACGAATTCTGAGAAA-1	Dmel24hm	ta1/ta2	0.308607957676623
1667	Male24h_CACGGGTCAATATCCG-1	Dmel24hm	ta1/ta2	0.569115973188314
1668	Male24h_CACGTTCAGCTGCCTG-1	Dmel24hm	ta1/ta2	0.726407414365333
1669	Male24h_CACGTTCGTCATAGTC-1	Dmel24hm	ta1/ta2	0.345577883015487
1670	Male24h_CACGTTCTCGCCACTT-1	Dmel24hm	Prox. tibia/ta1	0.32504239683437
1671	Male24h_CACGTTCTCTCTCGCA-1	Dmel24hm	Dist. tibia/ta1	0.171051559827319
1672	Male24h_CACTGAAAGTTGAAAC-1	Dmel24hm	Dist. tibia/ta1	0.458872679953428
1673	Male24h_CACTGAACAAGTCATC-1	Dmel24hm	Prox. tibia/ta1	0.121359223300971
1674	Male24h_CACTGGGTCGGACTGC-1	Dmel24hm	ta1/ta2	0.92458063663981
1675	Male24h_CACTGGGTCTCGAACA-1	Dmel24hm	ta1/ta2	2.14030915576694
1676	Male24h_CACTTCGAGAAGTGTT-1	Dmel24hm	Dist. tibia/ta1	0.656024491581019
1677	Male24h_CACTTCGCATTAAAGG-1	Dmel24hm	ta1/ta2	3.13715322789733
1678	Male24h_CACTTCGCATTACTCT-1	Dmel24hm	ta1/ta2	2.03241574479033
1679	Male24h_CACTTCGGTTATGGTC-1	Dmel24hm	ta1/ta2	0.472007342336436
1680	Male24h_CAGAGCCCAAGATGGC-1	Dmel24hm	ta1/ta2	0.450600801068091
1681	Male24h_CAGAGCCCACTGTCCT-1	Dmel24hm	Prox. tibia/ta1	0.0973117625592994
1682	Male24h_CAGAGCCGTTACGTAC-1	Dmel24hm	ta1/ta2	2.74779195289499
1683	Male24h_CAGATACGTTGCAACT-1	Dmel24hm	Prox. tibia/ta1	0.295078990375885
1684	Male24h_CAGATTGAGAGGGTCT-1	Dmel24hm	ta1/ta2	0.264771460423634
1685	Male24h_CAGATTGCATTCAGGT-1	Dmel24hm	Prox. tibia/ta1	0.271702214373047
1686	Male24h_CAGCAATAGCAGCCCT-1	Dmel24hm	Prox. tibia/ta1	0.602539272649021
1687	Male24h_CAGCAGCAGCACGATG-1	Dmel24hm	ta1/ta2	0.586466165413534
1688	Male24h_CAGCCAGCAACAGCTT-1	Dmel24hm	Dist. tibia/ta1	1.60109789569991
1689	Male24h_CAGCCAGTCGCATAGT-1	Dmel24hm	Dist. tibia/ta1	0.186691558874517
1690	Male24h_CAGGGCTCACTCCTTG-1	Dmel24hm	Dist. tibia/ta1	0.191557289819085
1691	Male24h_CAGGGCTGTAGCCCTG-1	Dmel24hm	ta1/ta2	0.997393176923949
1692	Male24h_CAGGGCTGTTGGCTAT-1	Dmel24hm	ta1/ta2	0.199146514935989
1693	Male24h_CAGGTATAGTCTAGCT-1	Dmel24hm	Prox. tibia/ta1	0.342161956659486
1694	Male24h_CAGGTATCATATGGCT-1	Dmel24hm	ta1/ta2	3.12604480106988
1695	Male24h_CAGGTATGTAGGTAGC-1	Dmel24hm	ta1/ta2	2.63644203523469
1696	Male24h_CAGGTATGTATCGGTT-1	Dmel24hm	ta1/ta2	0.34758954208856
1697	Male24h_CAGTGCGAGCTAAGTA-1	Dmel24hm	Prox. tibia/ta1	0.549234994115339
1698	Male24h_CAGTTCCGTAAGCGGT-1	Dmel24hm	ta1/ta2	0.747252747252747
1699	Male24h_CAGTTCCGTCCATCTC-1	Dmel24hm	Prox. tibia/ta1	0.296086508753862
1700	Male24h_CAGTTCCGTCTTCATT-1	Dmel24hm	ta1/ta2	0.477916941331575
1701	Male24h_CATACCCAGTAGACCG-1	Dmel24hm	ta1/ta2	0.0957090445047057
1702	Male24h_CATACCCGTGGAACAC-1	Dmel24hm	Prox. tibia/ta1	0.397350993377483
1703	Male24h_CATACCCTCTCTATGT-1	Dmel24hm	ta1/ta2	0.315687226809131
1704	Male24h_CATACTTGTCACTACA-1	Dmel24hm	Dist. tibia/ta1	0.436681222707424
1705	Male24h_CATCCCAGTCTCACAA-1	Dmel24hm	ta1/ta2	0.294021561581183
1706	Male24h_CATCCGTGTCGACGCT-1	Dmel24hm	High mt.%	1.79852375506809
1707	Male24h_CATCCGTTCGACCACG-1	Dmel24hm	ta1/ta2	2.19443735646849
1708	Male24h_CATCGCTTCTTTGCAT-1	Dmel24hm	ta1/ta2	0.118483412322275
1709	Male24h_CATCGGGTCCGAGAAG-1	Dmel24hm	ta1/ta2	0.465881063305015
1710	Male24h_CATCGTCAGATGGCAC-1	Dmel24hm	ta1/ta2	1.17002369668246
1711	Male24h_CATCGTCAGTGACACG-1	Dmel24hm	Prox. tibia/ta1	0.764256319811875
1712	Male24h_CATCGTCTCTTCCCAG-1	Dmel24hm	ta1/ta2	0.849411479189419
1713	Male24h_CATGAGTGTAGTATAG-1	Dmel24hm	Prox. tibia/ta1	0.307429547395389
1714	Male24h_CATGAGTGTGCCGAAA-1	Dmel24hm	ta1/ta2	0.55377799655427
1715	Male24h_CATGAGTTCTCACCCA-1	Dmel24hm	ta1/ta2	0.341463414634146
1716	Male24h_CATGAGTTCTTTGCTA-1	Dmel24hm	Dist. tibia/ta1	0.126280342360039
1717	Male24h_CATGCCTCACCATTCC-1	Dmel24hm	ta1/ta2	0.659223817118554
1718	Male24h_CATGCGGGTAGATTGA-1	Dmel24hm	ta1/ta2	1.2396694214876
1719	Male24h_CATGCGGTCCCGTGTT-1	Dmel24hm	ta1/ta2	0.137345486327881
1720	Male24h_CATGCTCGTAACAGGC-1	Dmel24hm	Dist. tibia/ta1	1.60377358490566
1721	Male24h_CATGGATAGAGTTGCG-1	Dmel24hm	ta1/ta2	1.84324144802391
1722	Male24h_CATGGATAGCTGTTAC-1	Dmel24hm	Dist. tibia/ta1	1.05609740945518
1723	Male24h_CATGGATTCGAAACAA-1	Dmel24hm	Prox. tibia/ta1	2.21177290142807
1724	Male24h_CATGGATTCTCATTTG-1	Dmel24hm	ta1/ta2	0.698812019566737
1725	Male24h_CATGGTATCCACGAAT-1	Dmel24hm	ta1/ta2	0.329055610398157
1726	Male24h_CATTCCGCAGGACGAT-1	Dmel24hm	ta1/ta2	0.702850449043342
1727	Male24h_CATTCCGTCCCTCGAT-1	Dmel24hm	ta1/ta2	2.79054129776981
1728	Male24h_CATTCTACAAAGGATT-1	Dmel24hm	ta1/ta2	1.88925081433225
1729	Male24h_CATTCTACACCAGGTC-1	Dmel24hm	ta1/ta2	0.228290455702871
1730	Male24h_CATTGCCGTCCCTCAT-1	Dmel24hm	ta1/ta2	0.151217299259035
1731	Male24h_CATTGTTTCCAAGGGA-1	Dmel24hm	ta1/ta2	1.11980092428013
1732	Male24h_CATTGTTTCTCTCTAA-1	Dmel24hm	ta1/ta2	0.260366441658631
1733	Male24h_CATTTCACAGCCCACA-1	Dmel24hm	Prox. tibia/ta1	2.16356107660455
1734	Male24h_CATTTCACATGGGATG-1	Dmel24hm	Prox. tibia/ta1	0.195439739413681
1735	Male24h_CATTTCATCTACGGTA-1	Dmel24hm	ta1/ta2	0.320759558634847
1736	Male24h_CCAATGAAGAAACTGT-1	Dmel24hm	Dist. tibia/ta1	1.12300235158612
1737	Male24h_CCAATGACATAGTCGT-1	Dmel24hm	ta1/ta2	2.71704789586756
1738	Male24h_CCAATGACATGTGCTA-1	Dmel24hm	ta1/ta2	0.176192049333774
1739	Male24h_CCAATGATCAGCACCG-1	Dmel24hm	Dist. tibia/ta1	0.455509796580557
1740	Male24h_CCAATTTTCGCTAAAC-1	Dmel24hm	ta1/ta2	0.496501918302866
1741	Male24h_CCACACTGTGGGTATG-1	Dmel24hm	ta1/ta2	0.270233752195649
1742	Male24h_CCACCATAGTCCTGTA-1	Dmel24hm	ta1/ta2	0.508684863523573
1743	Male24h_CCACCATCAGTTGAAA-1	Dmel24hm	ta1/ta2	0.319744204636291
1744	Male24h_CCACGAGCAACGTAAA-1	Dmel24hm	Prox. tibia/ta1	1.06262397279683
1745	Male24h_CCACGAGCAGCGAACA-1	Dmel24hm	ta1/ta2	1.36374907017109
1746	Male24h_CCACGAGTCGCAGAGA-1	Dmel24hm	ta1/ta2	0.26966819087818
1747	Male24h_CCACGAGTCTCCAATT-1	Dmel24hm	ta1/ta2	0.804726494855862
1748	Male24h_CCACGTTAGCCGTCGT-1	Dmel24hm	ta1/ta2	0.123228589032656
1749	Male24h_CCACGTTAGGAAAGGT-1	Dmel24hm	Dist. tibia/ta1	0.359867568734706
1750	Male24h_CCACGTTGTTCGAGCC-1	Dmel24hm	Prox. tibia/ta1	0.669225469934062
1751	Male24h_CCACTTGCACCCTAAA-1	Dmel24hm	Dist. tibia/ta1	0.649193353035221
1752	Male24h_CCACTTGGTGTCCCTT-1	Dmel24hm	ta1/ta2	0.0641333974667308
1753	Male24h_CCATCACAGGCAGGGA-1	Dmel24hm	ta1/ta2	0.157266423618557
1754	Male24h_CCATCACCACTCTGCT-1	Dmel24hm	Dist. tibia/ta1	1.77519633507853
1755	Male24h_CCATCACCAGCTTCGG-1	Dmel24hm	ta1/ta2	2.45031103019269
1756	Male24h_CCATCACGTCGTTTCC-1	Dmel24hm	ta1/ta2	0.518548065416833
1757	Male24h_CCCAACTAGAACGTGC-1	Dmel24hm	ta1/ta2	0.319186665090436
1758	Male24h_CCCGAAGGTAAGATTG-1	Dmel24hm	Prox. tibia/ta1	0.181945416375087
1759	Male24h_CCCGAAGGTGTGAGCA-1	Dmel24hm	ta1/ta2	2.62437243267914
1760	Male24h_CCCGGAAAGGTATAGT-1	Dmel24hm	Dist. tibia/ta1	0.770547945205479
1761	Male24h_CCCGGAACATATGCGT-1	Dmel24hm	Dist. tibia/ta1	0.570050427537821
1762	Male24h_CCCTAACCAACCGCTG-1	Dmel24hm	ta1/ta2	0.346921075455334
1763	Male24h_CCCTAACCAGCATACT-1	Dmel24hm	Dist. tibia/ta1	0.36584316088491
1764	Male24h_CCCTAACGTCTGTGTA-1	Dmel24hm	ta1/ta2	0.523682066798557
1765	Male24h_CCCTGATAGATGCGAC-1	Dmel24hm	ta1/ta2	0.259688373951258
1766	Male24h_CCCTTAGCAGAGATTA-1	Dmel24hm	Prox. tibia/ta1	2.66645377614562
1767	Male24h_CCCTTAGGTTGAGAGC-1	Dmel24hm	Dist. tibia/ta1	0.181993362595011
1768	Male24h_CCGATCTCAAACTAAG-1	Dmel24hm	ta1/ta2	0.828062104657849
1769	Male24h_CCGATCTGTCAAATCC-1	Dmel24hm	ta1/ta2	2.86373507057546
1770	Male24h_CCGATCTTCCCTGTTG-1	Dmel24hm	ta1/ta2	0.459674049310489
1771	Male24h_CCGCAAGGTGTCGCTG-1	Dmel24hm	ta1/ta2	0.449704142011834
1772	Male24h_CCGCAAGTCTGAATCG-1	Dmel24hm	Dist. tibia/ta1	0.204962243797195
1773	Male24h_CCGGACAAGGTACTGG-1	Dmel24hm	Prox. tibia/ta1	0.820981872279464
1774	Male24h_CCGGACATCGTGTGAT-1	Dmel24hm	Dist. tibia/ta1	0.360382751335902
1775	Male24h_CCGGGTAAGACCTCAT-1	Dmel24hm	Prox. tibia/ta1	1.94189961631822
1776	Male24h_CCGGGTATCACATCAG-1	Dmel24hm	ta1/ta2	0.0380589914367269
1777	Male24h_CCGGTAGAGGGATCTG-1	Dmel24hm	Dist. tibia/ta1	0.375234521575985
1778	Male24h_CCGTAGGAGCGAAACC-1	Dmel24hm	ta1/ta2	0.152439024390244
1779	Male24h_CCGTGAGGTACCGGCT-1	Dmel24hm	Prox. tibia/ta1	1.76186416595624
1780	Male24h_CCGTTCAGTACGGCAA-1	Dmel24hm	Dist. tibia/ta1	0.361846866406137
1781	Male24h_CCTAAGATCCAACCAA-1	Dmel24hm	ta1/ta2	0.486138483773486
1782	Male24h_CCTAAGATCGCAATGT-1	Dmel24hm	Dist. tibia/ta1	0.230566534914361
1783	Male24h_CCTACGTTCTTCTCAA-1	Dmel24hm	ta1/ta2	0.1592126212187
1784	Male24h_CCTATCGTCGGCGATC-1	Dmel24hm	Prox. tibia/ta1	0.298778903611328
1785	Male24h_CCTCAACAGAAACACT-1	Dmel24hm	Dist. tibia/ta1	0.598802395209581
1786	Male24h_CCTCAACTCCGCCTAT-1	Dmel24hm	ta1/ta2	0.368744512730465
1787	Male24h_CCTCACACACTACGGC-1	Dmel24hm	ta1/ta2	0.113234253361642
1788	Male24h_CCTCACACATGGAATA-1	Dmel24hm	ta1/ta2	2.92833757730084
1789	Male24h_CCTCACAGTGGCCACT-1	Dmel24hm	ta1/ta2	0.195379841397541
1790	Male24h_CCTCAGTTCGAGTTGT-1	Dmel24hm	Prox. tibia/ta1	3.04600082884376
1791	Male24h_CCTCATGGTAATGATG-1	Dmel24hm	ta1/ta2	1.68229099781687
1792	Male24h_CCTCCTCAGCTGAAGC-1	Dmel24hm	ta1/ta2	0.748687866625502
1793	Male24h_CCTCCTCCAGCGTGCT-1	Dmel24hm	Prox. tibia/ta1	0.200794634083821
1794	Male24h_CCTCCTCTCTACCACC-1	Dmel24hm	ta1/ta2	0.185873605947955
1795	Male24h_CCTCTAGCAATTAGGA-1	Dmel24hm	Dist. tibia/ta1	0.629123829983121
1796	Male24h_CCTCTAGGTGTTCCAA-1	Dmel24hm	ta1/ta2	0.433108758421559
1797	Male24h_CCTCTCCCACGACCTG-1	Dmel24hm	Dist. tibia/ta1	0.51449151089007
1798	Male24h_CCTGCATCATTCACAG-1	Dmel24hm	ta1/ta2	0.631183896281133
1799	Male24h_CCTGTTGGTATTTCTC-1	Dmel24hm	Prox. tibia/ta1	0.187705302674801
1800	Male24h_CCTGTTGTCGCTGATA-1	Dmel24hm	Prox. tibia/ta1	0.112296462661426
1801	Male24h_CCTTCAGAGTCATAGA-1	Dmel24hm	ta1/ta2	1.41919731420723
1802	Male24h_CCTTCAGCAGCAGAAC-1	Dmel24hm	Prox. tibia/ta1	2.69383135257499
1803	Male24h_CCTTCAGTCACCATCC-1	Dmel24hm	Prox. tibia/ta1	1.64781906300485
1804	Male24h_CCTTGTGAGTCCTGCG-1	Dmel24hm	ta1/ta2	0.84922916122289
1805	Male24h_CCTTGTGTCTTCCTAA-1	Dmel24hm	ta1/ta2	0.409349003037106
1806	Male24h_CCTTTGGCAATCCTTT-1	Dmel24hm	Prox. tibia/ta1	0.954918942926938
1807	Male24h_CGAAGGAAGCGAAACC-1	Dmel24hm	ta1/ta2	0.440811092410034
1808	Male24h_CGAAGGAGTAACCAGG-1	Dmel24hm	ta1/ta2	1.71984047856431
1809	Male24h_CGAAGGAGTACTGTTG-1	Dmel24hm	Dist. tibia/ta1	2.33661920408908
1810	Male24h_CGAAGGAGTGCACGCT-1	Dmel24hm	Prox. tibia/ta1	0.290677064870613
1811	Male24h_CGAAGTTGTTTCGTGA-1	Dmel24hm	Prox. tibia/ta1	0.389172360114157
1812	Male24h_CGAAGTTTCGTGAGAG-1	Dmel24hm	ta1/ta2	0.585782366957903
1813	Male24h_CGAATTGTCTACCCAC-1	Dmel24hm	ta1/ta2	4.57337883959044
1814	Male24h_CGACAGCAGGAGAGGC-1	Dmel24hm	Dist. tibia/ta1	0.781111308361442
1815	Male24h_CGACAGCGTCGCACAC-1	Dmel24hm	Prox. tibia/ta1	0.170026718484333
1816	Male24h_CGAGTGCAGCGTACAG-1	Dmel24hm	Dist. tibia/ta1	1.52241330702002
1817	Male24h_CGAGTGCTCAAGATAG-1	Dmel24hm	ta1/ta2	0.335998146217124
1818	Male24h_CGAGTTAAGGGTAATT-1	Dmel24hm	Dist. tibia/ta1	0.162623661742784
1819	Male24h_CGAGTTAGTCCACTTC-1	Dmel24hm	ta1/ta2	0.34817209649341
1820	Male24h_CGAGTTATCGTTCAGA-1	Dmel24hm	ta1/ta2	0.686370640145679
1821	Male24h_CGATGCGAGACTGTTC-1	Dmel24hm	ta1/ta2	0.462772521596051
1822	Male24h_CGATGGCTCTCCGCAT-1	Dmel24hm	Prox. tibia/ta1	0.32017075773746
1823	Male24h_CGCAGGTAGGCTGGAT-1	Dmel24hm	Prox. tibia/ta1	0.143220878421388
1824	Male24h_CGCATAAGTCATACCA-1	Dmel24hm	Prox. tibia/ta1	0.329250625576189
1825	Male24h_CGCATAAGTCGTGGTC-1	Dmel24hm	ta1/ta2	0.794247075238811
1826	Male24h_CGCATGGAGCACAAAT-1	Dmel24hm	Dist. tibia/ta1	1.05608157319738
1827	Male24h_CGCCAGATCGCTGCGA-1	Dmel24hm	ta1/ta2	0.22258495325716
1828	Male24h_CGCCAGATCTTACCGC-1	Dmel24hm	Dist. tibia/ta1	0.629644921552436
1829	Male24h_CGCCATTCATGGAATA-1	Dmel24hm	ta1/ta2	0.597133757961783
1830	Male24h_CGCGTGAAGAGCCCAA-1	Dmel24hm	ta1/ta2	1.5649231636825
1831	Male24h_CGCGTGACACTGCACG-1	Dmel24hm	ta1/ta2	0.329109758104328
1832	Male24h_CGCGTGAGTGACAGGT-1	Dmel24hm	Prox. tibia/ta1	0.68316380749962
1833	Male24h_CGCGTGATCGTTAGTG-1	Dmel24hm	Prox. tibia/ta1	0.646430578976953
1834	Male24h_CGGAACCTCACGACTA-1	Dmel24hm	Prox. tibia/ta1	0.671881593040994
1835	Male24h_CGGAATTGTGTCCACG-1	Dmel24hm	Dist. tibia/ta1	0.271923861318831
1836	Male24h_CGGAGAACATAATGAG-1	Dmel24hm	ta1/ta2	0.638394892840857
1837	Male24h_CGGAGAAGTGAGTTGG-1	Dmel24hm	ta1/ta2	0.962241169305725
1838	Male24h_CGGGACTAGAACAAGG-1	Dmel24hm	Dist. tibia/ta1	0.689905591866376
1839	Male24h_CGGGACTCACTGGATT-1	Dmel24hm	Prox. tibia/ta1	2.56858111579164
1840	Male24h_CGGGACTTCCTCGCAT-1	Dmel24hm	Dist. tibia/ta1	0.355734281958085
1841	Male24h_CGGGCATGTTAGGACG-1	Dmel24hm	ta1/ta2	0.27359781121751
1842	Male24h_CGGGTCAGTGCTGTCG-1	Dmel24hm	Prox. tibia/ta1	0.333889816360601
1843	Male24h_CGGGTGTAGCTGAGCA-1	Dmel24hm	Dist. tibia/ta1	2.53249363526732
1844	Male24h_CGGGTGTTCTAGGCAT-1	Dmel24hm	ta1/ta2	0.360023041474654
1845	Male24h_CGTAGTAAGCGAGTCA-1	Dmel24hm	Prox. tibia/ta1	3.01582561958794
1846	Male24h_CGTCCATAGGTCTACT-1	Dmel24hm	Prox. tibia/ta1	0.051510989010989
1847	Male24h_CGTCCATTCGCACGGT-1	Dmel24hm	ta1/ta2	0.257864878803507
1848	Male24h_CGTCCATTCGCATGAT-1	Dmel24hm	ta1/ta2	0.252293577981651
1849	Male24h_CGTGCTTAGGTAGGCT-1	Dmel24hm	Prox. tibia/ta1	0.256986829424992
1850	Male24h_CGTGTCTCAGGGCTTC-1	Dmel24hm	ta1/ta2	0.486510393631137
1851	Male24h_CGTTAGAAGTGTTGAA-1	Dmel24hm	ta1/ta2	2.40470708621131
1852	Male24h_CGTTGGGTCACAATGC-1	Dmel24hm	ta1/ta2	1.94158916625877
1853	Male24h_CGTTGGGTCCGTTTCG-1	Dmel24hm	Dist. tibia/ta1	0.902588555858311
1854	Male24h_CTAACCCCAATGGCAG-1	Dmel24hm	Prox. tibia/ta1	0.285420710126727
1855	Male24h_CTAACCCCAGTAACGG-1	Dmel24hm	Prox. tibia/ta1	0.517384105960265
1856	Male24h_CTAACTTCACTGAGGA-1	Dmel24hm	ta1/ta2	0.335195530726257
1857	Male24h_CTAACTTGTTCGGTCG-1	Dmel24hm	Prox. tibia/ta1	0.921201814058957
1858	Male24h_CTAAGTGAGCAACAGC-1	Dmel24hm	Prox. tibia/ta1	0.323745486240817
1859	Male24h_CTACAGACACCCTGTT-1	Dmel24hm	Dist. tibia/ta1	0.400282552389922
1860	Male24h_CTACAGAGTTTCGACA-1	Dmel24hm	ta1/ta2	2.09707424319296
1861	Male24h_CTACAGATCACTGGTA-1	Dmel24hm	ta1/ta2	0.520902898357152
1862	Male24h_CTACATTAGTTACGAA-1	Dmel24hm	ta1/ta2	0.979991833401388
1863	Male24h_CTACATTGTAGATCCT-1	Dmel24hm	Prox. tibia/ta1	0.604838709677419
1864	Male24h_CTACCTGAGGTTGACG-1	Dmel24hm	Prox. tibia/ta1	0.312018802171975
1865	Male24h_CTACCTGGTACGCGTC-1	Dmel24hm	ta1/ta2	0.0966450365870496
1866	Male24h_CTACCTGGTTCACGAT-1	Dmel24hm	ta1/ta2	0.297484900387632
1867	Male24h_CTACGGGTCAGCTAGT-1	Dmel24hm	ta1/ta2	0.326939843068875
1868	Male24h_CTACGGGTCCGTACGG-1	Dmel24hm	ta1/ta2	0.738396624472574
1869	Male24h_CTAGACAGTACAGTCT-1	Dmel24hm	ta1/ta2	0.305343511450382
1870	Male24h_CTAGACAGTCCTCCTA-1	Dmel24hm	Dist. tibia/ta1	0.614290333010023
1871	Male24h_CTAGGTACATTGGGAG-1	Dmel24hm	ta1/ta2	2.50766973456049
1872	Male24h_CTAGGTAGTTTGAAAG-1	Dmel24hm	ta1/ta2	0.0940586298792914
1873	Male24h_CTAGGTATCCGCAAAT-1	Dmel24hm	Dist. tibia/ta1	0.261957892694285
1874	Male24h_CTATCCGGTATACAGA-1	Dmel24hm	ta1/ta2	0.463977316664519
1875	Male24h_CTATCTACAATAGGGC-1	Dmel24hm	Prox. tibia/ta1	0.1001001001001
1876	Male24h_CTATCTAGTGTGTACT-1	Dmel24hm	Dist. tibia/ta1	0.53475935828877
1877	Male24h_CTATCTATCAGCTCTC-1	Dmel24hm	ta1/ta2	1.36257892987704
1878	Male24h_CTCAACCCACTCCTGT-1	Dmel24hm	ta1/ta2	0.39714058776807
1879	Male24h_CTCAACCTCTGAGGTT-1	Dmel24hm	ta1/ta2	0.341019811627152
1880	Male24h_CTCAAGATCGCTCTCA-1	Dmel24hm	Dist. tibia/ta1	0.337581230483585
1881	Male24h_CTCACTGAGACCAGAC-1	Dmel24hm	ta1/ta2	0.331198940163391
1882	Male24h_CTCACTGCAGTTAGAA-1	Dmel24hm	Dist. tibia/ta1	0.841273058990472
1883	Male24h_CTCACTGGTCACCGAC-1	Dmel24hm	Dist. tibia/ta1	0.254730713245997
1884	Male24h_CTCAGGGCAATCGCCG-1	Dmel24hm	Dist. tibia/ta1	0.437766209181259
1885	Male24h_CTCAGGGCAGTTAGAA-1	Dmel24hm	Prox. tibia/ta1	2.47603833865815
1886	Male24h_CTCAGGGTCTGGCCTT-1	Dmel24hm	ta1/ta2	1.18904274533414
1887	Male24h_CTCAGTCAGTTCATGC-1	Dmel24hm	Dist. tibia/ta1	0.288358369098712
1888	Male24h_CTCAGTCCAAAGTGTA-1	Dmel24hm	ta1/ta2	0.347066726377071
1889	Male24h_CTCAGTCTCATTGTGG-1	Dmel24hm	Dist. tibia/ta1	0.409255469856761
1890	Male24h_CTCATCGAGGTACCTT-1	Dmel24hm	ta1/ta2	0.342253927673086
1891	Male24h_CTCATCGCAGACTCTA-1	Dmel24hm	ta1/ta2	2.33514661005705
1892	Male24h_CTCATGCTCCTTCAGC-1	Dmel24hm	ta1/ta2	0.445868747387488
1893	Male24h_CTCATTAAGGGCGAAG-1	Dmel24hm	Dist. tibia/ta1	0.205459348400352
1894	Male24h_CTCATTACATTGTAGC-1	Dmel24hm	Dist. tibia/ta1	0.347097974665426
1895	Male24h_CTCCATGTCTGTCGTC-1	Dmel24hm	Dist. tibia/ta1	0.860677783754707
1896	Male24h_CTCCCAACAACTAGAA-1	Dmel24hm	ta1/ta2	1.41590578271801
1897	Male24h_CTCCCAACAAGTCCAT-1	Dmel24hm	Prox. tibia/ta1	1.08880571623001
1898	Male24h_CTCCCAATCGCAGTGC-1	Dmel24hm	ta1/ta2	2.88271885905022
1899	Male24h_CTCCCTCCAGGATCTT-1	Dmel24hm	ta1/ta2	1.70553935860058
1900	Male24h_CTCCCTCGTTCGAGCC-1	Dmel24hm	ta1/ta2	3.04219823356232
1901	Male24h_CTCCGATAGAAGTCCG-1	Dmel24hm	Dist. tibia/ta1	1.04186398939193
1902	Male24h_CTCCGATAGCCACCGT-1	Dmel24hm	Prox. tibia/ta1	1.74812700677845
1903	Male24h_CTCCGATAGGAAAGGT-1	Dmel24hm	Dist. tibia/ta1	0.26431718061674
1904	Male24h_CTCCTCCAGTAATTGG-1	Dmel24hm	ta1/ta2	0.261267145656434
1905	Male24h_CTCCTCCGTACTTCCC-1	Dmel24hm	ta1/ta2	0.419126328217237
1906	Male24h_CTCCTTTAGCGTTGTT-1	Dmel24hm	ta1/ta2	0.275803543014745
1907	Male24h_CTCCTTTGTACATTGC-1	Dmel24hm	ta1/ta2	1.50859058527727
1908	Male24h_CTCCTTTGTCTTTCTA-1	Dmel24hm	Prox. tibia/ta1	0.741749924311232
1909	Male24h_CTCCTTTGTGGACAGT-1	Dmel24hm	Prox. tibia/ta1	0.236313509255612
1910	Male24h_CTCTCAGAGCACTCTA-1	Dmel24hm	ta1/ta2	0.228377065111759
1911	Male24h_CTCTCAGGTGATGTAA-1	Dmel24hm	ta1/ta2	0.33112582781457
1912	Male24h_CTCTCAGGTTTGCAGT-1	Dmel24hm	ta1/ta2	5.74162679425837
1913	Male24h_CTCTCGACATGAGTAA-1	Dmel24hm	ta1/ta2	0.398066533977822
1914	Male24h_CTCTCGAGTCCCGGTA-1	Dmel24hm	Prox. tibia/ta1	0.25494901019796
1915	Male24h_CTCTGGTCAGGTCTCG-1	Dmel24hm	ta1/ta2	1.33921777507229
1916	Male24h_CTCTGGTCATTACGGT-1	Dmel24hm	Prox. tibia/ta1	1.16003163722647
1917	Male24h_CTCTGGTGTCGAGTTT-1	Dmel24hm	Dist. tibia/ta1	1.22364457831325
1918	Male24h_CTCTGGTGTTAAGTCC-1	Dmel24hm	ta1/ta2	0.444074382459062
1919	Male24h_CTGAATGGTACGAGTG-1	Dmel24hm	Dist. tibia/ta1	0.570989348852531
1920	Male24h_CTGAGCGAGAGAGAAC-1	Dmel24hm	ta1/ta2	0.539673278879813
1921	Male24h_CTGCATCCAGTTCCAA-1	Dmel24hm	Dist. tibia/ta1	0.41926927355181
1922	Male24h_CTGCCATCAGAGCTAG-1	Dmel24hm	ta1/ta2	1.23450016460002
1923	Male24h_CTGCCTAGTGGTAACG-1	Dmel24hm	Dist. tibia/ta1	0.650140070828268
1924	Male24h_CTGCTCACATACGCAT-1	Dmel24hm	ta1/ta2	1.22153816085214
1925	Male24h_CTGCTCAGTTTCTTAC-1	Dmel24hm	ta1/ta2	1.92175703500343
1926	Male24h_CTGCTCATCGTTATCT-1	Dmel24hm	Dist. tibia/ta1	0.706066945606695
1927	Male24h_CTGGACGGTGGCTCTG-1	Dmel24hm	Prox. tibia/ta1	0.773609692015764
1928	Male24h_CTGGCAGTCTGAATCG-1	Dmel24hm	Dist. tibia/ta1	0.445875650235323
1929	Male24h_CTGGTCTAGCTCGGCT-1	Dmel24hm	ta1/ta2	0.757886112249078
1930	Male24h_CTGGTCTAGGCGATAC-1	Dmel24hm	ta1/ta2	0.405770964833183
1931	Male24h_CTGGTCTTCAACCCGG-1	Dmel24hm	ta1/ta2	0.179425837320574
1932	Male24h_CTGTACCAGCTCGCAC-1	Dmel24hm	ta1/ta2	1.59126775381378
1933	Male24h_CTGTACCGTAGGCTCC-1	Dmel24hm	ta1/ta2	0.881222461798069
1934	Male24h_CTGTAGAAGCTCCCTT-1	Dmel24hm	ta1/ta2	2.50197941409343
1935	Male24h_CTGTAGACAACAGATA-1	Dmel24hm	Prox. tibia/ta1	0.763522959458006
1936	Male24h_CTGTAGACATGAATCC-1	Dmel24hm	Prox. tibia/ta1	0.595695618754804
1937	Male24h_CTGTATTAGACTGTTC-1	Dmel24hm	Dist. tibia/ta1	0.4414212316376
1938	Male24h_CTGTATTGTCACGCTG-1	Dmel24hm	ta1/ta2	0.0533617929562433
1939	Male24h_CTGTATTGTCGATGCC-1	Dmel24hm	ta1/ta2	0.721747388414055
1940	Male24h_CTGTATTTCGTTCTCG-1	Dmel24hm	Prox. tibia/ta1	0.169651272384543
1941	Male24h_CTGTGGGGTCAGACTT-1	Dmel24hm	Prox. tibia/ta1	0.259307279125764
1942	Male24h_CTTAGGAAGCGATGAC-1	Dmel24hm	ta1/ta2	4.24542018028497
1943	Male24h_CTTAGGAAGGAGTCTG-1	Dmel24hm	Dist. tibia/ta1	2.24971878515186
1944	Male24h_CTTCAATCATAGTCGT-1	Dmel24hm	ta1/ta2	1.15231201063673
1945	Male24h_CTTCCGACAGAGGCAT-1	Dmel24hm	Dist. tibia/ta1	1.77534613666816
1946	Male24h_CTTCCTTTCTCATTTG-1	Dmel24hm	ta1/ta2	0.459747627897877
1947	Male24h_CTTCTCTAGGTGCATG-1	Dmel24hm	ta1/ta2	0.683401235379156
1948	Male24h_CTTCTCTTCAAACCCA-1	Dmel24hm	ta1/ta2	0.418935902806871
1949	Male24h_CTTCTCTTCCTGTACC-1	Dmel24hm	ta1/ta2	0.538133234366302
1950	Male24h_CTTCTCTTCTACAGGT-1	Dmel24hm	ta1/ta2	0.28735632183908
1951	Male24h_CTTGAGACACGGTGCT-1	Dmel24hm	ta1/ta2	0.447743607870861
1952	Male24h_CTTGAGACACTGTCGG-1	Dmel24hm	Prox. tibia/ta1	0.600150037509377
1953	Male24h_CTTTCAAAGGGAGTTC-1	Dmel24hm	Prox. tibia/ta1	0.727586632137132
1954	Male24h_CTTTCAAGTACCAATC-1	Dmel24hm	Prox. tibia/ta1	0.419040136188044
1955	Male24h_CTTTCGGAGGTGCCAA-1	Dmel24hm	ta1/ta2	0.616937745372967
1956	Male24h_CTTTCGGGTACCCGAC-1	Dmel24hm	ta1/ta2	2.59772698888473
1957	Male24h_CTTTCGGGTTCCTAAG-1	Dmel24hm	Dist. tibia/ta1	0.167897918065816
1958	Male24h_GAAATGACATAGAATG-1	Dmel24hm	Dist. tibia/ta1	0.189820856566615
1959	Male24h_GAAATGAGTCGACTTA-1	Dmel24hm	ta1/ta2	0.844298245614035
1960	Male24h_GAACACTCAGTCAGCC-1	Dmel24hm	ta1/ta2	0.763605076360508
1961	Male24h_GAACACTCATACCAGT-1	Dmel24hm	ta1/ta2	4.08163265306122
1962	Male24h_GAACTGTCAGAGTCTT-1	Dmel24hm	Prox. tibia/ta1	0.900900900900901
1963	Male24h_GAACTGTGTTGGAGAC-1	Dmel24hm	ta1/ta2	0.285959393766085
1964	Male24h_GAAGAATCAAGTGGTG-1	Dmel24hm	Dist. tibia/ta1	0.977526957573315
1965	Male24h_GAAGCCCCATATCTCT-1	Dmel24hm	Prox. tibia/ta1	0.10315659170621
1966	Male24h_GAAGCGAAGAGCCGAT-1	Dmel24hm	ta1/ta2	0.727947473594062
1967	Male24h_GAAGCGAAGTGTACCT-1	Dmel24hm	ta1/ta2	0.244217784801034
1968	Male24h_GAAGCGACACCTATCC-1	Dmel24hm	Dist. tibia/ta1	0.829636457913234
1969	Male24h_GAAGCGACAGCATGCC-1	Dmel24hm	ta1/ta2	0.402440607555498
1970	Male24h_GAAGCGACATTGACAC-1	Dmel24hm	ta1/ta2	0.61834421161113
1971	Male24h_GAAGCGAGTGCGACAA-1	Dmel24hm	ta1/ta2	0.379576343822701
1972	Male24h_GAAGGACAGACCTGGA-1	Dmel24hm	Prox. tibia/ta1	0.221926320461607
1973	Male24h_GAAGGACTCGTGGCGT-1	Dmel24hm	ta1/ta2	0.619539316918189
1974	Male24h_GAAGGGTCAGCGACCT-1	Dmel24hm	ta1/ta2	0.273722627737226
1975	Male24h_GAAGGGTGTATGTCCA-1	Dmel24hm	ta1/ta2	2.47579225352113
1976	Male24h_GAAGGGTGTGGACAGT-1	Dmel24hm	ta1/ta2	1.27285584402465
1977	Male24h_GAAGGGTTCATCGCCT-1	Dmel24hm	Prox. tibia/ta1	0.447093889716841
1978	Male24h_GAAGTAATCTTCTAAC-1	Dmel24hm	ta1/ta2	0.338855421686747
1979	Male24h_GAATCACAGAGGGTCT-1	Dmel24hm	Prox. tibia/ta1	0.595724798504848
1980	Male24h_GACAGCCAGCTGTGCC-1	Dmel24hm	ta1/ta2	0.287234042553192
1981	Male24h_GACAGCCTCCTTGACC-1	Dmel24hm	ta1/ta2	0.995619275189168
1982	Male24h_GACAGCCTCGTGGGTC-1	Dmel24hm	ta1/ta2	0.508937437934459
1983	Male24h_GACATCACACTACACA-1	Dmel24hm	ta1/ta2	0.232140972881714
1984	Male24h_GACATCATCCCTCAAC-1	Dmel24hm	ta1/ta2	1.34285022985725
1985	Male24h_GACCAATCAATTGCTG-1	Dmel24hm	Prox. tibia/ta1	0.45847293246341
1986	Male24h_GACCCAGGTCTACAAC-1	Dmel24hm	ta1/ta2	0.226696892919056
1987	Male24h_GACCCAGTCGTTCTCG-1	Dmel24hm	ta1/ta2	0.459795895480543
1988	Male24h_GACCGTGAGCTCTATG-1	Dmel24hm	Dist. tibia/ta1	2.8087820434196
1989	Male24h_GACCGTGCAGTTGCGC-1	Dmel24hm	ta1/ta2	0.847457627118644
1990	Male24h_GACCTTCAGTCATCGT-1	Dmel24hm	ta1/ta2	0.297966057779505
1991	Male24h_GACCTTCGTCTTCTAT-1	Dmel24hm	Dist. tibia/ta1	0.480028982881985
1992	Male24h_GACGTTAAGGTTCTTG-1	Dmel24hm	ta1/ta2	0.116703136396791
1993	Male24h_GACGTTACACCCTAGG-1	Dmel24hm	ta1/ta2	1.18033942098773
1994	Male24h_GACGTTAGTACGACAG-1	Dmel24hm	Prox. tibia/ta1	0.392047045645477
1995	Male24h_GACTATGCAATGGCCC-1	Dmel24hm	ta1/ta2	0.384884534639608
1996	Male24h_GACTCAAGTGTTTGCA-1	Dmel24hm	ta1/ta2	0.577931892949231
1997	Male24h_GACTCTCAGAGTAACT-1	Dmel24hm	ta1/ta2	2.45948251350583
1998	Male24h_GACTCTCTCGTTCTCG-1	Dmel24hm	ta1/ta2	0.0136855070480361
1999	Male24h_GAGAAATCATCGGATT-1	Dmel24hm	ta1/ta2	0.426599749058971
[truncated: 752 more rows]
